# Supplementary material for: Tree Diversity and Dynamics of the Forest of Seu Nico, Viçosa, Minas Gerais, Brazil
Source: Biodivers Data J. 2015 Jul 31;(3):e5425. doi: 10.3897/BDJ.3.e5425 (PMC4549651; doi:10.3897/BDJ.3.e5425)
Supplement: Supplementary material 1 — Elevation data of FSN Dynamics Plot [file biodiversity_data_journal-3-e5425-s001.txt]

X	Y	Z
0	0	0
0	10	2.55
0	20	4.49
0	30	6.67
0	40	9.93
0	50	14.32
0	60	18.45
0	70	21.41
0	80	24.36
0	90	25.88
0	100	28.01
10	0	1.76
10	10	2.55
10	20	4.49
10	30	6.67
10	40	9.93
10	50	13.58
10	60	17.23
10	70	20.55
10	80	23.9
10	90	25.88
10	100	27.19
20	0	2.44
20	10	3.78
20	20	5.34
20	30	7.68
20	40	9.79
20	50	13.05
20	60	15.67
20	70	17.32
20	80	19.05
20	90	20.55
20	100	24.3
30	0	2.58
30	10	3.24
30	20	5.52
30	30	7.62
30	40	9.56
30	50	10.78
30	60	13.23
30	70	15.99
30	80	17.25
30	90	19.03
30	100	23.07
40	0	2.03
40	10	4.01
40	20	5.87
40	30	7.56
40	40	11.09
40	50	13.1
40	60	15.92
40	70	17.06
40	80	19.48
40	90	20.69
40	100	20.87
50	0	2.7
50	10	4.5
50	20	5.95
50	30	7.99
50	40	9.9
50	50	11.77
50	60	13.54
50	70	14.41
50	80	15.67
50	90	17.43
50	100	19.38
60	0	2.46
60	10	4.01
60	20	5.99
60	30	7.63
60	40	8.88
60	50	10.02
60	60	11.61
60	70	13.28
60	80	16.34
60	90	18.48
60	100	20.15
70	0	2.79
70	10	3.94
70	20	5.58
70	30	7
70	40	8.36
70	50	9.51
70	60	11.07
70	70	12.7
70	80	15.82
70	90	17.86
70	100	20.11
80	0	2.69
80	10	3.6
80	20	6.47
80	30	8.1
80	40	9.53
80	50	10.87
80	60	12.43
80	70	13.86
80	80	16.09
80	90	19.18
80	100	22.3
90	0	2.95
90	10	4.74
90	20	6.84
90	30	8
90	40	9.7
90	50	11.2
90	60	14.5
90	70	17.6
90	80	19.5
90	90	21.98
90	100	25.2
100	0	2.67
100	10	4.62
100	20	7.51
100	30	8.5
100	40	10.34
100	50	14
100	60	17.12
100	70	18.88
100	80	19.95
100	90	22.5
100	100	25.3
