# Supplementary material for: Tree Diversity and Dynamics of the Forest of Seu Nico, Viçosa, Minas Gerais, Brazil
Source: Biodivers Data J. 2015 Jul 31;(3):e5425. doi: 10.3897/BDJ.3.e5425 (PMC4549651; doi:10.3897/BDJ.3.e5425)
Supplement: Supplementary material 2 — Seu Nico Community Dynamics [file biodiversity_data_journal-3-e5425-s002.zip › meta.xml]

<archive xmlns="http://rs.tdwg.org/dwc/text/" metadata="eml.xml">
  <core encoding="UTF-8" fieldsTerminatedBy="\t" linesTerminatedBy="\n" fieldsEnclosedBy="" ignoreHeaderLines="1" rowType="http://rs.tdwg.org/dwc/terms/Occurrence">
    <files>
      <location>occurrence.txt</location>
    </files>
    <id index="0" />
    <field index="1" term="http://purl.org/dc/terms/modified"/>
    <field index="2" term="http://purl.org/dc/terms/language"/>
    <field index="3" term="http://purl.org/dc/terms/rights"/>
    <field index="4" term="http://purl.org/dc/terms/rightsHolder"/>
    <field index="5" term="http://purl.org/dc/terms/bibliographicCitation"/>
    <field index="6" term="http://purl.org/dc/terms/references"/>
    <field index="7" term="http://rs.tdwg.org/dwc/terms/datasetName"/>
    <field index="8" term="http://rs.tdwg.org/dwc/terms/basisOfRecord"/>
    <field index="9" term="http://rs.tdwg.org/dwc/terms/occurrenceID"/>
    <field index="10" term="http://rs.tdwg.org/dwc/terms/occurrenceRemarks"/>
    <field index="11" term="http://rs.tdwg.org/dwc/terms/eventDate"/>
    <field index="12" term="http://rs.tdwg.org/dwc/terms/decimalLatitude"/>
    <field index="13" term="http://rs.tdwg.org/dwc/terms/decimalLongitude"/>
    <field index="14" term="http://rs.tdwg.org/dwc/terms/acceptedNameUsageID"/>
    <field index="15" term="http://rs.tdwg.org/dwc/terms/parentNameUsageID"/>
    <field index="16" term="http://rs.tdwg.org/dwc/terms/nameAccordingToID"/>
    <field index="17" term="http://rs.tdwg.org/dwc/terms/scientificName"/>
    <field index="18" term="http://rs.tdwg.org/dwc/terms/acceptedNameUsage"/>
    <field index="19" term="http://rs.tdwg.org/dwc/terms/parentNameUsage"/>
    <field index="20" term="http://rs.tdwg.org/dwc/terms/nameAccordingTo"/>
    <field index="21" term="http://rs.tdwg.org/dwc/terms/higherClassification"/>
    <field index="22" term="http://rs.tdwg.org/dwc/terms/kingdom"/>
    <field index="23" term="http://rs.tdwg.org/dwc/terms/class"/>
    <field index="24" term="http://rs.tdwg.org/dwc/terms/order"/>
    <field index="25" term="http://rs.tdwg.org/dwc/terms/family"/>
    <field index="26" term="http://rs.tdwg.org/dwc/terms/genus"/>
    <field index="27" term="http://rs.tdwg.org/dwc/terms/subgenus"/>
    <field index="28" term="http://rs.tdwg.org/dwc/terms/specificEpithet"/>
    <field index="29" term="http://rs.tdwg.org/dwc/terms/infraspecificEpithet"/>
    <field index="30" term="http://rs.tdwg.org/dwc/terms/taxonRank"/>
    <field index="31" term="http://rs.tdwg.org/dwc/terms/scientificNameAuthorship"/>
    <field index="32" term="http://rs.tdwg.org/dwc/terms/nomenclaturalCode"/>
    <field index="33" term="http://rs.tdwg.org/dwc/terms/taxonomicStatus"/>
  </core>
  <extension encoding="UTF-8" fieldsTerminatedBy="\t" linesTerminatedBy="\n" fieldsEnclosedBy="" ignoreHeaderLines="1" rowType="http://rs.tdwg.org/dwc/terms/MeasurementOrFact">
    <files>
      <location>measurementorfact.txt</location>
    </files>
    <coreid index="0" />
    <field term="http://rs.tdwg.org/dwc/terms/occurrenceID"/>
    <field index="1" term="http://rs.tdwg.org/dwc/terms/measurementID"/>
    <field index="2" term="http://rs.tdwg.org/dwc/terms/measurementType"/>
    <field index="3" term="http://rs.tdwg.org/dwc/terms/measurementValue"/>
    <field index="4" term="http://rs.tdwg.org/dwc/terms/measurementUnit"/>
    <field index="5" term="http://rs.tdwg.org/dwc/terms/measurementDeterminedDate"/>
    <field index="6" term="http://rs.tdwg.org/dwc/terms/measurementMethod"/>
    <field index="7" term="http://rs.tdwg.org/dwc/terms/measurementRemarks"/>
  </extension>
  <extension encoding="UTF-8" fieldsTerminatedBy="\t" linesTerminatedBy="\n" fieldsEnclosedBy="" ignoreHeaderLines="1" rowType="http://rs.gbif.org/terms/1.0/Description">
    <files>
      <location>description.txt</location>
    </files>
    <coreid index="0" />
    <field index="1" term="http://purl.org/dc/terms/description"/>
    <field index="2" term="http://purl.org/dc/terms/type"/>
    <field index="3" term="http://purl.org/dc/terms/language"/>
  </extension>
  <extension encoding="UTF-8" fieldsTerminatedBy="\t" linesTerminatedBy="\n" fieldsEnclosedBy="" ignoreHeaderLines="1" rowType="http://rs.tdwg.org/dwc/terms/ResourceRelationship">
    <files>
      <location>resourcerelationship.txt</location>
    </files>
    <coreid index="0" />
    <field term="http://rs.tdwg.org/dwc/terms/occurrenceID"/>
    <field index="1" term="http://rs.tdwg.org/dwc/terms/relatedResourceID"/>
    <field index="2" term="http://rs.tdwg.org/dwc/terms/relationshipOfResource"/>
    <field index="3" term="http://rs.tdwg.org/dwc/terms/relationshipRemarks"/>
  </extension>
</archive>
