# Supplementary material for: Tree Diversity and Dynamics of the Forest of Seu Nico, Viçosa, Minas Gerais, Brazil
Source: Biodivers Data J. 2015 Jul 31;(3):e5425. doi: 10.3897/BDJ.3.e5425 (PMC4549651; doi:10.3897/BDJ.3.e5425)
Supplement: Supplementary material 2 — Seu Nico Community Dynamics [file biodiversity_data_journal-3-e5425-s002.zip › resourcerelationship.txt]

id	relatedResourceID	relationshipOfResource	relationshipRemarks
FSN_0001	FSN_0001	FSN_Plot_001	FSN_0001_FSN_Plot_001
FSN_0002	FSN_0001	FSN_Plot_001	FSN_0002_FSN_Plot_001
FSN_0003	FSN_0001	FSN_Plot_001	FSN_0003_FSN_Plot_001
FSN_0004	FSN_0001	FSN_Plot_001	FSN_0004_FSN_Plot_001
FSN_0005	FSN_0001	FSN_Plot_001	FSN_0005_FSN_Plot_001
FSN_0006	FSN_0001	FSN_Plot_001	FSN_0006_FSN_Plot_001
FSN_0007	FSN_0001	FSN_Plot_001	FSN_0007_FSN_Plot_001
FSN_0008	FSN_0001	FSN_Plot_001	FSN_0008_FSN_Plot_001
FSN_0009	FSN_0001	FSN_Plot_001	FSN_0009_FSN_Plot_001
FSN_0010	FSN_0001	FSN_Plot_001	FSN_0010_FSN_Plot_001
FSN_0011	FSN_0001	FSN_Plot_001	FSN_0011_FSN_Plot_001
FSN_0012	FSN_0001	FSN_Plot_001	FSN_0012_FSN_Plot_001
FSN_0013	FSN_0001	FSN_Plot_001	FSN_0013_FSN_Plot_001
FSN_0014	FSN_0001	FSN_Plot_001	FSN_0014_FSN_Plot_001
FSN_0015	FSN_0001	FSN_Plot_001	FSN_0015_FSN_Plot_001
FSN_0016	FSN_0001	FSN_Plot_001	FSN_0016_FSN_Plot_001
FSN_0017	FSN_0001	FSN_Plot_001	FSN_0017_FSN_Plot_001
FSN_0018	FSN_0001	FSN_Plot_001	FSN_0018_FSN_Plot_001
FSN_0019	FSN_0001	FSN_Plot_001	FSN_0019_FSN_Plot_001
FSN_0021	FSN_0001	FSN_Plot_001	FSN_0021_FSN_Plot_001
FSN_0022	FSN_0001	FSN_Plot_001	FSN_0022_FSN_Plot_001
FSN_0023	FSN_0001	FSN_Plot_001	FSN_0023_FSN_Plot_001
FSN_0024	FSN_0001	FSN_Plot_001	FSN_0024_FSN_Plot_001
FSN_0025	FSN_0025	FSN_Plot_002	FSN_0025_FSN_Plot_002
FSN_0026	FSN_0025	FSN_Plot_002	FSN_0026_FSN_Plot_002
FSN_0027	FSN_0025	FSN_Plot_002	FSN_0027_FSN_Plot_002
FSN_0028	FSN_0025	FSN_Plot_002	FSN_0028_FSN_Plot_002
FSN_0029	FSN_0025	FSN_Plot_002	FSN_0029_FSN_Plot_002
FSN_0030	FSN_0025	FSN_Plot_002	FSN_0030_FSN_Plot_002
FSN_0031	FSN_0025	FSN_Plot_002	FSN_0031_FSN_Plot_002
FSN_0032	FSN_0025	FSN_Plot_002	FSN_0032_FSN_Plot_002
FSN_0033	FSN_0025	FSN_Plot_002	FSN_0033_FSN_Plot_002
FSN_0034	FSN_0025	FSN_Plot_002	FSN_0034_FSN_Plot_002
FSN_0035	FSN_0025	FSN_Plot_002	FSN_0035_FSN_Plot_002
FSN_0036	FSN_0025	FSN_Plot_002	FSN_0036_FSN_Plot_002
FSN_0037	FSN_0025	FSN_Plot_002	FSN_0037_FSN_Plot_002
FSN_0038	FSN_0025	FSN_Plot_002	FSN_0038_FSN_Plot_002
FSN_0039	FSN_0025	FSN_Plot_002	FSN_0039_FSN_Plot_002
FSN_0040	FSN_0025	FSN_Plot_002	FSN_0040_FSN_Plot_002
FSN_0041	FSN_0025	FSN_Plot_002	FSN_0041_FSN_Plot_002
FSN_0042	FSN_0025	FSN_Plot_002	FSN_0042_FSN_Plot_002
FSN_0043	FSN_0025	FSN_Plot_002	FSN_0043_FSN_Plot_002
FSN_0044	FSN_0025	FSN_Plot_002	FSN_0044_FSN_Plot_002
FSN_0045	FSN_0025	FSN_Plot_002	FSN_0045_FSN_Plot_002
FSN_0046	FSN_0025	FSN_Plot_002	FSN_0046_FSN_Plot_002
FSN_0047	FSN_0025	FSN_Plot_002	FSN_0047_FSN_Plot_002
FSN_0048	FSN_0025	FSN_Plot_002	FSN_0048_FSN_Plot_002
FSN_0049	FSN_0025	FSN_Plot_002	FSN_0049_FSN_Plot_002
FSN_0050	FSN_0025	FSN_Plot_002	FSN_0050_FSN_Plot_002
FSN_0051	FSN_0051	FSN_Plot_003	FSN_0051_FSN_Plot_003
FSN_0052	FSN_0051	FSN_Plot_003	FSN_0052_FSN_Plot_003
FSN_0053	FSN_0051	FSN_Plot_003	FSN_0053_FSN_Plot_003
FSN_0054	FSN_0051	FSN_Plot_003	FSN_0054_FSN_Plot_003
FSN_0055	FSN_0051	FSN_Plot_003	FSN_0055_FSN_Plot_003
FSN_0057	FSN_0051	FSN_Plot_003	FSN_0057_FSN_Plot_003
FSN_0058	FSN_0051	FSN_Plot_003	FSN_0058_FSN_Plot_003
FSN_0059	FSN_0051	FSN_Plot_003	FSN_0059_FSN_Plot_003
FSN_0060	FSN_0051	FSN_Plot_003	FSN_0060_FSN_Plot_003
FSN_0061	FSN_0051	FSN_Plot_003	FSN_0061_FSN_Plot_003
FSN_0062	FSN_0051	FSN_Plot_003	FSN_0062_FSN_Plot_003
FSN_0063	FSN_0051	FSN_Plot_003	FSN_0063_FSN_Plot_003
FSN_0065	FSN_0051	FSN_Plot_003	FSN_0065_FSN_Plot_003
FSN_0067	FSN_0051	FSN_Plot_003	FSN_0067_FSN_Plot_003
FSN_0068	FSN_0051	FSN_Plot_003	FSN_0068_FSN_Plot_003
FSN_0069	FSN_0051	FSN_Plot_003	FSN_0069_FSN_Plot_003
FSN_0070	FSN_0051	FSN_Plot_003	FSN_0070_FSN_Plot_003
FSN_0071	FSN_0051	FSN_Plot_003	FSN_0071_FSN_Plot_003
FSN_0072	FSN_0051	FSN_Plot_003	FSN_0072_FSN_Plot_003
FSN_0073	FSN_0051	FSN_Plot_003	FSN_0073_FSN_Plot_003
FSN_0074	FSN_0051	FSN_Plot_003	FSN_0074_FSN_Plot_003
FSN_0076	FSN_0051	FSN_Plot_003	FSN_0076_FSN_Plot_003
FSN_0077	FSN_0051	FSN_Plot_003	FSN_0077_FSN_Plot_003
FSN_0078	FSN_0051	FSN_Plot_003	FSN_0078_FSN_Plot_003
FSN_0079	FSN_0079	FSN_Plot_004	FSN_0079_FSN_Plot_004
FSN_0080	FSN_0079	FSN_Plot_004	FSN_0080_FSN_Plot_004
FSN_0081	FSN_0079	FSN_Plot_004	FSN_0081_FSN_Plot_004
FSN_0082	FSN_0079	FSN_Plot_004	FSN_0082_FSN_Plot_004
FSN_0083	FSN_0079	FSN_Plot_004	FSN_0083_FSN_Plot_004
FSN_0084	FSN_0079	FSN_Plot_004	FSN_0084_FSN_Plot_004
FSN_0085	FSN_0079	FSN_Plot_004	FSN_0085_FSN_Plot_004
FSN_0086	FSN_0079	FSN_Plot_004	FSN_0086_FSN_Plot_004
FSN_0087	FSN_0079	FSN_Plot_004	FSN_0087_FSN_Plot_004
FSN_0089	FSN_0079	FSN_Plot_004	FSN_0089_FSN_Plot_004
FSN_0090	FSN_0079	FSN_Plot_004	FSN_0090_FSN_Plot_004
FSN_0091	FSN_0079	FSN_Plot_004	FSN_0091_FSN_Plot_004
FSN_0092	FSN_0079	FSN_Plot_004	FSN_0092_FSN_Plot_004
FSN_0093	FSN_0079	FSN_Plot_004	FSN_0093_FSN_Plot_004
FSN_0094	FSN_0079	FSN_Plot_004	FSN_0094_FSN_Plot_004
FSN_0095	FSN_0079	FSN_Plot_004	FSN_0095_FSN_Plot_004
FSN_0096	FSN_0079	FSN_Plot_004	FSN_0096_FSN_Plot_004
FSN_0097	FSN_0079	FSN_Plot_004	FSN_0097_FSN_Plot_004
FSN_0098	FSN_0079	FSN_Plot_004	FSN_0098_FSN_Plot_004
FSN_0100	FSN_0079	FSN_Plot_004	FSN_0100_FSN_Plot_004
FSN_0101	FSN_0101	FSN_Plot_005	FSN_0101_FSN_Plot_005
FSN_0102	FSN_0101	FSN_Plot_005	FSN_0102_FSN_Plot_005
FSN_0103	FSN_0101	FSN_Plot_005	FSN_0103_FSN_Plot_005
FSN_0105	FSN_0101	FSN_Plot_005	FSN_0105_FSN_Plot_005
FSN_0106	FSN_0101	FSN_Plot_005	FSN_0106_FSN_Plot_005
FSN_0107	FSN_0101	FSN_Plot_005	FSN_0107_FSN_Plot_005
FSN_0108	FSN_0101	FSN_Plot_005	FSN_0108_FSN_Plot_005
FSN_0109	FSN_0101	FSN_Plot_005	FSN_0109_FSN_Plot_005
FSN_0110	FSN_0101	FSN_Plot_005	FSN_0110_FSN_Plot_005
FSN_0111	FSN_0101	FSN_Plot_005	FSN_0111_FSN_Plot_005
FSN_0112	FSN_0112	FSN_Plot_006	FSN_0112_FSN_Plot_006
FSN_0113	FSN_0112	FSN_Plot_006	FSN_0113_FSN_Plot_006
FSN_0114	FSN_0112	FSN_Plot_006	FSN_0114_FSN_Plot_006
FSN_0115	FSN_0112	FSN_Plot_006	FSN_0115_FSN_Plot_006
FSN_0117	FSN_0112	FSN_Plot_006	FSN_0117_FSN_Plot_006
FSN_0118	FSN_0112	FSN_Plot_006	FSN_0118_FSN_Plot_006
FSN_0119	FSN_0112	FSN_Plot_006	FSN_0119_FSN_Plot_006
FSN_0120	FSN_0112	FSN_Plot_006	FSN_0120_FSN_Plot_006
FSN_0121	FSN_0112	FSN_Plot_006	FSN_0121_FSN_Plot_006
FSN_0122	FSN_0112	FSN_Plot_006	FSN_0122_FSN_Plot_006
FSN_0123	FSN_0112	FSN_Plot_006	FSN_0123_FSN_Plot_006
FSN_0124	FSN_0112	FSN_Plot_006	FSN_0124_FSN_Plot_006
FSN_0125	FSN_0112	FSN_Plot_006	FSN_0125_FSN_Plot_006
FSN_0126	FSN_0112	FSN_Plot_006	FSN_0126_FSN_Plot_006
FSN_0127	FSN_0112	FSN_Plot_006	FSN_0127_FSN_Plot_006
FSN_0128	FSN_0112	FSN_Plot_006	FSN_0128_FSN_Plot_006
FSN_0129	FSN_0112	FSN_Plot_006	FSN_0129_FSN_Plot_006
FSN_0131	FSN_0112	FSN_Plot_006	FSN_0131_FSN_Plot_006
FSN_0132	FSN_0112	FSN_Plot_006	FSN_0132_FSN_Plot_006
FSN_0133	FSN_0112	FSN_Plot_006	FSN_0133_FSN_Plot_006
FSN_0135	FSN_0135	FSN_Plot_007	FSN_0135_FSN_Plot_007
FSN_0136	FSN_0135	FSN_Plot_007	FSN_0136_FSN_Plot_007
FSN_0137	FSN_0135	FSN_Plot_007	FSN_0137_FSN_Plot_007
FSN_0138	FSN_0135	FSN_Plot_007	FSN_0138_FSN_Plot_007
FSN_0139	FSN_0135	FSN_Plot_007	FSN_0139_FSN_Plot_007
FSN_0140	FSN_0135	FSN_Plot_007	FSN_0140_FSN_Plot_007
FSN_0141	FSN_0135	FSN_Plot_007	FSN_0141_FSN_Plot_007
FSN_0142	FSN_0135	FSN_Plot_007	FSN_0142_FSN_Plot_007
FSN_0143	FSN_0135	FSN_Plot_007	FSN_0143_FSN_Plot_007
FSN_0144	FSN_0135	FSN_Plot_007	FSN_0144_FSN_Plot_007
FSN_0145	FSN_0135	FSN_Plot_007	FSN_0145_FSN_Plot_007
FSN_0146	FSN_0135	FSN_Plot_007	FSN_0146_FSN_Plot_007
FSN_0147	FSN_0135	FSN_Plot_007	FSN_0147_FSN_Plot_007
FSN_0148	FSN_0135	FSN_Plot_007	FSN_0148_FSN_Plot_007
FSN_0149	FSN_0135	FSN_Plot_007	FSN_0149_FSN_Plot_007
FSN_0150	FSN_0135	FSN_Plot_007	FSN_0150_FSN_Plot_007
FSN_0151	FSN_0135	FSN_Plot_007	FSN_0151_FSN_Plot_007
FSN_0152	FSN_0135	FSN_Plot_007	FSN_0152_FSN_Plot_007
FSN_0153	FSN_0135	FSN_Plot_007	FSN_0153_FSN_Plot_007
FSN_0154	FSN_0135	FSN_Plot_007	FSN_0154_FSN_Plot_007
FSN_0155	FSN_0135	FSN_Plot_007	FSN_0155_FSN_Plot_007
FSN_0156	FSN_0135	FSN_Plot_007	FSN_0156_FSN_Plot_007
FSN_0157	FSN_0135	FSN_Plot_007	FSN_0157_FSN_Plot_007
FSN_0158	FSN_0135	FSN_Plot_007	FSN_0158_FSN_Plot_007
FSN_0159	FSN_0135	FSN_Plot_007	FSN_0159_FSN_Plot_007
FSN_0160	FSN_0135	FSN_Plot_007	FSN_0160_FSN_Plot_007
FSN_0161	FSN_0135	FSN_Plot_007	FSN_0161_FSN_Plot_007
FSN_0162	FSN_0135	FSN_Plot_007	FSN_0162_FSN_Plot_007
FSN_0165	FSN_0165	FSN_Plot_008	FSN_0165_FSN_Plot_008
FSN_0166	FSN_0165	FSN_Plot_008	FSN_0166_FSN_Plot_008
FSN_0167	FSN_0165	FSN_Plot_008	FSN_0167_FSN_Plot_008
FSN_0168	FSN_0165	FSN_Plot_008	FSN_0168_FSN_Plot_008
FSN_0169	FSN_0165	FSN_Plot_008	FSN_0169_FSN_Plot_008
FSN_0170	FSN_0165	FSN_Plot_008	FSN_0170_FSN_Plot_008
FSN_0171	FSN_0165	FSN_Plot_008	FSN_0171_FSN_Plot_008
FSN_0172	FSN_0165	FSN_Plot_008	FSN_0172_FSN_Plot_008
FSN_0174	FSN_0165	FSN_Plot_008	FSN_0174_FSN_Plot_008
FSN_0175	FSN_0165	FSN_Plot_008	FSN_0175_FSN_Plot_008
FSN_0176	FSN_0165	FSN_Plot_008	FSN_0176_FSN_Plot_008
FSN_0177	FSN_0165	FSN_Plot_008	FSN_0177_FSN_Plot_008
FSN_0178	FSN_0165	FSN_Plot_008	FSN_0178_FSN_Plot_008
FSN_0179	FSN_0165	FSN_Plot_008	FSN_0179_FSN_Plot_008
FSN_0180	FSN_0165	FSN_Plot_008	FSN_0180_FSN_Plot_008
FSN_0181	FSN_0165	FSN_Plot_008	FSN_0181_FSN_Plot_008
FSN_0182	FSN_0165	FSN_Plot_008	FSN_0182_FSN_Plot_008
FSN_0183	FSN_0165	FSN_Plot_008	FSN_0183_FSN_Plot_008
FSN_0185	FSN_0185	FSN_Plot_009	FSN_0185_FSN_Plot_009
FSN_0186	FSN_0185	FSN_Plot_009	FSN_0186_FSN_Plot_009
FSN_0187	FSN_0185	FSN_Plot_009	FSN_0187_FSN_Plot_009
FSN_0188	FSN_0185	FSN_Plot_009	FSN_0188_FSN_Plot_009
FSN_0189	FSN_0185	FSN_Plot_009	FSN_0189_FSN_Plot_009
FSN_0190	FSN_0185	FSN_Plot_009	FSN_0190_FSN_Plot_009
FSN_0191	FSN_0185	FSN_Plot_009	FSN_0191_FSN_Plot_009
FSN_0193	FSN_0185	FSN_Plot_009	FSN_0193_FSN_Plot_009
FSN_0194	FSN_0185	FSN_Plot_009	FSN_0194_FSN_Plot_009
FSN_0195	FSN_0185	FSN_Plot_009	FSN_0195_FSN_Plot_009
FSN_0197	FSN_0185	FSN_Plot_009	FSN_0197_FSN_Plot_009
FSN_0198	FSN_0185	FSN_Plot_009	FSN_0198_FSN_Plot_009
FSN_0199	FSN_0185	FSN_Plot_009	FSN_0199_FSN_Plot_009
FSN_0200	FSN_0185	FSN_Plot_009	FSN_0200_FSN_Plot_009
FSN_0201	FSN_0185	FSN_Plot_009	FSN_0201_FSN_Plot_009
FSN_0202	FSN_0185	FSN_Plot_009	FSN_0202_FSN_Plot_009
FSN_0203	FSN_0185	FSN_Plot_009	FSN_0203_FSN_Plot_009
FSN_0204	FSN_0185	FSN_Plot_009	FSN_0204_FSN_Plot_009
FSN_0205	FSN_0185	FSN_Plot_009	FSN_0205_FSN_Plot_009
FSN_0206	FSN_0185	FSN_Plot_009	FSN_0206_FSN_Plot_009
FSN_0207	FSN_0185	FSN_Plot_009	FSN_0207_FSN_Plot_009
FSN_0208	FSN_0208	FSN_Plot_010	FSN_0208_FSN_Plot_010
FSN_0209	FSN_0208	FSN_Plot_010	FSN_0209_FSN_Plot_010
FSN_0210	FSN_0208	FSN_Plot_010	FSN_0210_FSN_Plot_010
FSN_0211	FSN_0208	FSN_Plot_010	FSN_0211_FSN_Plot_010
FSN_0212	FSN_0208	FSN_Plot_010	FSN_0212_FSN_Plot_010
FSN_0213	FSN_0208	FSN_Plot_010	FSN_0213_FSN_Plot_010
FSN_0214	FSN_0208	FSN_Plot_010	FSN_0214_FSN_Plot_010
FSN_0216	FSN_0208	FSN_Plot_010	FSN_0216_FSN_Plot_010
FSN_0217	FSN_0208	FSN_Plot_010	FSN_0217_FSN_Plot_010
FSN_0219	FSN_0208	FSN_Plot_010	FSN_0219_FSN_Plot_010
FSN_0220	FSN_0208	FSN_Plot_010	FSN_0220_FSN_Plot_010
FSN_0222	FSN_0208	FSN_Plot_010	FSN_0222_FSN_Plot_010
FSN_0223	FSN_0208	FSN_Plot_010	FSN_0223_FSN_Plot_010
FSN_0224	FSN_0208	FSN_Plot_010	FSN_0224_FSN_Plot_010
FSN_0226	FSN_0208	FSN_Plot_010	FSN_0226_FSN_Plot_010
FSN_0227	FSN_0208	FSN_Plot_010	FSN_0227_FSN_Plot_010
FSN_0228	FSN_0208	FSN_Plot_010	FSN_0228_FSN_Plot_010
FSN_0229	FSN_0208	FSN_Plot_010	FSN_0229_FSN_Plot_010
FSN_0230	FSN_0208	FSN_Plot_010	FSN_0230_FSN_Plot_010
FSN_0232	FSN_0208	FSN_Plot_010	FSN_0232_FSN_Plot_010
FSN_0233	FSN_0208	FSN_Plot_010	FSN_0233_FSN_Plot_010
FSN_0234	FSN_0208	FSN_Plot_010	FSN_0234_FSN_Plot_010
FSN_0235	FSN_0235	FSN_Plot_011	FSN_0235_FSN_Plot_011
FSN_0236	FSN_0235	FSN_Plot_011	FSN_0236_FSN_Plot_011
FSN_0237	FSN_0235	FSN_Plot_011	FSN_0237_FSN_Plot_011
FSN_0238	FSN_0235	FSN_Plot_011	FSN_0238_FSN_Plot_011
FSN_0239	FSN_0235	FSN_Plot_011	FSN_0239_FSN_Plot_011
FSN_0240	FSN_0235	FSN_Plot_011	FSN_0240_FSN_Plot_011
FSN_0241	FSN_0235	FSN_Plot_011	FSN_0241_FSN_Plot_011
FSN_0242	FSN_0235	FSN_Plot_011	FSN_0242_FSN_Plot_011
FSN_0244	FSN_0235	FSN_Plot_011	FSN_0244_FSN_Plot_011
FSN_0245	FSN_0235	FSN_Plot_011	FSN_0245_FSN_Plot_011
FSN_0246	FSN_0235	FSN_Plot_011	FSN_0246_FSN_Plot_011
FSN_0247	FSN_0235	FSN_Plot_011	FSN_0247_FSN_Plot_011
FSN_0248	FSN_0235	FSN_Plot_011	FSN_0248_FSN_Plot_011
FSN_0249	FSN_0235	FSN_Plot_011	FSN_0249_FSN_Plot_011
FSN_0250	FSN_0235	FSN_Plot_011	FSN_0250_FSN_Plot_011
FSN_0251	FSN_0235	FSN_Plot_011	FSN_0251_FSN_Plot_011
FSN_0252	FSN_0235	FSN_Plot_011	FSN_0252_FSN_Plot_011
FSN_0253	FSN_0235	FSN_Plot_011	FSN_0253_FSN_Plot_011
FSN_0254	FSN_0235	FSN_Plot_011	FSN_0254_FSN_Plot_011
FSN_0255	FSN_0235	FSN_Plot_011	FSN_0255_FSN_Plot_011
FSN_0256	FSN_0235	FSN_Plot_011	FSN_0256_FSN_Plot_011
FSN_0257	FSN_0235	FSN_Plot_011	FSN_0257_FSN_Plot_011
FSN_0258	FSN_0235	FSN_Plot_011	FSN_0258_FSN_Plot_011
FSN_0260	FSN_0235	FSN_Plot_011	FSN_0260_FSN_Plot_011
FSN_0261	FSN_0235	FSN_Plot_011	FSN_0261_FSN_Plot_011
FSN_0262	FSN_0235	FSN_Plot_011	FSN_0262_FSN_Plot_011
FSN_0263	FSN_0235	FSN_Plot_011	FSN_0263_FSN_Plot_011
FSN_0264	FSN_0235	FSN_Plot_011	FSN_0264_FSN_Plot_011
FSN_0265	FSN_0235	FSN_Plot_011	FSN_0265_FSN_Plot_011
FSN_0266	FSN_0235	FSN_Plot_011	FSN_0266_FSN_Plot_011
FSN_0267	FSN_0267	FSN_Plot_012	FSN_0267_FSN_Plot_012
FSN_0268	FSN_0267	FSN_Plot_012	FSN_0268_FSN_Plot_012
FSN_0269	FSN_0267	FSN_Plot_012	FSN_0269_FSN_Plot_012
FSN_0270	FSN_0267	FSN_Plot_012	FSN_0270_FSN_Plot_012
FSN_0272	FSN_0267	FSN_Plot_012	FSN_0272_FSN_Plot_012
FSN_0273	FSN_0267	FSN_Plot_012	FSN_0273_FSN_Plot_012
FSN_0274	FSN_0267	FSN_Plot_012	FSN_0274_FSN_Plot_012
FSN_0275	FSN_0267	FSN_Plot_012	FSN_0275_FSN_Plot_012
FSN_0276	FSN_0267	FSN_Plot_012	FSN_0276_FSN_Plot_012
FSN_0277	FSN_0267	FSN_Plot_012	FSN_0277_FSN_Plot_012
FSN_0278	FSN_0267	FSN_Plot_012	FSN_0278_FSN_Plot_012
FSN_0279	FSN_0267	FSN_Plot_012	FSN_0279_FSN_Plot_012
FSN_0280	FSN_0267	FSN_Plot_012	FSN_0280_FSN_Plot_012
FSN_0281	FSN_0267	FSN_Plot_012	FSN_0281_FSN_Plot_012
FSN_0282	FSN_0267	FSN_Plot_012	FSN_0282_FSN_Plot_012
FSN_0283	FSN_0267	FSN_Plot_012	FSN_0283_FSN_Plot_012
FSN_0284	FSN_0267	FSN_Plot_012	FSN_0284_FSN_Plot_012
FSN_0285	FSN_0267	FSN_Plot_012	FSN_0285_FSN_Plot_012
FSN_0286	FSN_0267	FSN_Plot_012	FSN_0286_FSN_Plot_012
FSN_0287	FSN_0267	FSN_Plot_012	FSN_0287_FSN_Plot_012
FSN_0288	FSN_0267	FSN_Plot_012	FSN_0288_FSN_Plot_012
FSN_0289	FSN_0289	FSN_Plot_013	FSN_0289_FSN_Plot_013
FSN_0290	FSN_0289	FSN_Plot_013	FSN_0290_FSN_Plot_013
FSN_0291	FSN_0289	FSN_Plot_013	FSN_0291_FSN_Plot_013
FSN_0293	FSN_0289	FSN_Plot_013	FSN_0293_FSN_Plot_013
FSN_0294	FSN_0289	FSN_Plot_013	FSN_0294_FSN_Plot_013
FSN_0295	FSN_0289	FSN_Plot_013	FSN_0295_FSN_Plot_013
FSN_0296	FSN_0289	FSN_Plot_013	FSN_0296_FSN_Plot_013
FSN_0298	FSN_0289	FSN_Plot_013	FSN_0298_FSN_Plot_013
FSN_0299	FSN_0289	FSN_Plot_013	FSN_0299_FSN_Plot_013
FSN_0300	FSN_0289	FSN_Plot_013	FSN_0300_FSN_Plot_013
FSN_0301	FSN_0289	FSN_Plot_013	FSN_0301_FSN_Plot_013
FSN_0302	FSN_0289	FSN_Plot_013	FSN_0302_FSN_Plot_013
FSN_0303	FSN_0289	FSN_Plot_013	FSN_0303_FSN_Plot_013
FSN_0304	FSN_0289	FSN_Plot_013	FSN_0304_FSN_Plot_013
FSN_0305	FSN_0289	FSN_Plot_013	FSN_0305_FSN_Plot_013
FSN_0308	FSN_0289	FSN_Plot_013	FSN_0308_FSN_Plot_013
FSN_0309	FSN_0289	FSN_Plot_013	FSN_0309_FSN_Plot_013
FSN_0310	FSN_0289	FSN_Plot_013	FSN_0310_FSN_Plot_013
FSN_0311	FSN_0289	FSN_Plot_013	FSN_0311_FSN_Plot_013
FSN_0312	FSN_0289	FSN_Plot_013	FSN_0312_FSN_Plot_013
FSN_0313	FSN_0289	FSN_Plot_013	FSN_0313_FSN_Plot_013
FSN_0314	FSN_0289	FSN_Plot_013	FSN_0314_FSN_Plot_013
FSN_0315	FSN_0289	FSN_Plot_013	FSN_0315_FSN_Plot_013
FSN_0316	FSN_0289	FSN_Plot_013	FSN_0316_FSN_Plot_013
FSN_0318	FSN_0318	FSN_Plot_014	FSN_0318_FSN_Plot_014
FSN_0319	FSN_0318	FSN_Plot_014	FSN_0319_FSN_Plot_014
FSN_0320	FSN_0318	FSN_Plot_014	FSN_0320_FSN_Plot_014
FSN_0321	FSN_0318	FSN_Plot_014	FSN_0321_FSN_Plot_014
FSN_0322	FSN_0318	FSN_Plot_014	FSN_0322_FSN_Plot_014
FSN_0323	FSN_0318	FSN_Plot_014	FSN_0323_FSN_Plot_014
FSN_0324	FSN_0318	FSN_Plot_014	FSN_0324_FSN_Plot_014
FSN_0325	FSN_0318	FSN_Plot_014	FSN_0325_FSN_Plot_014
FSN_0327	FSN_0318	FSN_Plot_014	FSN_0327_FSN_Plot_014
FSN_0328	FSN_0318	FSN_Plot_014	FSN_0328_FSN_Plot_014
FSN_0329	FSN_0318	FSN_Plot_014	FSN_0329_FSN_Plot_014
FSN_0330	FSN_0318	FSN_Plot_014	FSN_0330_FSN_Plot_014
FSN_0331	FSN_0318	FSN_Plot_014	FSN_0331_FSN_Plot_014
FSN_0332	FSN_0318	FSN_Plot_014	FSN_0332_FSN_Plot_014
FSN_0333	FSN_0318	FSN_Plot_014	FSN_0333_FSN_Plot_014
FSN_0334	FSN_0318	FSN_Plot_014	FSN_0334_FSN_Plot_014
FSN_0335	FSN_0318	FSN_Plot_014	FSN_0335_FSN_Plot_014
FSN_0336	FSN_0318	FSN_Plot_014	FSN_0336_FSN_Plot_014
FSN_0337	FSN_0318	FSN_Plot_014	FSN_0337_FSN_Plot_014
FSN_0338	FSN_0318	FSN_Plot_014	FSN_0338_FSN_Plot_014
FSN_0339	FSN_0318	FSN_Plot_014	FSN_0339_FSN_Plot_014
FSN_0340	FSN_0318	FSN_Plot_014	FSN_0340_FSN_Plot_014
FSN_0341	FSN_0318	FSN_Plot_014	FSN_0341_FSN_Plot_014
FSN_0342	FSN_0342	FSN_Plot_015	FSN_0342_FSN_Plot_015
FSN_0343	FSN_0342	FSN_Plot_015	FSN_0343_FSN_Plot_015
FSN_0345	FSN_0342	FSN_Plot_015	FSN_0345_FSN_Plot_015
FSN_0347	FSN_0342	FSN_Plot_015	FSN_0347_FSN_Plot_015
FSN_0348	FSN_0342	FSN_Plot_015	FSN_0348_FSN_Plot_015
FSN_0349	FSN_0342	FSN_Plot_015	FSN_0349_FSN_Plot_015
FSN_0350	FSN_0342	FSN_Plot_015	FSN_0350_FSN_Plot_015
FSN_0352	FSN_0342	FSN_Plot_015	FSN_0352_FSN_Plot_015
FSN_0353	FSN_0342	FSN_Plot_015	FSN_0353_FSN_Plot_015
FSN_0355	FSN_0342	FSN_Plot_015	FSN_0355_FSN_Plot_015
FSN_0356	FSN_0342	FSN_Plot_015	FSN_0356_FSN_Plot_015
FSN_0357	FSN_0342	FSN_Plot_015	FSN_0357_FSN_Plot_015
FSN_0358	FSN_0342	FSN_Plot_015	FSN_0358_FSN_Plot_015
FSN_0359	FSN_0342	FSN_Plot_015	FSN_0359_FSN_Plot_015
FSN_0360	FSN_0342	FSN_Plot_015	FSN_0360_FSN_Plot_015
FSN_0361	FSN_0361	FSN_Plot_016	FSN_0361_FSN_Plot_016
FSN_0362	FSN_0361	FSN_Plot_016	FSN_0362_FSN_Plot_016
FSN_0363	FSN_0361	FSN_Plot_016	FSN_0363_FSN_Plot_016
FSN_0364	FSN_0361	FSN_Plot_016	FSN_0364_FSN_Plot_016
FSN_0365	FSN_0361	FSN_Plot_016	FSN_0365_FSN_Plot_016
FSN_0366	FSN_0361	FSN_Plot_016	FSN_0366_FSN_Plot_016
FSN_0367	FSN_0361	FSN_Plot_016	FSN_0367_FSN_Plot_016
FSN_0368	FSN_0361	FSN_Plot_016	FSN_0368_FSN_Plot_016
FSN_0369	FSN_0361	FSN_Plot_016	FSN_0369_FSN_Plot_016
FSN_0370	FSN_0361	FSN_Plot_016	FSN_0370_FSN_Plot_016
FSN_0372	FSN_0361	FSN_Plot_016	FSN_0372_FSN_Plot_016
FSN_0373	FSN_0361	FSN_Plot_016	FSN_0373_FSN_Plot_016
FSN_0374	FSN_0361	FSN_Plot_016	FSN_0374_FSN_Plot_016
FSN_0376	FSN_0361	FSN_Plot_016	FSN_0376_FSN_Plot_016
FSN_0377	FSN_0361	FSN_Plot_016	FSN_0377_FSN_Plot_016
FSN_0378	FSN_0361	FSN_Plot_016	FSN_0378_FSN_Plot_016
FSN_0379	FSN_0361	FSN_Plot_016	FSN_0379_FSN_Plot_016
FSN_0380	FSN_0361	FSN_Plot_016	FSN_0380_FSN_Plot_016
FSN_0381	FSN_0361	FSN_Plot_016	FSN_0381_FSN_Plot_016
FSN_0383	FSN_0361	FSN_Plot_016	FSN_0383_FSN_Plot_016
FSN_0385	FSN_0361	FSN_Plot_016	FSN_0385_FSN_Plot_016
FSN_0386	FSN_0361	FSN_Plot_016	FSN_0386_FSN_Plot_016
FSN_0387	FSN_0361	FSN_Plot_016	FSN_0387_FSN_Plot_016
FSN_0388	FSN_0361	FSN_Plot_016	FSN_0388_FSN_Plot_016
FSN_0389	FSN_0361	FSN_Plot_016	FSN_0389_FSN_Plot_016
FSN_0390	FSN_0390	FSN_Plot_017	FSN_0390_FSN_Plot_017
FSN_0391	FSN_0390	FSN_Plot_017	FSN_0391_FSN_Plot_017
FSN_0392	FSN_0390	FSN_Plot_017	FSN_0392_FSN_Plot_017
FSN_0393	FSN_0390	FSN_Plot_017	FSN_0393_FSN_Plot_017
FSN_0394	FSN_0390	FSN_Plot_017	FSN_0394_FSN_Plot_017
FSN_0395	FSN_0390	FSN_Plot_017	FSN_0395_FSN_Plot_017
FSN_0396	FSN_0390	FSN_Plot_017	FSN_0396_FSN_Plot_017
FSN_0397	FSN_0390	FSN_Plot_017	FSN_0397_FSN_Plot_017
FSN_0398	FSN_0390	FSN_Plot_017	FSN_0398_FSN_Plot_017
FSN_0399	FSN_0390	FSN_Plot_017	FSN_0399_FSN_Plot_017
FSN_0400	FSN_0390	FSN_Plot_017	FSN_0400_FSN_Plot_017
FSN_0401	FSN_0390	FSN_Plot_017	FSN_0401_FSN_Plot_017
FSN_0402	FSN_0390	FSN_Plot_017	FSN_0402_FSN_Plot_017
FSN_0403	FSN_0390	FSN_Plot_017	FSN_0403_FSN_Plot_017
FSN_0404	FSN_0390	FSN_Plot_017	FSN_0404_FSN_Plot_017
FSN_0405	FSN_0390	FSN_Plot_017	FSN_0405_FSN_Plot_017
FSN_0406	FSN_0390	FSN_Plot_017	FSN_0406_FSN_Plot_017
FSN_0407	FSN_0390	FSN_Plot_017	FSN_0407_FSN_Plot_017
FSN_0408	FSN_0408	FSN_Plot_018	FSN_0408_FSN_Plot_018
FSN_0410	FSN_0408	FSN_Plot_018	FSN_0410_FSN_Plot_018
FSN_0411	FSN_0408	FSN_Plot_018	FSN_0411_FSN_Plot_018
FSN_0412	FSN_0408	FSN_Plot_018	FSN_0412_FSN_Plot_018
FSN_0413	FSN_0408	FSN_Plot_018	FSN_0413_FSN_Plot_018
FSN_0414	FSN_0408	FSN_Plot_018	FSN_0414_FSN_Plot_018
FSN_0415	FSN_0408	FSN_Plot_018	FSN_0415_FSN_Plot_018
FSN_0417	FSN_0408	FSN_Plot_018	FSN_0417_FSN_Plot_018
FSN_0418	FSN_0408	FSN_Plot_018	FSN_0418_FSN_Plot_018
FSN_0419	FSN_0408	FSN_Plot_018	FSN_0419_FSN_Plot_018
FSN_0420	FSN_0408	FSN_Plot_018	FSN_0420_FSN_Plot_018
FSN_0421	FSN_0408	FSN_Plot_018	FSN_0421_FSN_Plot_018
FSN_0422	FSN_0408	FSN_Plot_018	FSN_0422_FSN_Plot_018
FSN_0423	FSN_0408	FSN_Plot_018	FSN_0423_FSN_Plot_018
FSN_0424	FSN_0424	FSN_Plot_019	FSN_0424_FSN_Plot_019
FSN_0425	FSN_0424	FSN_Plot_019	FSN_0425_FSN_Plot_019
FSN_0426	FSN_0424	FSN_Plot_019	FSN_0426_FSN_Plot_019
FSN_0427	FSN_0424	FSN_Plot_019	FSN_0427_FSN_Plot_019
FSN_0429	FSN_0424	FSN_Plot_019	FSN_0429_FSN_Plot_019
FSN_0432	FSN_0424	FSN_Plot_019	FSN_0432_FSN_Plot_019
FSN_0434	FSN_0424	FSN_Plot_019	FSN_0434_FSN_Plot_019
FSN_0435	FSN_0424	FSN_Plot_019	FSN_0435_FSN_Plot_019
FSN_0437	FSN_0424	FSN_Plot_019	FSN_0437_FSN_Plot_019
FSN_0438	FSN_0424	FSN_Plot_019	FSN_0438_FSN_Plot_019
FSN_0440	FSN_0424	FSN_Plot_020	FSN_0440_FSN_Plot_020
FSN_0441	FSN_0441	FSN_Plot_020	FSN_0441_FSN_Plot_020
FSN_0442	FSN_0441	FSN_Plot_020	FSN_0442_FSN_Plot_020
FSN_0443	FSN_0441	FSN_Plot_020	FSN_0443_FSN_Plot_020
FSN_0444	FSN_0441	FSN_Plot_020	FSN_0444_FSN_Plot_020
FSN_0445	FSN_0441	FSN_Plot_020	FSN_0445_FSN_Plot_020
FSN_0446	FSN_0441	FSN_Plot_020	FSN_0446_FSN_Plot_020
FSN_0447	FSN_0441	FSN_Plot_020	FSN_0447_FSN_Plot_020
FSN_0448	FSN_0441	FSN_Plot_020	FSN_0448_FSN_Plot_020
FSN_0452	FSN_0441	FSN_Plot_020	FSN_0452_FSN_Plot_020
FSN_0453	FSN_0441	FSN_Plot_020	FSN_0453_FSN_Plot_020
FSN_0454	FSN_0441	FSN_Plot_020	FSN_0454_FSN_Plot_020
FSN_0455	FSN_0441	FSN_Plot_020	FSN_0455_FSN_Plot_020
FSN_0456	FSN_0441	FSN_Plot_020	FSN_0456_FSN_Plot_020
FSN_0457	FSN_0441	FSN_Plot_020	FSN_0457_FSN_Plot_020
FSN_0458	FSN_0441	FSN_Plot_020	FSN_0458_FSN_Plot_020
FSN_0459	FSN_0441	FSN_Plot_020	FSN_0459_FSN_Plot_020
FSN_0460	FSN_0441	FSN_Plot_020	FSN_0460_FSN_Plot_020
FSN_0460	FSN_0441	FSN_Plot_020	FSN_0460_FSN_Plot_020
FSN_0461	FSN_0461	FSN_Plot_021	FSN_0461_FSN_Plot_021
FSN_0462	FSN_0461	FSN_Plot_021	FSN_0462_FSN_Plot_021
FSN_0463	FSN_0461	FSN_Plot_021	FSN_0463_FSN_Plot_021
FSN_0466	FSN_0461	FSN_Plot_021	FSN_0466_FSN_Plot_021
FSN_0467	FSN_0461	FSN_Plot_021	FSN_0467_FSN_Plot_021
FSN_0468	FSN_0461	FSN_Plot_021	FSN_0468_FSN_Plot_021
FSN_0469	FSN_0461	FSN_Plot_021	FSN_0469_FSN_Plot_021
FSN_0470	FSN_0461	FSN_Plot_021	FSN_0470_FSN_Plot_021
FSN_0471	FSN_0461	FSN_Plot_021	FSN_0471_FSN_Plot_021
FSN_0472	FSN_0461	FSN_Plot_021	FSN_0472_FSN_Plot_021
FSN_0473	FSN_0461	FSN_Plot_021	FSN_0473_FSN_Plot_021
FSN_0474	FSN_0461	FSN_Plot_021	FSN_0474_FSN_Plot_021
FSN_0475	FSN_0461	FSN_Plot_021	FSN_0475_FSN_Plot_021
FSN_0476	FSN_0461	FSN_Plot_021	FSN_0476_FSN_Plot_021
FSN_0477	FSN_0461	FSN_Plot_021	FSN_0477_FSN_Plot_021
FSN_0478	FSN_0461	FSN_Plot_021	FSN_0478_FSN_Plot_021
FSN_0479	FSN_0461	FSN_Plot_021	FSN_0479_FSN_Plot_021
FSN_0480	FSN_0461	FSN_Plot_021	FSN_0480_FSN_Plot_021
FSN_0481	FSN_0481	FSN_Plot_022	FSN_0481_FSN_Plot_022
FSN_0482	FSN_0481	FSN_Plot_022	FSN_0482_FSN_Plot_022
FSN_0483	FSN_0481	FSN_Plot_022	FSN_0483_FSN_Plot_022
FSN_0484	FSN_0481	FSN_Plot_022	FSN_0484_FSN_Plot_022
FSN_0485	FSN_0481	FSN_Plot_022	FSN_0485_FSN_Plot_022
FSN_0486	FSN_0481	FSN_Plot_022	FSN_0486_FSN_Plot_022
FSN_0487	FSN_0481	FSN_Plot_022	FSN_0487_FSN_Plot_022
FSN_0488	FSN_0481	FSN_Plot_022	FSN_0488_FSN_Plot_022
FSN_0490	FSN_0481	FSN_Plot_022	FSN_0490_FSN_Plot_022
FSN_0491	FSN_0481	FSN_Plot_022	FSN_0491_FSN_Plot_022
FSN_0492	FSN_0481	FSN_Plot_022	FSN_0492_FSN_Plot_022
FSN_0493	FSN_0481	FSN_Plot_022	FSN_0493_FSN_Plot_022
FSN_0494	FSN_0481	FSN_Plot_022	FSN_0494_FSN_Plot_022
FSN_0495	FSN_0481	FSN_Plot_022	FSN_0495_FSN_Plot_022
FSN_0496	FSN_0481	FSN_Plot_022	FSN_0496_FSN_Plot_022
FSN_0497	FSN_0481	FSN_Plot_022	FSN_0497_FSN_Plot_022
FSN_0498	FSN_0481	FSN_Plot_022	FSN_0498_FSN_Plot_022
FSN_0499	FSN_0481	FSN_Plot_022	FSN_0499_FSN_Plot_022
FSN_0500	FSN_0481	FSN_Plot_022	FSN_0500_FSN_Plot_022
FSN_0501	FSN_0481	FSN_Plot_022	FSN_0501_FSN_Plot_022
FSN_0503	FSN_0481	FSN_Plot_022	FSN_0503_FSN_Plot_022
FSN_0504	FSN_0481	FSN_Plot_022	FSN_0504_FSN_Plot_022
FSN_0505	FSN_0481	FSN_Plot_022	FSN_0505_FSN_Plot_022
FSN_0506	FSN_0506	FSN_Plot_023	FSN_0506_FSN_Plot_023
FSN_0507	FSN_0506	FSN_Plot_023	FSN_0507_FSN_Plot_023
FSN_0508	FSN_0506	FSN_Plot_023	FSN_0508_FSN_Plot_023
FSN_0509	FSN_0506	FSN_Plot_023	FSN_0509_FSN_Plot_023
FSN_0510	FSN_0506	FSN_Plot_023	FSN_0510_FSN_Plot_023
FSN_0511	FSN_0506	FSN_Plot_023	FSN_0511_FSN_Plot_023
FSN_0512	FSN_0506	FSN_Plot_023	FSN_0512_FSN_Plot_023
FSN_0513	FSN_0506	FSN_Plot_023	FSN_0513_FSN_Plot_023
FSN_0516	FSN_0506	FSN_Plot_023	FSN_0516_FSN_Plot_023
FSN_0517	FSN_0506	FSN_Plot_023	FSN_0517_FSN_Plot_023
FSN_0518	FSN_0506	FSN_Plot_023	FSN_0518_FSN_Plot_023
FSN_0519	FSN_0506	FSN_Plot_023	FSN_0519_FSN_Plot_023
FSN_0520	FSN_0506	FSN_Plot_023	FSN_0520_FSN_Plot_023
FSN_0523	FSN_0506	FSN_Plot_023	FSN_0523_FSN_Plot_023
FSN_0524	FSN_0506	FSN_Plot_023	FSN_0524_FSN_Plot_023
FSN_0525	FSN_0506	FSN_Plot_023	FSN_0525_FSN_Plot_023
FSN_0526	FSN_0506	FSN_Plot_023	FSN_0526_FSN_Plot_023
FSN_0528	FSN_0528	FSN_Plot_024	FSN_0528_FSN_Plot_024
FSN_0529	FSN_0528	FSN_Plot_024	FSN_0529_FSN_Plot_024
FSN_0532	FSN_0528	FSN_Plot_024	FSN_0532_FSN_Plot_024
FSN_0533	FSN_0528	FSN_Plot_024	FSN_0533_FSN_Plot_024
FSN_0534	FSN_0528	FSN_Plot_024	FSN_0534_FSN_Plot_024
FSN_0535	FSN_0528	FSN_Plot_024	FSN_0535_FSN_Plot_024
FSN_0537	FSN_0528	FSN_Plot_024	FSN_0537_FSN_Plot_024
FSN_0539	FSN_0528	FSN_Plot_024	FSN_0539_FSN_Plot_024
FSN_0540	FSN_0528	FSN_Plot_024	FSN_0540_FSN_Plot_024
FSN_0541	FSN_0528	FSN_Plot_024	FSN_0541_FSN_Plot_024
FSN_0542	FSN_0528	FSN_Plot_024	FSN_0542_FSN_Plot_024
FSN_0543	FSN_0528	FSN_Plot_024	FSN_0543_FSN_Plot_024
FSN_0544	FSN_0528	FSN_Plot_024	FSN_0544_FSN_Plot_024
FSN_0545	FSN_0528	FSN_Plot_024	FSN_0545_FSN_Plot_024
FSN_0546	FSN_0528	FSN_Plot_024	FSN_0546_FSN_Plot_024
FSN_0547	FSN_0528	FSN_Plot_024	FSN_0547_FSN_Plot_024
FSN_0548	FSN_0528	FSN_Plot_024	FSN_0548_FSN_Plot_024
FSN_0549	FSN_0528	FSN_Plot_024	FSN_0549_FSN_Plot_024
FSN_0550	FSN_0528	FSN_Plot_024	FSN_0550_FSN_Plot_024
FSN_0551	FSN_0528	FSN_Plot_024	FSN_0551_FSN_Plot_024
FSN_0552	FSN_0528	FSN_Plot_024	FSN_0552_FSN_Plot_024
FSN_0553	FSN_0528	FSN_Plot_024	FSN_0553_FSN_Plot_024
FSN_0554	FSN_0528	FSN_Plot_024	FSN_0554_FSN_Plot_024
FSN_0556	FSN_0556	FSN_Plot_025	FSN_0556_FSN_Plot_025
FSN_0557	FSN_0556	FSN_Plot_025	FSN_0557_FSN_Plot_025
FSN_0558	FSN_0556	FSN_Plot_025	FSN_0558_FSN_Plot_025
FSN_0559	FSN_0556	FSN_Plot_025	FSN_0559_FSN_Plot_025
FSN_0560	FSN_0556	FSN_Plot_025	FSN_0560_FSN_Plot_025
FSN_0561	FSN_0556	FSN_Plot_025	FSN_0561_FSN_Plot_025
FSN_0564	FSN_0556	FSN_Plot_025	FSN_0564_FSN_Plot_025
FSN_0566	FSN_0556	FSN_Plot_025	FSN_0566_FSN_Plot_025
FSN_0567	FSN_0556	FSN_Plot_025	FSN_0567_FSN_Plot_025
FSN_0568	FSN_0556	FSN_Plot_025	FSN_0568_FSN_Plot_025
FSN_0569	FSN_0556	FSN_Plot_025	FSN_0569_FSN_Plot_025
FSN_0570	FSN_0556	FSN_Plot_025	FSN_0570_FSN_Plot_025
FSN_0574	FSN_0556	FSN_Plot_025	FSN_0574_FSN_Plot_025
FSN_0575	FSN_0556	FSN_Plot_025	FSN_0575_FSN_Plot_025
FSN_0576	FSN_0556	FSN_Plot_025	FSN_0576_FSN_Plot_025
FSN_0577	FSN_0556	FSN_Plot_025	FSN_0577_FSN_Plot_025
FSN_0578	FSN_0556	FSN_Plot_025	FSN_0578_FSN_Plot_025
FSN_0579	FSN_0556	FSN_Plot_025	FSN_0579_FSN_Plot_025
FSN_0580	FSN_0556	FSN_Plot_025	FSN_0580_FSN_Plot_025
FSN_0581	FSN_0581	FSN_Plot_026	FSN_0581_FSN_Plot_026
FSN_0582	FSN_0581	FSN_Plot_026	FSN_0582_FSN_Plot_026
FSN_0583	FSN_0581	FSN_Plot_026	FSN_0583_FSN_Plot_026
FSN_0584	FSN_0581	FSN_Plot_026	FSN_0584_FSN_Plot_026
FSN_0587	FSN_0581	FSN_Plot_026	FSN_0587_FSN_Plot_026
FSN_0588	FSN_0581	FSN_Plot_026	FSN_0588_FSN_Plot_026
FSN_0589	FSN_0581	FSN_Plot_026	FSN_0589_FSN_Plot_026
FSN_0593	FSN_0581	FSN_Plot_026	FSN_0593_FSN_Plot_026
FSN_0595	FSN_0581	FSN_Plot_026	FSN_0595_FSN_Plot_026
FSN_0596	FSN_0581	FSN_Plot_026	FSN_0596_FSN_Plot_026
FSN_0597	FSN_0581	FSN_Plot_026	FSN_0597_FSN_Plot_026
FSN_0598	FSN_0598	FSN_Plot_027	FSN_0598_FSN_Plot_027
FSN_0599	FSN_0598	FSN_Plot_027	FSN_0599_FSN_Plot_027
FSN_0600	FSN_0598	FSN_Plot_027	FSN_0600_FSN_Plot_027
FSN_0601	FSN_0598	FSN_Plot_027	FSN_0601_FSN_Plot_027
FSN_0602	FSN_0598	FSN_Plot_027	FSN_0602_FSN_Plot_027
FSN_0603	FSN_0598	FSN_Plot_027	FSN_0603_FSN_Plot_027
FSN_0604	FSN_0598	FSN_Plot_027	FSN_0604_FSN_Plot_027
FSN_0605	FSN_0598	FSN_Plot_027	FSN_0605_FSN_Plot_027
FSN_0606	FSN_0598	FSN_Plot_027	FSN_0606_FSN_Plot_027
FSN_0607	FSN_0598	FSN_Plot_027	FSN_0607_FSN_Plot_027
FSN_0608	FSN_0598	FSN_Plot_027	FSN_0608_FSN_Plot_027
FSN_0609	FSN_0598	FSN_Plot_027	FSN_0609_FSN_Plot_027
FSN_0611	FSN_0598	FSN_Plot_027	FSN_0611_FSN_Plot_027
FSN_0612	FSN_0598	FSN_Plot_027	FSN_0612_FSN_Plot_027
FSN_0613	FSN_0598	FSN_Plot_027	FSN_0613_FSN_Plot_027
FSN_0614	FSN_0598	FSN_Plot_027	FSN_0614_FSN_Plot_027
FSN_0615	FSN_0598	FSN_Plot_027	FSN_0615_FSN_Plot_027
FSN_0616	FSN_0598	FSN_Plot_027	FSN_0616_FSN_Plot_027
FSN_0617	FSN_0598	FSN_Plot_027	FSN_0617_FSN_Plot_027
FSN_0618	FSN_0618	FSN_Plot_028	FSN_0618_FSN_Plot_028
FSN_0619	FSN_0618	FSN_Plot_028	FSN_0619_FSN_Plot_028
FSN_0620	FSN_0618	FSN_Plot_028	FSN_0620_FSN_Plot_028
FSN_0621	FSN_0618	FSN_Plot_028	FSN_0621_FSN_Plot_028
FSN_0622	FSN_0618	FSN_Plot_028	FSN_0622_FSN_Plot_028
FSN_0623	FSN_0618	FSN_Plot_028	FSN_0623_FSN_Plot_028
FSN_0624	FSN_0618	FSN_Plot_028	FSN_0624_FSN_Plot_028
FSN_0626	FSN_0618	FSN_Plot_028	FSN_0626_FSN_Plot_028
FSN_0628	FSN_0618	FSN_Plot_028	FSN_0628_FSN_Plot_028
FSN_0629	FSN_0618	FSN_Plot_028	FSN_0629_FSN_Plot_028
FSN_0630	FSN_0618	FSN_Plot_028	FSN_0630_FSN_Plot_028
FSN_0631	FSN_0618	FSN_Plot_028	FSN_0631_FSN_Plot_028
FSN_0632	FSN_0618	FSN_Plot_028	FSN_0632_FSN_Plot_028
FSN_0633	FSN_0618	FSN_Plot_029	FSN_0633_FSN_Plot_029
FSN_0634	FSN_0618	FSN_Plot_029	FSN_0634_FSN_Plot_029
FSN_0635	FSN_0618	FSN_Plot_029	FSN_0635_FSN_Plot_029
FSN_0636	FSN_0618	FSN_Plot_029	FSN_0636_FSN_Plot_029
FSN_0637	FSN_0618	FSN_Plot_029	FSN_0637_FSN_Plot_029
FSN_0638	FSN_0618	FSN_Plot_029	FSN_0638_FSN_Plot_029
FSN_0639	FSN_0618	FSN_Plot_029	FSN_0639_FSN_Plot_029
FSN_0640	FSN_0618	FSN_Plot_029	FSN_0640_FSN_Plot_029
FSN_0642	FSN_0618	FSN_Plot_029	FSN_0642_FSN_Plot_029
FSN_0643	FSN_0618	FSN_Plot_029	FSN_0643_FSN_Plot_029
FSN_0644	FSN_0618	FSN_Plot_029	FSN_0644_FSN_Plot_029
FSN_0645	FSN_0618	FSN_Plot_029	FSN_0645_FSN_Plot_029
FSN_0646	FSN_0618	FSN_Plot_029	FSN_0646_FSN_Plot_029
FSN_0647	FSN_0618	FSN_Plot_029	FSN_0647_FSN_Plot_029
FSN_0649	FSN_0618	FSN_Plot_029	FSN_0649_FSN_Plot_029
FSN_0651	FSN_0651	FSN_Plot_030	FSN_0651_FSN_Plot_030
FSN_0653	FSN_0651	FSN_Plot_030	FSN_0653_FSN_Plot_030
FSN_0655	FSN_0651	FSN_Plot_030	FSN_0655_FSN_Plot_030
FSN_0657	FSN_0651	FSN_Plot_030	FSN_0657_FSN_Plot_030
FSN_0659	FSN_0651	FSN_Plot_030	FSN_0659_FSN_Plot_030
FSN_0660	FSN_0651	FSN_Plot_030	FSN_0660_FSN_Plot_030
FSN_0661	FSN_0651	FSN_Plot_030	FSN_0661_FSN_Plot_030
FSN_0665	FSN_0651	FSN_Plot_030	FSN_0665_FSN_Plot_030
FSN_0667	FSN_0651	FSN_Plot_030	FSN_0667_FSN_Plot_030
FSN_0668	FSN_0651	FSN_Plot_030	FSN_0668_FSN_Plot_030
FSN_0669	FSN_0651	FSN_Plot_030	FSN_0669_FSN_Plot_030
FSN_0670	FSN_0670	FSN_Plot_031	FSN_0670_FSN_Plot_031
FSN_0671	FSN_0670	FSN_Plot_031	FSN_0671_FSN_Plot_031
FSN_0672	FSN_0670	FSN_Plot_031	FSN_0672_FSN_Plot_031
FSN_0673	FSN_0670	FSN_Plot_031	FSN_0673_FSN_Plot_031
FSN_0674	FSN_0670	FSN_Plot_031	FSN_0674_FSN_Plot_031
FSN_0675	FSN_0670	FSN_Plot_031	FSN_0675_FSN_Plot_031
FSN_0676	FSN_0670	FSN_Plot_031	FSN_0676_FSN_Plot_031
FSN_0677	FSN_0670	FSN_Plot_031	FSN_0677_FSN_Plot_031
FSN_0678	FSN_0670	FSN_Plot_031	FSN_0678_FSN_Plot_031
FSN_0679	FSN_0670	FSN_Plot_031	FSN_0679_FSN_Plot_031
FSN_0680	FSN_0670	FSN_Plot_031	FSN_0680_FSN_Plot_031
FSN_0681	FSN_0670	FSN_Plot_031	FSN_0681_FSN_Plot_031
FSN_0682	FSN_0670	FSN_Plot_031	FSN_0682_FSN_Plot_031
FSN_0683	FSN_0670	FSN_Plot_031	FSN_0683_FSN_Plot_031
FSN_0684	FSN_0670	FSN_Plot_031	FSN_0684_FSN_Plot_031
FSN_0685	FSN_0670	FSN_Plot_031	FSN_0685_FSN_Plot_031
FSN_0686	FSN_0670	FSN_Plot_031	FSN_0686_FSN_Plot_031
FSN_0687	FSN_0670	FSN_Plot_031	FSN_0687_FSN_Plot_031
FSN_0689	FSN_0670	FSN_Plot_031	FSN_0689_FSN_Plot_031
FSN_0690	FSN_0670	FSN_Plot_031	FSN_0690_FSN_Plot_031
FSN_0691	FSN_0670	FSN_Plot_031	FSN_0691_FSN_Plot_031
FSN_0692	FSN_0670	FSN_Plot_031	FSN_0692_FSN_Plot_031
FSN_0693	FSN_0670	FSN_Plot_031	FSN_0693_FSN_Plot_031
FSN_0694	FSN_0670	FSN_Plot_031	FSN_0694_FSN_Plot_031
FSN_0696	FSN_0696	FSN_Plot_032	FSN_0696_FSN_Plot_032
FSN_0697	FSN_0696	FSN_Plot_032	FSN_0697_FSN_Plot_032
FSN_0698	FSN_0696	FSN_Plot_032	FSN_0698_FSN_Plot_032
FSN_0699	FSN_0696	FSN_Plot_032	FSN_0699_FSN_Plot_032
FSN_0700	FSN_0696	FSN_Plot_032	FSN_0700_FSN_Plot_032
FSN_0704	FSN_0696	FSN_Plot_032	FSN_0704_FSN_Plot_032
FSN_0705	FSN_0696	FSN_Plot_032	FSN_0705_FSN_Plot_032
FSN_0706	FSN_0696	FSN_Plot_032	FSN_0706_FSN_Plot_032
FSN_0709	FSN_0696	FSN_Plot_032	FSN_0709_FSN_Plot_032
FSN_0710	FSN_0696	FSN_Plot_032	FSN_0710_FSN_Plot_032
FSN_0711	FSN_0696	FSN_Plot_032	FSN_0711_FSN_Plot_032
FSN_0712	FSN_0696	FSN_Plot_032	FSN_0712_FSN_Plot_032
FSN_0713	FSN_0696	FSN_Plot_032	FSN_0713_FSN_Plot_032
FSN_0714	FSN_0696	FSN_Plot_032	FSN_0714_FSN_Plot_032
FSN_0716	FSN_0696	FSN_Plot_032	FSN_0716_FSN_Plot_032
FSN_0717	FSN_0696	FSN_Plot_032	FSN_0717_FSN_Plot_032
FSN_0718	FSN_0696	FSN_Plot_032	FSN_0718_FSN_Plot_032
FSN_0719	FSN_0696	FSN_Plot_032	FSN_0719_FSN_Plot_032
FSN_0720	FSN_0696	FSN_Plot_032	FSN_0720_FSN_Plot_032
FSN_0721	FSN_0721	FSN_Plot_033	FSN_0721_FSN_Plot_033
FSN_0722	FSN_0721	FSN_Plot_033	FSN_0722_FSN_Plot_033
FSN_0723	FSN_0721	FSN_Plot_033	FSN_0723_FSN_Plot_033
FSN_0724	FSN_0721	FSN_Plot_033	FSN_0724_FSN_Plot_033
FSN_0725	FSN_0721	FSN_Plot_033	FSN_0725_FSN_Plot_033
FSN_0726	FSN_0721	FSN_Plot_033	FSN_0726_FSN_Plot_033
FSN_0727	FSN_0721	FSN_Plot_033	FSN_0727_FSN_Plot_033
FSN_0729	FSN_0721	FSN_Plot_033	FSN_0729_FSN_Plot_033
FSN_0731	FSN_0721	FSN_Plot_033	FSN_0731_FSN_Plot_033
FSN_0732	FSN_0721	FSN_Plot_033	FSN_0732_FSN_Plot_033
FSN_0735	FSN_0721	FSN_Plot_033	FSN_0735_FSN_Plot_033
FSN_0737	FSN_0721	FSN_Plot_033	FSN_0737_FSN_Plot_033
FSN_0739	FSN_0721	FSN_Plot_033	FSN_0739_FSN_Plot_033
FSN_0741	FSN_0721	FSN_Plot_033	FSN_0741_FSN_Plot_033
FSN_0742	FSN_0721	FSN_Plot_033	FSN_0742_FSN_Plot_033
FSN_0743	FSN_0721	FSN_Plot_033	FSN_0743_FSN_Plot_033
FSN_0744	FSN_0721	FSN_Plot_033	FSN_0744_FSN_Plot_033
FSN_0745	FSN_0721	FSN_Plot_033	FSN_0745_FSN_Plot_033
FSN_0746	FSN_0721	FSN_Plot_033	FSN_0746_FSN_Plot_033
FSN_0748	FSN_0721	FSN_Plot_033	FSN_0748_FSN_Plot_033
FSN_0749	FSN_0721	FSN_Plot_033	FSN_0749_FSN_Plot_033
FSN_0750	FSN_0721	FSN_Plot_033	FSN_0750_FSN_Plot_033
FSN_0752	FSN_0721	FSN_Plot_033	FSN_0752_FSN_Plot_033
FSN_0753	FSN_0753	FSN_Plot_034	FSN_0753_FSN_Plot_034
FSN_0754	FSN_0753	FSN_Plot_034	FSN_0754_FSN_Plot_034
FSN_0755	FSN_0753	FSN_Plot_034	FSN_0755_FSN_Plot_034
FSN_0756	FSN_0753	FSN_Plot_034	FSN_0756_FSN_Plot_034
FSN_0757	FSN_0753	FSN_Plot_034	FSN_0757_FSN_Plot_034
FSN_0758	FSN_0753	FSN_Plot_034	FSN_0758_FSN_Plot_034
FSN_0759	FSN_0753	FSN_Plot_034	FSN_0759_FSN_Plot_034
FSN_0760	FSN_0753	FSN_Plot_034	FSN_0760_FSN_Plot_034
FSN_0761	FSN_0753	FSN_Plot_034	FSN_0761_FSN_Plot_034
FSN_0762	FSN_0753	FSN_Plot_034	FSN_0762_FSN_Plot_034
FSN_0763	FSN_0753	FSN_Plot_034	FSN_0763_FSN_Plot_034
FSN_0765	FSN_0753	FSN_Plot_034	FSN_0765_FSN_Plot_034
FSN_0767	FSN_0753	FSN_Plot_034	FSN_0767_FSN_Plot_034
FSN_0768	FSN_0753	FSN_Plot_034	FSN_0768_FSN_Plot_034
FSN_0769	FSN_0753	FSN_Plot_034	FSN_0769_FSN_Plot_034
FSN_0770	FSN_0753	FSN_Plot_034	FSN_0770_FSN_Plot_034
FSN_0771	FSN_0753	FSN_Plot_034	FSN_0771_FSN_Plot_034
FSN_0774	FSN_0753	FSN_Plot_034	FSN_0774_FSN_Plot_034
FSN_0776	FSN_0753	FSN_Plot_034	FSN_0776_FSN_Plot_034
FSN_0777	FSN_0753	FSN_Plot_034	FSN_0777_FSN_Plot_034
FSN_0778	FSN_0753	FSN_Plot_034	FSN_0778_FSN_Plot_034
FSN_0780	FSN_0753	FSN_Plot_034	FSN_0780_FSN_Plot_034
FSN_0781	FSN_0753	FSN_Plot_034	FSN_0781_FSN_Plot_034
FSN_0782	FSN_0753	FSN_Plot_034	FSN_0782_FSN_Plot_034
FSN_0785	FSN_0785	FSN_Plot_035	FSN_0785_FSN_Plot_035
FSN_0786	FSN_0785	FSN_Plot_035	FSN_0786_FSN_Plot_035
FSN_0787	FSN_0785	FSN_Plot_035	FSN_0787_FSN_Plot_035
FSN_0789	FSN_0785	FSN_Plot_035	FSN_0789_FSN_Plot_035
FSN_0790	FSN_0785	FSN_Plot_035	FSN_0790_FSN_Plot_035
FSN_0792	FSN_0785	FSN_Plot_035	FSN_0792_FSN_Plot_035
FSN_0793	FSN_0785	FSN_Plot_035	FSN_0793_FSN_Plot_035
FSN_0794	FSN_0785	FSN_Plot_035	FSN_0794_FSN_Plot_035
FSN_0795	FSN_0785	FSN_Plot_035	FSN_0795_FSN_Plot_035
FSN_0796	FSN_0785	FSN_Plot_035	FSN_0796_FSN_Plot_035
FSN_0797	FSN_0785	FSN_Plot_035	FSN_0797_FSN_Plot_035
FSN_0798	FSN_0785	FSN_Plot_035	FSN_0798_FSN_Plot_035
FSN_0799	FSN_0785	FSN_Plot_035	FSN_0799_FSN_Plot_035
FSN_0801	FSN_0785	FSN_Plot_035	FSN_0801_FSN_Plot_035
FSN_0802	FSN_0785	FSN_Plot_035	FSN_0802_FSN_Plot_035
FSN_0803	FSN_0785	FSN_Plot_035	FSN_0803_FSN_Plot_035
FSN_0804	FSN_0785	FSN_Plot_035	FSN_0804_FSN_Plot_035
FSN_0806	FSN_0785	FSN_Plot_035	FSN_0806_FSN_Plot_035
FSN_0807	FSN_0785	FSN_Plot_035	FSN_0807_FSN_Plot_035
FSN_0808	FSN_0785	FSN_Plot_035	FSN_0808_FSN_Plot_035
FSN_0809	FSN_0785	FSN_Plot_035	FSN_0809_FSN_Plot_035
FSN_0810	FSN_0785	FSN_Plot_035	FSN_0810_FSN_Plot_035
FSN_0811	FSN_0785	FSN_Plot_035	FSN_0811_FSN_Plot_035
FSN_0812	FSN_0785	FSN_Plot_035	FSN_0812_FSN_Plot_035
FSN_0815	FSN_0785	FSN_Plot_035	FSN_0815_FSN_Plot_035
FSN_0816	FSN_0785	FSN_Plot_035	FSN_0816_FSN_Plot_035
FSN_0819	FSN_0785	FSN_Plot_035	FSN_0819_FSN_Plot_035
FSN_0820	FSN_0785	FSN_Plot_035	FSN_0820_FSN_Plot_035
FSN_0821	FSN_0785	FSN_Plot_035	FSN_0821_FSN_Plot_035
FSN_0823	FSN_0785	FSN_Plot_035	FSN_0823_FSN_Plot_035
FSN_0824	FSN_0824	FSN_Plot_036	FSN_0824_FSN_Plot_036
FSN_0825	FSN_0824	FSN_Plot_036	FSN_0825_FSN_Plot_036
FSN_0827	FSN_0824	FSN_Plot_036	FSN_0827_FSN_Plot_036
FSN_0828	FSN_0824	FSN_Plot_036	FSN_0828_FSN_Plot_036
FSN_0829	FSN_0824	FSN_Plot_036	FSN_0829_FSN_Plot_036
FSN_0830	FSN_0824	FSN_Plot_036	FSN_0830_FSN_Plot_036
FSN_0832	FSN_0824	FSN_Plot_036	FSN_0832_FSN_Plot_036
FSN_0833	FSN_0824	FSN_Plot_036	FSN_0833_FSN_Plot_036
FSN_0834	FSN_0824	FSN_Plot_036	FSN_0834_FSN_Plot_036
FSN_0836	FSN_0824	FSN_Plot_036	FSN_0836_FSN_Plot_036
FSN_0837	FSN_0824	FSN_Plot_036	FSN_0837_FSN_Plot_036
FSN_0838	FSN_0824	FSN_Plot_036	FSN_0838_FSN_Plot_036
FSN_0839	FSN_0824	FSN_Plot_036	FSN_0839_FSN_Plot_036
FSN_0840	FSN_0824	FSN_Plot_036	FSN_0840_FSN_Plot_036
FSN_0841	FSN_0824	FSN_Plot_036	FSN_0841_FSN_Plot_036
FSN_0842	FSN_0824	FSN_Plot_036	FSN_0842_FSN_Plot_036
FSN_0844	FSN_0844	FSN_Plot_037	FSN_0844_FSN_Plot_037
FSN_0845	FSN_0844	FSN_Plot_037	FSN_0845_FSN_Plot_037
FSN_0847	FSN_0844	FSN_Plot_037	FSN_0847_FSN_Plot_037
FSN_0850	FSN_0844	FSN_Plot_037	FSN_0850_FSN_Plot_037
FSN_0851	FSN_0844	FSN_Plot_037	FSN_0851_FSN_Plot_037
FSN_0856	FSN_0844	FSN_Plot_037	FSN_0856_FSN_Plot_037
FSN_0857	FSN_0844	FSN_Plot_037	FSN_0857_FSN_Plot_037
FSN_0858	FSN_0844	FSN_Plot_037	FSN_0858_FSN_Plot_037
FSN_0859	FSN_0844	FSN_Plot_037	FSN_0859_FSN_Plot_037
FSN_0860	FSN_0844	FSN_Plot_037	FSN_0860_FSN_Plot_037
FSN_0862	FSN_0844	FSN_Plot_037	FSN_0862_FSN_Plot_037
FSN_0863	FSN_0844	FSN_Plot_037	FSN_0863_FSN_Plot_037
FSN_0866	FSN_0844	FSN_Plot_037	FSN_0866_FSN_Plot_037
FSN_0867	FSN_0844	FSN_Plot_037	FSN_0867_FSN_Plot_037
FSN_0868	FSN_0844	FSN_Plot_037	FSN_0868_FSN_Plot_037
FSN_0869	FSN_0844	FSN_Plot_037	FSN_0869_FSN_Plot_037
FSN_0870	FSN_0844	FSN_Plot_037	FSN_0870_FSN_Plot_037
FSN_0871	FSN_0871	FSN_Plot_038	FSN_0871_FSN_Plot_038
FSN_0872	FSN_0871	FSN_Plot_038	FSN_0872_FSN_Plot_038
FSN_0873	FSN_0871	FSN_Plot_038	FSN_0873_FSN_Plot_038
FSN_0874	FSN_0871	FSN_Plot_038	FSN_0874_FSN_Plot_038
FSN_0876	FSN_0871	FSN_Plot_038	FSN_0876_FSN_Plot_038
FSN_0877	FSN_0871	FSN_Plot_038	FSN_0877_FSN_Plot_038
FSN_0878	FSN_0871	FSN_Plot_038	FSN_0878_FSN_Plot_038
FSN_0879	FSN_0871	FSN_Plot_038	FSN_0879_FSN_Plot_038
FSN_0880	FSN_0871	FSN_Plot_038	FSN_0880_FSN_Plot_038
FSN_0881	FSN_0871	FSN_Plot_038	FSN_0881_FSN_Plot_038
FSN_0882	FSN_0871	FSN_Plot_038	FSN_0882_FSN_Plot_038
FSN_0883	FSN_0871	FSN_Plot_038	FSN_0883_FSN_Plot_038
FSN_0885	FSN_0871	FSN_Plot_038	FSN_0885_FSN_Plot_038
FSN_0886	FSN_0871	FSN_Plot_038	FSN_0886_FSN_Plot_038
FSN_0887	FSN_0871	FSN_Plot_038	FSN_0887_FSN_Plot_038
FSN_0888	FSN_0888	FSN_Plot_039	FSN_0888_FSN_Plot_039
FSN_0889	FSN_0888	FSN_Plot_039	FSN_0889_FSN_Plot_039
FSN_0890	FSN_0888	FSN_Plot_039	FSN_0890_FSN_Plot_039
FSN_0891	FSN_0888	FSN_Plot_039	FSN_0891_FSN_Plot_039
FSN_0892	FSN_0888	FSN_Plot_039	FSN_0892_FSN_Plot_039
FSN_0893	FSN_0888	FSN_Plot_039	FSN_0893_FSN_Plot_039
FSN_0894	FSN_0888	FSN_Plot_039	FSN_0894_FSN_Plot_039
FSN_0895	FSN_0888	FSN_Plot_039	FSN_0895_FSN_Plot_039
FSN_0896	FSN_0888	FSN_Plot_039	FSN_0896_FSN_Plot_039
FSN_0897	FSN_0888	FSN_Plot_039	FSN_0897_FSN_Plot_039
FSN_0898	FSN_0888	FSN_Plot_039	FSN_0898_FSN_Plot_039
FSN_0899	FSN_0888	FSN_Plot_039	FSN_0899_FSN_Plot_039
FSN_0901	FSN_0888	FSN_Plot_039	FSN_0901_FSN_Plot_039
FSN_0902	FSN_0888	FSN_Plot_039	FSN_0902_FSN_Plot_039
FSN_0903	FSN_0888	FSN_Plot_039	FSN_0903_FSN_Plot_039
FSN_0904	FSN_0888	FSN_Plot_039	FSN_0904_FSN_Plot_039
FSN_0905	FSN_0888	FSN_Plot_039	FSN_0905_FSN_Plot_039
FSN_0906	FSN_0888	FSN_Plot_039	FSN_0906_FSN_Plot_039
FSN_0907	FSN_0888	FSN_Plot_039	FSN_0907_FSN_Plot_039
FSN_0909	FSN_0909	FSN_Plot_040	FSN_0909_FSN_Plot_040
FSN_0910	FSN_0909	FSN_Plot_040	FSN_0910_FSN_Plot_040
FSN_0911	FSN_0909	FSN_Plot_040	FSN_0911_FSN_Plot_040
FSN_0912	FSN_0909	FSN_Plot_040	FSN_0912_FSN_Plot_040
FSN_0914	FSN_0909	FSN_Plot_040	FSN_0914_FSN_Plot_040
FSN_0915	FSN_0909	FSN_Plot_040	FSN_0915_FSN_Plot_040
FSN_0916	FSN_0909	FSN_Plot_040	FSN_0916_FSN_Plot_040
FSN_0917	FSN_0909	FSN_Plot_040	FSN_0917_FSN_Plot_040
FSN_0918	FSN_0909	FSN_Plot_040	FSN_0918_FSN_Plot_040
FSN_0919	FSN_0909	FSN_Plot_040	FSN_0919_FSN_Plot_040
FSN_0920	FSN_0909	FSN_Plot_040	FSN_0920_FSN_Plot_040
FSN_0921	FSN_0909	FSN_Plot_040	FSN_0921_FSN_Plot_040
FSN_0922	FSN_0909	FSN_Plot_040	FSN_0922_FSN_Plot_040
FSN_0925	FSN_0909	FSN_Plot_040	FSN_0925_FSN_Plot_040
FSN_0926	FSN_0909	FSN_Plot_040	FSN_0926_FSN_Plot_040
FSN_0927	FSN_0927	FSN_Plot_041	FSN_0927_FSN_Plot_041
FSN_0928	FSN_0927	FSN_Plot_041	FSN_0928_FSN_Plot_041
FSN_0929	FSN_0927	FSN_Plot_041	FSN_0929_FSN_Plot_041
FSN_0930	FSN_0927	FSN_Plot_041	FSN_0930_FSN_Plot_041
FSN_0931	FSN_0927	FSN_Plot_041	FSN_0931_FSN_Plot_041
FSN_0932	FSN_0927	FSN_Plot_041	FSN_0932_FSN_Plot_041
FSN_0933	FSN_0927	FSN_Plot_041	FSN_0933_FSN_Plot_041
FSN_0934	FSN_0927	FSN_Plot_041	FSN_0934_FSN_Plot_041
FSN_0935	FSN_0927	FSN_Plot_041	FSN_0935_FSN_Plot_041
FSN_0936	FSN_0927	FSN_Plot_041	FSN_0936_FSN_Plot_041
FSN_0937	FSN_0927	FSN_Plot_041	FSN_0937_FSN_Plot_041
FSN_0938	FSN_0927	FSN_Plot_041	FSN_0938_FSN_Plot_041
FSN_0939	FSN_0927	FSN_Plot_041	FSN_0939_FSN_Plot_041
FSN_0940	FSN_0927	FSN_Plot_041	FSN_0940_FSN_Plot_041
FSN_0943	FSN_0927	FSN_Plot_041	FSN_0943_FSN_Plot_041
FSN_0944	FSN_0927	FSN_Plot_041	FSN_0944_FSN_Plot_041
FSN_0945	FSN_0927	FSN_Plot_041	FSN_0945_FSN_Plot_041
FSN_0946	FSN_0927	FSN_Plot_041	FSN_0946_FSN_Plot_041
FSN_0948	FSN_0927	FSN_Plot_041	FSN_0948_FSN_Plot_041
FSN_0949	FSN_0927	FSN_Plot_041	FSN_0949_FSN_Plot_041
FSN_0951	FSN_0951	FSN_Plot_042	FSN_0951_FSN_Plot_042
FSN_0953	FSN_0951	FSN_Plot_042	FSN_0953_FSN_Plot_042
FSN_0954	FSN_0951	FSN_Plot_042	FSN_0954_FSN_Plot_042
FSN_0955	FSN_0951	FSN_Plot_042	FSN_0955_FSN_Plot_042
FSN_0956	FSN_0951	FSN_Plot_042	FSN_0956_FSN_Plot_042
FSN_0957	FSN_0951	FSN_Plot_042	FSN_0957_FSN_Plot_042
FSN_0959	FSN_0951	FSN_Plot_042	FSN_0959_FSN_Plot_042
FSN_0961	FSN_0951	FSN_Plot_042	FSN_0961_FSN_Plot_042
FSN_0962	FSN_0951	FSN_Plot_042	FSN_0962_FSN_Plot_042
FSN_0963	FSN_0951	FSN_Plot_042	FSN_0963_FSN_Plot_042
FSN_0964	FSN_0951	FSN_Plot_042	FSN_0964_FSN_Plot_042
FSN_0967	FSN_0951	FSN_Plot_042	FSN_0967_FSN_Plot_042
FSN_0968	FSN_0951	FSN_Plot_042	FSN_0968_FSN_Plot_042
FSN_0969	FSN_0951	FSN_Plot_042	FSN_0969_FSN_Plot_042
FSN_0972	FSN_0972	FSN_Plot_043	FSN_0972_FSN_Plot_043
FSN_0973	FSN_0972	FSN_Plot_043	FSN_0973_FSN_Plot_043
FSN_0974	FSN_0972	FSN_Plot_043	FSN_0974_FSN_Plot_043
FSN_0975	FSN_0972	FSN_Plot_043	FSN_0975_FSN_Plot_043
FSN_0976	FSN_0972	FSN_Plot_043	FSN_0976_FSN_Plot_043
FSN_0978	FSN_0972	FSN_Plot_043	FSN_0978_FSN_Plot_043
FSN_0979	FSN_0972	FSN_Plot_043	FSN_0979_FSN_Plot_043
FSN_0980	FSN_0972	FSN_Plot_043	FSN_0980_FSN_Plot_043
FSN_0981	FSN_0972	FSN_Plot_043	FSN_0981_FSN_Plot_043
FSN_0983	FSN_0972	FSN_Plot_043	FSN_0983_FSN_Plot_043
FSN_0984	FSN_0972	FSN_Plot_043	FSN_0984_FSN_Plot_043
FSN_0985	FSN_0972	FSN_Plot_043	FSN_0985_FSN_Plot_043
FSN_0987	FSN_0972	FSN_Plot_043	FSN_0987_FSN_Plot_043
FSN_0988	FSN_0972	FSN_Plot_043	FSN_0988_FSN_Plot_043
FSN_0989	FSN_0972	FSN_Plot_043	FSN_0989_FSN_Plot_043
FSN_0990	FSN_0972	FSN_Plot_043	FSN_0990_FSN_Plot_043
FSN_0992	FSN_0972	FSN_Plot_043	FSN_0992_FSN_Plot_043
FSN_0994	FSN_0972	FSN_Plot_043	FSN_0994_FSN_Plot_043
FSN_0995	FSN_0972	FSN_Plot_043	FSN_0995_FSN_Plot_043
FSN_0996	FSN_0972	FSN_Plot_043	FSN_0996_FSN_Plot_043
FSN_0998	FSN_0972	FSN_Plot_043	FSN_0998_FSN_Plot_043
FSN_0999	FSN_0999	FSN_Plot_044	FSN_0999_FSN_Plot_044
FSN_1000	FSN_0999	FSN_Plot_044	FSN_1000_FSN_Plot_044
FSN_1001	FSN_0999	FSN_Plot_044	FSN_1001_FSN_Plot_044
FSN_1002	FSN_0999	FSN_Plot_044	FSN_1002_FSN_Plot_044
FSN_1003	FSN_0999	FSN_Plot_044	FSN_1003_FSN_Plot_044
FSN_1006	FSN_0999	FSN_Plot_044	FSN_1006_FSN_Plot_044
FSN_1008	FSN_0999	FSN_Plot_044	FSN_1008_FSN_Plot_044
FSN_1009	FSN_0999	FSN_Plot_044	FSN_1009_FSN_Plot_044
FSN_1010	FSN_0999	FSN_Plot_044	FSN_1010_FSN_Plot_044
FSN_1012	FSN_0999	FSN_Plot_044	FSN_1012_FSN_Plot_044
FSN_1013	FSN_0999	FSN_Plot_044	FSN_1013_FSN_Plot_044
FSN_1014	FSN_0999	FSN_Plot_044	FSN_1014_FSN_Plot_044
FSN_1017	FSN_0999	FSN_Plot_044	FSN_1017_FSN_Plot_044
FSN_1019	FSN_0999	FSN_Plot_044	FSN_1019_FSN_Plot_044
FSN_1020	FSN_0999	FSN_Plot_044	FSN_1020_FSN_Plot_044
FSN_1021	FSN_0999	FSN_Plot_044	FSN_1021_FSN_Plot_044
FSN_1022	FSN_0999	FSN_Plot_044	FSN_1022_FSN_Plot_044
FSN_1023	FSN_0999	FSN_Plot_044	FSN_1023_FSN_Plot_044
FSN_1024	FSN_0999	FSN_Plot_044	FSN_1024_FSN_Plot_044
FSN_1026	FSN_0999	FSN_Plot_044	FSN_1026_FSN_Plot_044
FSN_1027	FSN_0999	FSN_Plot_044	FSN_1027_FSN_Plot_044
FSN_1029	FSN_1029	FSN_Plot_045	FSN_1029_FSN_Plot_045
FSN_1030	FSN_1029	FSN_Plot_045	FSN_1030_FSN_Plot_045
FSN_1031	FSN_1029	FSN_Plot_045	FSN_1031_FSN_Plot_045
FSN_1032	FSN_1029	FSN_Plot_045	FSN_1032_FSN_Plot_045
FSN_1034	FSN_1029	FSN_Plot_045	FSN_1034_FSN_Plot_045
FSN_1035	FSN_1029	FSN_Plot_045	FSN_1035_FSN_Plot_045
FSN_1036	FSN_1029	FSN_Plot_045	FSN_1036_FSN_Plot_045
FSN_1037	FSN_1029	FSN_Plot_045	FSN_1037_FSN_Plot_045
FSN_1038	FSN_1029	FSN_Plot_045	FSN_1038_FSN_Plot_045
FSN_1039	FSN_1029	FSN_Plot_045	FSN_1039_FSN_Plot_045
FSN_1040	FSN_1029	FSN_Plot_045	FSN_1040_FSN_Plot_045
FSN_1041	FSN_1029	FSN_Plot_045	FSN_1041_FSN_Plot_045
FSN_1044	FSN_1029	FSN_Plot_045	FSN_1044_FSN_Plot_045
FSN_1045	FSN_1029	FSN_Plot_045	FSN_1045_FSN_Plot_045
FSN_1046	FSN_1029	FSN_Plot_045	FSN_1046_FSN_Plot_045
FSN_1047	FSN_1029	FSN_Plot_045	FSN_1047_FSN_Plot_045
FSN_1050	FSN_1029	FSN_Plot_045	FSN_1050_FSN_Plot_045
FSN_1051	FSN_1029	FSN_Plot_045	FSN_1051_FSN_Plot_045
FSN_1053	FSN_1029	FSN_Plot_045	FSN_1053_FSN_Plot_045
FSN_1054	FSN_1029	FSN_Plot_045	FSN_1054_FSN_Plot_045
FSN_1055	FSN_1029	FSN_Plot_045	FSN_1055_FSN_Plot_045
FSN_1056	FSN_1029	FSN_Plot_045	FSN_1056_FSN_Plot_045
FSN_1057	FSN_1029	FSN_Plot_045	FSN_1057_FSN_Plot_045
FSN_1058	FSN_1058	FSN_Plot_046	FSN_1058_FSN_Plot_046
FSN_1059	FSN_1058	FSN_Plot_046	FSN_1059_FSN_Plot_046
FSN_1062	FSN_1058	FSN_Plot_046	FSN_1062_FSN_Plot_046
FSN_1064	FSN_1058	FSN_Plot_046	FSN_1064_FSN_Plot_046
FSN_1065	FSN_1058	FSN_Plot_046	FSN_1065_FSN_Plot_046
FSN_1066	FSN_1058	FSN_Plot_046	FSN_1066_FSN_Plot_046
FSN_1067	FSN_1058	FSN_Plot_046	FSN_1067_FSN_Plot_046
FSN_1068	FSN_1058	FSN_Plot_046	FSN_1068_FSN_Plot_046
FSN_1069	FSN_1058	FSN_Plot_046	FSN_1069_FSN_Plot_046
FSN_1070	FSN_1058	FSN_Plot_046	FSN_1070_FSN_Plot_046
FSN_1071	FSN_1058	FSN_Plot_046	FSN_1071_FSN_Plot_046
FSN_1072	FSN_1058	FSN_Plot_046	FSN_1072_FSN_Plot_046
FSN_1073	FSN_1058	FSN_Plot_046	FSN_1073_FSN_Plot_046
FSN_1074	FSN_1058	FSN_Plot_046	FSN_1074_FSN_Plot_046
FSN_1077	FSN_1058	FSN_Plot_046	FSN_1077_FSN_Plot_046
FSN_1078	FSN_1058	FSN_Plot_046	FSN_1078_FSN_Plot_046
FSN_1079	FSN_1058	FSN_Plot_046	FSN_1079_FSN_Plot_046
FSN_1080	FSN_1058	FSN_Plot_046	FSN_1080_FSN_Plot_046
FSN_1081	FSN_1058	FSN_Plot_046	FSN_1081_FSN_Plot_046
FSN_1083	FSN_1058	FSN_Plot_046	FSN_1083_FSN_Plot_046
FSN_1084	FSN_1084	FSN_Plot_047	FSN_1084_FSN_Plot_047
FSN_1085	FSN_1084	FSN_Plot_047	FSN_1085_FSN_Plot_047
FSN_1086	FSN_1084	FSN_Plot_047	FSN_1086_FSN_Plot_047
FSN_1087	FSN_1084	FSN_Plot_047	FSN_1087_FSN_Plot_047
FSN_1088	FSN_1084	FSN_Plot_047	FSN_1088_FSN_Plot_047
FSN_1090	FSN_1084	FSN_Plot_047	FSN_1090_FSN_Plot_047
FSN_1091	FSN_1084	FSN_Plot_047	FSN_1091_FSN_Plot_047
FSN_1092	FSN_1084	FSN_Plot_047	FSN_1092_FSN_Plot_047
FSN_1093	FSN_1084	FSN_Plot_047	FSN_1093_FSN_Plot_047
FSN_1094	FSN_1084	FSN_Plot_047	FSN_1094_FSN_Plot_047
FSN_1095	FSN_1084	FSN_Plot_047	FSN_1095_FSN_Plot_047
FSN_1096	FSN_1084	FSN_Plot_047	FSN_1096_FSN_Plot_047
FSN_1097	FSN_1084	FSN_Plot_047	FSN_1097_FSN_Plot_047
FSN_1098	FSN_1084	FSN_Plot_047	FSN_1098_FSN_Plot_047
FSN_1099	FSN_1084	FSN_Plot_047	FSN_1099_FSN_Plot_047
FSN_1100	FSN_1084	FSN_Plot_047	FSN_1100_FSN_Plot_047
FSN_1101	FSN_1084	FSN_Plot_047	FSN_1101_FSN_Plot_047
FSN_1102	FSN_1102	FSN_Plot_048	FSN_1102_FSN_Plot_048
FSN_1103	FSN_1102	FSN_Plot_048	FSN_1103_FSN_Plot_048
FSN_1104	FSN_1102	FSN_Plot_048	FSN_1104_FSN_Plot_048
FSN_1105	FSN_1102	FSN_Plot_048	FSN_1105_FSN_Plot_048
FSN_1106	FSN_1102	FSN_Plot_048	FSN_1106_FSN_Plot_048
FSN_1107	FSN_1102	FSN_Plot_048	FSN_1107_FSN_Plot_048
FSN_1109	FSN_1102	FSN_Plot_048	FSN_1109_FSN_Plot_048
FSN_1110	FSN_1102	FSN_Plot_048	FSN_1110_FSN_Plot_048
FSN_1111	FSN_1102	FSN_Plot_048	FSN_1111_FSN_Plot_048
FSN_1113	FSN_1102	FSN_Plot_048	FSN_1113_FSN_Plot_048
FSN_1114	FSN_1102	FSN_Plot_048	FSN_1114_FSN_Plot_048
FSN_1115	FSN_1102	FSN_Plot_048	FSN_1115_FSN_Plot_048
FSN_1116	FSN_1102	FSN_Plot_048	FSN_1116_FSN_Plot_048
FSN_1117	FSN_1102	FSN_Plot_048	FSN_1117_FSN_Plot_048
FSN_1118	FSN_1102	FSN_Plot_048	FSN_1118_FSN_Plot_048
FSN_1119	FSN_1102	FSN_Plot_048	FSN_1119_FSN_Plot_048
FSN_1120	FSN_1102	FSN_Plot_048	FSN_1120_FSN_Plot_048
FSN_1121	FSN_1102	FSN_Plot_048	FSN_1121_FSN_Plot_048
FSN_1122	FSN_1102	FSN_Plot_048	FSN_1122_FSN_Plot_048
FSN_1123	FSN_1102	FSN_Plot_048	FSN_1123_FSN_Plot_048
FSN_1124	FSN_1102	FSN_Plot_048	FSN_1124_FSN_Plot_048
FSN_1125	FSN_1102	FSN_Plot_048	FSN_1125_FSN_Plot_048
FSN_1126	FSN_1102	FSN_Plot_048	FSN_1126_FSN_Plot_048
FSN_1127	FSN_1102	FSN_Plot_048	FSN_1127_FSN_Plot_048
FSN_1129	FSN_1102	FSN_Plot_048	FSN_1129_FSN_Plot_048
FSN_1130	FSN_1102	FSN_Plot_048	FSN_1130_FSN_Plot_048
FSN_1131	FSN_1131	FSN_Plot_049	FSN_1131_FSN_Plot_049
FSN_1132	FSN_1131	FSN_Plot_049	FSN_1132_FSN_Plot_049
FSN_1135	FSN_1131	FSN_Plot_049	FSN_1135_FSN_Plot_049
FSN_1136	FSN_1131	FSN_Plot_049	FSN_1136_FSN_Plot_049
FSN_1137	FSN_1131	FSN_Plot_049	FSN_1137_FSN_Plot_049
FSN_1138	FSN_1131	FSN_Plot_049	FSN_1138_FSN_Plot_049
FSN_1139	FSN_1131	FSN_Plot_049	FSN_1139_FSN_Plot_049
FSN_1140	FSN_1131	FSN_Plot_049	FSN_1140_FSN_Plot_049
FSN_1141	FSN_1131	FSN_Plot_049	FSN_1141_FSN_Plot_049
FSN_1142	FSN_1131	FSN_Plot_049	FSN_1142_FSN_Plot_049
FSN_1143	FSN_1131	FSN_Plot_049	FSN_1143_FSN_Plot_049
FSN_1145	FSN_1131	FSN_Plot_049	FSN_1145_FSN_Plot_049
FSN_1146	FSN_1131	FSN_Plot_049	FSN_1146_FSN_Plot_049
FSN_1148	FSN_1131	FSN_Plot_049	FSN_1148_FSN_Plot_049
FSN_1149	FSN_1131	FSN_Plot_049	FSN_1149_FSN_Plot_049
FSN_1150	FSN_1131	FSN_Plot_049	FSN_1150_FSN_Plot_049
FSN_1151	FSN_1131	FSN_Plot_049	FSN_1151_FSN_Plot_049
FSN_1151	FSN_1131	FSN_Plot_049	FSN_1151_FSN_Plot_049
FSN_1152	FSN_1131	FSN_Plot_049	FSN_1152_FSN_Plot_049
FSN_1153	FSN_1131	FSN_Plot_049	FSN_1153_FSN_Plot_049
FSN_1154	FSN_1131	FSN_Plot_049	FSN_1154_FSN_Plot_049
FSN_1155	FSN_1131	FSN_Plot_049	FSN_1155_FSN_Plot_049
FSN_1156	FSN_1131	FSN_Plot_049	FSN_1156_FSN_Plot_049
FSN_1157	FSN_1131	FSN_Plot_049	FSN_1157_FSN_Plot_049
FSN_1158	FSN_1131	FSN_Plot_049	FSN_1158_FSN_Plot_049
FSN_1159	FSN_1131	FSN_Plot_049	FSN_1159_FSN_Plot_049
FSN_1160	FSN_1131	FSN_Plot_049	FSN_1160_FSN_Plot_049
FSN_1161	FSN_1131	FSN_Plot_049	FSN_1161_FSN_Plot_049
FSN_1162	FSN_1131	FSN_Plot_049	FSN_1162_FSN_Plot_049
FSN_1163	FSN_1131	FSN_Plot_049	FSN_1163_FSN_Plot_049
FSN_1164	FSN_1131	FSN_Plot_049	FSN_1164_FSN_Plot_049
FSN_1165	FSN_1131	FSN_Plot_049	FSN_1165_FSN_Plot_049
FSN_1166	FSN_1131	FSN_Plot_049	FSN_1166_FSN_Plot_049
FSN_1167	FSN_1131	FSN_Plot_049	FSN_1167_FSN_Plot_049
FSN_1168	FSN_1168	FSN_Plot_050	FSN_1168_FSN_Plot_050
FSN_1172	FSN_1168	FSN_Plot_050	FSN_1172_FSN_Plot_050
FSN_1176	FSN_1168	FSN_Plot_050	FSN_1176_FSN_Plot_050
FSN_1177	FSN_1168	FSN_Plot_050	FSN_1177_FSN_Plot_050
FSN_1178	FSN_1168	FSN_Plot_050	FSN_1178_FSN_Plot_050
FSN_1179	FSN_1168	FSN_Plot_050	FSN_1179_FSN_Plot_050
FSN_1180	FSN_1168	FSN_Plot_050	FSN_1180_FSN_Plot_050
FSN_1182	FSN_1168	FSN_Plot_050	FSN_1182_FSN_Plot_050
FSN_1183	FSN_1168	FSN_Plot_050	FSN_1183_FSN_Plot_050
FSN_1184	FSN_1168	FSN_Plot_050	FSN_1184_FSN_Plot_050
FSN_1185	FSN_1168	FSN_Plot_050	FSN_1185_FSN_Plot_050
FSN_1186	FSN_1168	FSN_Plot_050	FSN_1186_FSN_Plot_050
FSN_1187	FSN_1168	FSN_Plot_050	FSN_1187_FSN_Plot_050
FSN_1190	FSN_1168	FSN_Plot_050	FSN_1190_FSN_Plot_050
FSN_1193	FSN_1168	FSN_Plot_050	FSN_1193_FSN_Plot_050
FSN_1194	FSN_1168	FSN_Plot_050	FSN_1194_FSN_Plot_050
FSN_1195	FSN_1168	FSN_Plot_050	FSN_1195_FSN_Plot_050
FSN_1196	FSN_1168	FSN_Plot_050	FSN_1196_FSN_Plot_050
FSN_1198	FSN_1168	FSN_Plot_050	FSN_1198_FSN_Plot_050
FSN_1199	FSN_1168	FSN_Plot_050	FSN_1199_FSN_Plot_050
FSN_1200	FSN_1168	FSN_Plot_050	FSN_1200_FSN_Plot_050
FSN_1201	FSN_1168	FSN_Plot_050	FSN_1201_FSN_Plot_050
FSN_1202	FSN_1202	FSN_Plot_051	FSN_1202_FSN_Plot_051
FSN_1203	FSN_1202	FSN_Plot_051	FSN_1203_FSN_Plot_051
FSN_1204	FSN_1202	FSN_Plot_051	FSN_1204_FSN_Plot_051
FSN_1206	FSN_1202	FSN_Plot_051	FSN_1206_FSN_Plot_051
FSN_1207	FSN_1202	FSN_Plot_051	FSN_1207_FSN_Plot_051
FSN_1208	FSN_1202	FSN_Plot_051	FSN_1208_FSN_Plot_051
FSN_1209	FSN_1202	FSN_Plot_051	FSN_1209_FSN_Plot_051
FSN_1210	FSN_1202	FSN_Plot_051	FSN_1210_FSN_Plot_051
FSN_1211	FSN_1202	FSN_Plot_051	FSN_1211_FSN_Plot_051
FSN_1212	FSN_1202	FSN_Plot_051	FSN_1212_FSN_Plot_051
FSN_1213	FSN_1202	FSN_Plot_051	FSN_1213_FSN_Plot_051
FSN_1215	FSN_1202	FSN_Plot_051	FSN_1215_FSN_Plot_051
FSN_1216	FSN_1202	FSN_Plot_051	FSN_1216_FSN_Plot_051
FSN_1220	FSN_1202	FSN_Plot_051	FSN_1220_FSN_Plot_051
FSN_1223	FSN_1202	FSN_Plot_051	FSN_1223_FSN_Plot_051
FSN_1224	FSN_1202	FSN_Plot_051	FSN_1224_FSN_Plot_051
FSN_1225	FSN_1225	FSN_Plot_052	FSN_1225_FSN_Plot_052
FSN_1226	FSN_1225	FSN_Plot_052	FSN_1226_FSN_Plot_052
FSN_1227	FSN_1225	FSN_Plot_052	FSN_1227_FSN_Plot_052
FSN_1228	FSN_1225	FSN_Plot_052	FSN_1228_FSN_Plot_052
FSN_1230	FSN_1225	FSN_Plot_052	FSN_1230_FSN_Plot_052
FSN_1231	FSN_1225	FSN_Plot_052	FSN_1231_FSN_Plot_052
FSN_1232	FSN_1225	FSN_Plot_052	FSN_1232_FSN_Plot_052
FSN_1233	FSN_1225	FSN_Plot_052	FSN_1233_FSN_Plot_052
FSN_1234	FSN_1225	FSN_Plot_052	FSN_1234_FSN_Plot_052
FSN_1235	FSN_1225	FSN_Plot_052	FSN_1235_FSN_Plot_052
FSN_1236	FSN_1225	FSN_Plot_052	FSN_1236_FSN_Plot_052
FSN_1237	FSN_1225	FSN_Plot_052	FSN_1237_FSN_Plot_052
FSN_1238	FSN_1225	FSN_Plot_052	FSN_1238_FSN_Plot_052
FSN_1239	FSN_1225	FSN_Plot_052	FSN_1239_FSN_Plot_052
FSN_1240	FSN_1225	FSN_Plot_052	FSN_1240_FSN_Plot_052
FSN_1241	FSN_1225	FSN_Plot_052	FSN_1241_FSN_Plot_052
FSN_1242	FSN_1225	FSN_Plot_052	FSN_1242_FSN_Plot_052
FSN_1243	FSN_1225	FSN_Plot_052	FSN_1243_FSN_Plot_052
FSN_1245	FSN_1225	FSN_Plot_052	FSN_1245_FSN_Plot_052
FSN_1247	FSN_1225	FSN_Plot_052	FSN_1247_FSN_Plot_052
FSN_1248	FSN_1225	FSN_Plot_052	FSN_1248_FSN_Plot_052
FSN_1249	FSN_1225	FSN_Plot_052	FSN_1249_FSN_Plot_052
FSN_1250	FSN_1225	FSN_Plot_052	FSN_1250_FSN_Plot_052
FSN_1251	FSN_1225	FSN_Plot_052	FSN_1251_FSN_Plot_052
FSN_1252	FSN_1225	FSN_Plot_052	FSN_1252_FSN_Plot_052
FSN_1253	FSN_1225	FSN_Plot_052	FSN_1253_FSN_Plot_052
FSN_1255	FSN_1225	FSN_Plot_052	FSN_1255_FSN_Plot_052
FSN_1256	FSN_1225	FSN_Plot_052	FSN_1256_FSN_Plot_052
FSN_1257	FSN_1225	FSN_Plot_052	FSN_1257_FSN_Plot_052
FSN_1258	FSN_1225	FSN_Plot_052	FSN_1258_FSN_Plot_052
FSN_1259	FSN_1225	FSN_Plot_052	FSN_1259_FSN_Plot_052
FSN_1260	FSN_1225	FSN_Plot_052	FSN_1260_FSN_Plot_052
FSN_1261	FSN_1225	FSN_Plot_052	FSN_1261_FSN_Plot_052
FSN_1263	FSN_1263	FSN_Plot_053	FSN_1263_FSN_Plot_053
FSN_1266	FSN_1263	FSN_Plot_053	FSN_1266_FSN_Plot_053
FSN_1267	FSN_1263	FSN_Plot_053	FSN_1267_FSN_Plot_053
FSN_1268	FSN_1263	FSN_Plot_053	FSN_1268_FSN_Plot_053
FSN_1269	FSN_1263	FSN_Plot_053	FSN_1269_FSN_Plot_053
FSN_1270	FSN_1263	FSN_Plot_053	FSN_1270_FSN_Plot_053
FSN_1271	FSN_1263	FSN_Plot_053	FSN_1271_FSN_Plot_053
FSN_1272	FSN_1263	FSN_Plot_053	FSN_1272_FSN_Plot_053
FSN_1274	FSN_1263	FSN_Plot_053	FSN_1274_FSN_Plot_053
FSN_1275	FSN_1263	FSN_Plot_053	FSN_1275_FSN_Plot_053
FSN_1276	FSN_1263	FSN_Plot_053	FSN_1276_FSN_Plot_053
FSN_1281	FSN_1263	FSN_Plot_053	FSN_1281_FSN_Plot_053
FSN_1282	FSN_1263	FSN_Plot_053	FSN_1282_FSN_Plot_053
FSN_1283	FSN_1263	FSN_Plot_053	FSN_1283_FSN_Plot_053
FSN_1284	FSN_1263	FSN_Plot_053	FSN_1284_FSN_Plot_053
FSN_1286	FSN_1263	FSN_Plot_053	FSN_1286_FSN_Plot_053
FSN_1287	FSN_1263	FSN_Plot_053	FSN_1287_FSN_Plot_053
FSN_1288	FSN_1263	FSN_Plot_053	FSN_1288_FSN_Plot_053
FSN_1289	FSN_1263	FSN_Plot_053	FSN_1289_FSN_Plot_053
FSN_1290	FSN_1290	FSN_Plot_054	FSN_1290_FSN_Plot_054
FSN_1291	FSN_1290	FSN_Plot_054	FSN_1291_FSN_Plot_054
FSN_1292	FSN_1290	FSN_Plot_054	FSN_1292_FSN_Plot_054
FSN_1293	FSN_1290	FSN_Plot_054	FSN_1293_FSN_Plot_054
FSN_1294	FSN_1290	FSN_Plot_054	FSN_1294_FSN_Plot_054
FSN_1295	FSN_1290	FSN_Plot_054	FSN_1295_FSN_Plot_054
FSN_1296	FSN_1290	FSN_Plot_054	FSN_1296_FSN_Plot_054
FSN_1297	FSN_1290	FSN_Plot_054	FSN_1297_FSN_Plot_054
FSN_1298	FSN_1290	FSN_Plot_054	FSN_1298_FSN_Plot_054
FSN_1299	FSN_1290	FSN_Plot_054	FSN_1299_FSN_Plot_054
FSN_1301	FSN_1290	FSN_Plot_054	FSN_1301_FSN_Plot_054
FSN_1302	FSN_1290	FSN_Plot_054	FSN_1302_FSN_Plot_054
FSN_1303	FSN_1290	FSN_Plot_054	FSN_1303_FSN_Plot_054
FSN_1304	FSN_1290	FSN_Plot_054	FSN_1304_FSN_Plot_054
FSN_1305	FSN_1290	FSN_Plot_054	FSN_1305_FSN_Plot_054
FSN_1308	FSN_1290	FSN_Plot_054	FSN_1308_FSN_Plot_054
FSN_1310	FSN_1290	FSN_Plot_054	FSN_1310_FSN_Plot_054
FSN_1311	FSN_1290	FSN_Plot_054	FSN_1311_FSN_Plot_054
FSN_1312	FSN_1290	FSN_Plot_054	FSN_1312_FSN_Plot_054
FSN_1313	FSN_1290	FSN_Plot_054	FSN_1313_FSN_Plot_054
FSN_1314	FSN_1290	FSN_Plot_054	FSN_1314_FSN_Plot_054
FSN_1315	FSN_1290	FSN_Plot_054	FSN_1315_FSN_Plot_054
FSN_1316	FSN_1290	FSN_Plot_054	FSN_1316_FSN_Plot_054
FSN_1319	FSN_1290	FSN_Plot_054	FSN_1319_FSN_Plot_054
FSN_1320	FSN_1290	FSN_Plot_054	FSN_1320_FSN_Plot_054
FSN_1321	FSN_1290	FSN_Plot_054	FSN_1321_FSN_Plot_054
FSN_1322	FSN_1290	FSN_Plot_054	FSN_1322_FSN_Plot_054
FSN_1323	FSN_1290	FSN_Plot_054	FSN_1323_FSN_Plot_054
FSN_1324	FSN_1290	FSN_Plot_054	FSN_1324_FSN_Plot_054
FSN_1326	FSN_1326	FSN_Plot_055	FSN_1326_FSN_Plot_055
FSN_1329	FSN_1326	FSN_Plot_055	FSN_1329_FSN_Plot_055
FSN_1330	FSN_1326	FSN_Plot_055	FSN_1330_FSN_Plot_055
FSN_1331	FSN_1326	FSN_Plot_055	FSN_1331_FSN_Plot_055
FSN_1332	FSN_1326	FSN_Plot_055	FSN_1332_FSN_Plot_055
FSN_1333	FSN_1326	FSN_Plot_055	FSN_1333_FSN_Plot_055
FSN_1334	FSN_1326	FSN_Plot_055	FSN_1334_FSN_Plot_055
FSN_1337	FSN_1326	FSN_Plot_055	FSN_1337_FSN_Plot_055
FSN_1338	FSN_1326	FSN_Plot_055	FSN_1338_FSN_Plot_055
FSN_1339	FSN_1326	FSN_Plot_055	FSN_1339_FSN_Plot_055
FSN_1340	FSN_1326	FSN_Plot_055	FSN_1340_FSN_Plot_055
FSN_1341	FSN_1326	FSN_Plot_055	FSN_1341_FSN_Plot_055
FSN_1342	FSN_1326	FSN_Plot_055	FSN_1342_FSN_Plot_055
FSN_1343	FSN_1326	FSN_Plot_055	FSN_1343_FSN_Plot_055
FSN_1344	FSN_1290	FSN_Plot_054	FSN_1344_FSN_Plot_054
FSN_1345	FSN_1345	FSN_Plot_056	FSN_1345_FSN_Plot_056
FSN_1346	FSN_1345	FSN_Plot_056	FSN_1346_FSN_Plot_056
FSN_1347	FSN_1345	FSN_Plot_056	FSN_1347_FSN_Plot_056
FSN_1348	FSN_1345	FSN_Plot_056	FSN_1348_FSN_Plot_056
FSN_1349	FSN_1345	FSN_Plot_056	FSN_1349_FSN_Plot_056
FSN_1350	FSN_1345	FSN_Plot_056	FSN_1350_FSN_Plot_056
FSN_1351	FSN_1345	FSN_Plot_056	FSN_1351_FSN_Plot_056
FSN_1352	FSN_1345	FSN_Plot_056	FSN_1352_FSN_Plot_056
FSN_1353	FSN_1345	FSN_Plot_056	FSN_1353_FSN_Plot_056
FSN_1355	FSN_1345	FSN_Plot_056	FSN_1355_FSN_Plot_056
FSN_1356	FSN_1345	FSN_Plot_056	FSN_1356_FSN_Plot_056
FSN_1357	FSN_1345	FSN_Plot_056	FSN_1357_FSN_Plot_056
FSN_1358	FSN_1345	FSN_Plot_056	FSN_1358_FSN_Plot_056
FSN_1359	FSN_1345	FSN_Plot_056	FSN_1359_FSN_Plot_056
FSN_1360	FSN_1345	FSN_Plot_056	FSN_1360_FSN_Plot_056
FSN_1361	FSN_1345	FSN_Plot_056	FSN_1361_FSN_Plot_056
FSN_1362	FSN_1345	FSN_Plot_056	FSN_1362_FSN_Plot_056
FSN_1363	FSN_1345	FSN_Plot_056	FSN_1363_FSN_Plot_056
FSN_1364	FSN_1345	FSN_Plot_056	FSN_1364_FSN_Plot_056
FSN_1365	FSN_1345	FSN_Plot_056	FSN_1365_FSN_Plot_056
FSN_1366	FSN_1345	FSN_Plot_056	FSN_1366_FSN_Plot_056
FSN_1367	FSN_1345	FSN_Plot_056	FSN_1367_FSN_Plot_056
FSN_1368	FSN_1345	FSN_Plot_056	FSN_1368_FSN_Plot_056
FSN_1369	FSN_1345	FSN_Plot_056	FSN_1369_FSN_Plot_056
FSN_1370	FSN_1370	FSN_Plot_057	FSN_1370_FSN_Plot_057
FSN_1372	FSN_1370	FSN_Plot_057	FSN_1372_FSN_Plot_057
FSN_1373	FSN_1370	FSN_Plot_057	FSN_1373_FSN_Plot_057
FSN_1374	FSN_1370	FSN_Plot_057	FSN_1374_FSN_Plot_057
FSN_1375	FSN_1370	FSN_Plot_057	FSN_1375_FSN_Plot_057
FSN_1376	FSN_1370	FSN_Plot_057	FSN_1376_FSN_Plot_057
FSN_1377	FSN_1370	FSN_Plot_057	FSN_1377_FSN_Plot_057
FSN_1378	FSN_1370	FSN_Plot_057	FSN_1378_FSN_Plot_057
FSN_1379	FSN_1370	FSN_Plot_057	FSN_1379_FSN_Plot_057
FSN_1381	FSN_1370	FSN_Plot_057	FSN_1381_FSN_Plot_057
FSN_1382	FSN_1370	FSN_Plot_057	FSN_1382_FSN_Plot_057
FSN_1384	FSN_1370	FSN_Plot_057	FSN_1384_FSN_Plot_057
FSN_1385	FSN_1370	FSN_Plot_057	FSN_1385_FSN_Plot_057
FSN_1386	FSN_1370	FSN_Plot_057	FSN_1386_FSN_Plot_057
FSN_1387	FSN_1370	FSN_Plot_057	FSN_1387_FSN_Plot_057
FSN_1388	FSN_1370	FSN_Plot_057	FSN_1388_FSN_Plot_057
FSN_1389	FSN_1370	FSN_Plot_057	FSN_1389_FSN_Plot_057
FSN_1390	FSN_1370	FSN_Plot_057	FSN_1390_FSN_Plot_057
FSN_1391	FSN_1391	FSN_Plot_058	FSN_1391_FSN_Plot_058
FSN_1392	FSN_1391	FSN_Plot_058	FSN_1392_FSN_Plot_058
FSN_1393	FSN_1391	FSN_Plot_058	FSN_1393_FSN_Plot_058
FSN_1394	FSN_1391	FSN_Plot_058	FSN_1394_FSN_Plot_058
FSN_1395	FSN_1391	FSN_Plot_058	FSN_1395_FSN_Plot_058
FSN_1396	FSN_1391	FSN_Plot_058	FSN_1396_FSN_Plot_058
FSN_1397	FSN_1391	FSN_Plot_058	FSN_1397_FSN_Plot_058
FSN_1398	FSN_1391	FSN_Plot_058	FSN_1398_FSN_Plot_058
FSN_1399	FSN_1391	FSN_Plot_058	FSN_1399_FSN_Plot_058
FSN_1400	FSN_1391	FSN_Plot_058	FSN_1400_FSN_Plot_058
FSN_1401	FSN_1391	FSN_Plot_058	FSN_1401_FSN_Plot_058
FSN_1402	FSN_1391	FSN_Plot_058	FSN_1402_FSN_Plot_058
FSN_1403	FSN_1391	FSN_Plot_058	FSN_1403_FSN_Plot_058
FSN_1404	FSN_1391	FSN_Plot_058	FSN_1404_FSN_Plot_058
FSN_1405	FSN_1391	FSN_Plot_058	FSN_1405_FSN_Plot_058
FSN_1407	FSN_1391	FSN_Plot_058	FSN_1407_FSN_Plot_058
FSN_1409	FSN_1391	FSN_Plot_058	FSN_1409_FSN_Plot_058
FSN_1410	FSN_1391	FSN_Plot_058	FSN_1410_FSN_Plot_058
FSN_1411	FSN_1391	FSN_Plot_058	FSN_1411_FSN_Plot_058
FSN_1412	FSN_1391	FSN_Plot_058	FSN_1412_FSN_Plot_058
FSN_1413	FSN_1391	FSN_Plot_058	FSN_1413_FSN_Plot_058
FSN_1414	FSN_1391	FSN_Plot_058	FSN_1414_FSN_Plot_058
FSN_1415	FSN_1391	FSN_Plot_058	FSN_1415_FSN_Plot_058
FSN_1416	FSN_1416	FSN_Plot_059	FSN_1416_FSN_Plot_059
FSN_1417	FSN_1416	FSN_Plot_059	FSN_1417_FSN_Plot_059
FSN_1419	FSN_1416	FSN_Plot_059	FSN_1419_FSN_Plot_059
FSN_1420	FSN_1416	FSN_Plot_059	FSN_1420_FSN_Plot_059
FSN_1421	FSN_1416	FSN_Plot_059	FSN_1421_FSN_Plot_059
FSN_1422	FSN_1416	FSN_Plot_059	FSN_1422_FSN_Plot_059
FSN_1423	FSN_1416	FSN_Plot_059	FSN_1423_FSN_Plot_059
FSN_1424	FSN_1416	FSN_Plot_059	FSN_1424_FSN_Plot_059
FSN_1425	FSN_1416	FSN_Plot_059	FSN_1425_FSN_Plot_059
FSN_1426	FSN_1416	FSN_Plot_059	FSN_1426_FSN_Plot_059
FSN_1427	FSN_1416	FSN_Plot_059	FSN_1427_FSN_Plot_059
FSN_1428	FSN_1416	FSN_Plot_059	FSN_1428_FSN_Plot_059
FSN_1429	FSN_1416	FSN_Plot_059	FSN_1429_FSN_Plot_059
FSN_1430	FSN_1416	FSN_Plot_059	FSN_1430_FSN_Plot_059
FSN_1431	FSN_1416	FSN_Plot_059	FSN_1431_FSN_Plot_059
FSN_1432	FSN_1416	FSN_Plot_059	FSN_1432_FSN_Plot_059
FSN_1434	FSN_1416	FSN_Plot_059	FSN_1434_FSN_Plot_059
FSN_1435	FSN_1416	FSN_Plot_059	FSN_1435_FSN_Plot_059
FSN_1436	FSN_1416	FSN_Plot_059	FSN_1436_FSN_Plot_059
FSN_1437	FSN_1416	FSN_Plot_059	FSN_1437_FSN_Plot_059
FSN_1438	FSN_1416	FSN_Plot_059	FSN_1438_FSN_Plot_059
FSN_1439	FSN_1416	FSN_Plot_059	FSN_1439_FSN_Plot_059
FSN_1441	FSN_1416	FSN_Plot_059	FSN_1441_FSN_Plot_059
FSN_1442	FSN_1416	FSN_Plot_059	FSN_1442_FSN_Plot_059
FSN_1444	FSN_1416	FSN_Plot_059	FSN_1444_FSN_Plot_059
FSN_1445	FSN_1416	FSN_Plot_059	FSN_1445_FSN_Plot_059
FSN_1446	FSN_1416	FSN_Plot_059	FSN_1446_FSN_Plot_059
FSN_1447	FSN_1416	FSN_Plot_059	FSN_1447_FSN_Plot_059
FSN_1448	FSN_1448	FSN_Plot_060	FSN_1448_FSN_Plot_060
FSN_1449	FSN_1448	FSN_Plot_060	FSN_1449_FSN_Plot_060
FSN_1450	FSN_1448	FSN_Plot_060	FSN_1450_FSN_Plot_060
FSN_1451	FSN_1448	FSN_Plot_060	FSN_1451_FSN_Plot_060
FSN_1453	FSN_1448	FSN_Plot_060	FSN_1453_FSN_Plot_060
FSN_1454	FSN_1448	FSN_Plot_060	FSN_1454_FSN_Plot_060
FSN_1456	FSN_1448	FSN_Plot_060	FSN_1456_FSN_Plot_060
FSN_1457	FSN_1448	FSN_Plot_060	FSN_1457_FSN_Plot_060
FSN_1458	FSN_1448	FSN_Plot_060	FSN_1458_FSN_Plot_060
FSN_1459	FSN_1448	FSN_Plot_060	FSN_1459_FSN_Plot_060
FSN_1460	FSN_1448	FSN_Plot_060	FSN_1460_FSN_Plot_060
FSN_1461	FSN_1448	FSN_Plot_060	FSN_1461_FSN_Plot_060
FSN_1462	FSN_1448	FSN_Plot_060	FSN_1462_FSN_Plot_060
FSN_1463	FSN_1448	FSN_Plot_060	FSN_1463_FSN_Plot_060
FSN_1464	FSN_1448	FSN_Plot_060	FSN_1464_FSN_Plot_060
FSN_1465	FSN_1448	FSN_Plot_060	FSN_1465_FSN_Plot_060
FSN_1467	FSN_1467	FSN_Plot_061	FSN_1467_FSN_Plot_061
FSN_1468	FSN_1467	FSN_Plot_061	FSN_1468_FSN_Plot_061
FSN_1469	FSN_1467	FSN_Plot_061	FSN_1469_FSN_Plot_061
FSN_1470	FSN_1467	FSN_Plot_061	FSN_1470_FSN_Plot_061
FSN_1471	FSN_1467	FSN_Plot_061	FSN_1471_FSN_Plot_061
FSN_1472	FSN_1467	FSN_Plot_061	FSN_1472_FSN_Plot_061
FSN_1477	FSN_1467	FSN_Plot_061	FSN_1477_FSN_Plot_061
FSN_1479	FSN_1467	FSN_Plot_061	FSN_1479_FSN_Plot_061
FSN_1480	FSN_1467	FSN_Plot_061	FSN_1480_FSN_Plot_061
FSN_1484	FSN_1467	FSN_Plot_061	FSN_1484_FSN_Plot_061
FSN_1485	FSN_1467	FSN_Plot_061	FSN_1485_FSN_Plot_061
FSN_1486	FSN_1467	FSN_Plot_061	FSN_1486_FSN_Plot_061
FSN_1487	FSN_1467	FSN_Plot_061	FSN_1487_FSN_Plot_061
FSN_1488	FSN_1467	FSN_Plot_061	FSN_1488_FSN_Plot_061
FSN_1489	FSN_1467	FSN_Plot_061	FSN_1489_FSN_Plot_061
FSN_1490	FSN_1467	FSN_Plot_061	FSN_1490_FSN_Plot_061
FSN_1491	FSN_1467	FSN_Plot_061	FSN_1491_FSN_Plot_061
FSN_1492	FSN_1467	FSN_Plot_061	FSN_1492_FSN_Plot_061
FSN_1493	FSN_1467	FSN_Plot_061	FSN_1493_FSN_Plot_061
FSN_1494	FSN_1467	FSN_Plot_061	FSN_1494_FSN_Plot_061
FSN_1495	FSN_1495	FSN_Plot_062	FSN_1495_FSN_Plot_062
FSN_1496	FSN_1495	FSN_Plot_062	FSN_1496_FSN_Plot_062
FSN_1497	FSN_1495	FSN_Plot_062	FSN_1497_FSN_Plot_062
FSN_1499	FSN_1495	FSN_Plot_062	FSN_1499_FSN_Plot_062
FSN_1500	FSN_1495	FSN_Plot_062	FSN_1500_FSN_Plot_062
FSN_1501	FSN_1495	FSN_Plot_062	FSN_1501_FSN_Plot_062
FSN_1502	FSN_1495	FSN_Plot_062	FSN_1502_FSN_Plot_062
FSN_1503	FSN_1495	FSN_Plot_062	FSN_1503_FSN_Plot_062
FSN_1504	FSN_1495	FSN_Plot_062	FSN_1504_FSN_Plot_062
FSN_1505	FSN_1495	FSN_Plot_062	FSN_1505_FSN_Plot_062
FSN_1506	FSN_1495	FSN_Plot_062	FSN_1506_FSN_Plot_062
FSN_1508	FSN_1495	FSN_Plot_062	FSN_1508_FSN_Plot_062
FSN_1509	FSN_1495	FSN_Plot_062	FSN_1509_FSN_Plot_062
FSN_1510	FSN_1495	FSN_Plot_062	FSN_1510_FSN_Plot_062
FSN_1511	FSN_1495	FSN_Plot_062	FSN_1511_FSN_Plot_062
FSN_1512	FSN_1495	FSN_Plot_062	FSN_1512_FSN_Plot_062
FSN_1513	FSN_1495	FSN_Plot_062	FSN_1513_FSN_Plot_062
FSN_1514	FSN_1495	FSN_Plot_062	FSN_1514_FSN_Plot_062
FSN_1515	FSN_1495	FSN_Plot_062	FSN_1515_FSN_Plot_062
FSN_1516	FSN_1495	FSN_Plot_062	FSN_1516_FSN_Plot_062
FSN_1517	FSN_1495	FSN_Plot_062	FSN_1517_FSN_Plot_062
FSN_1518	FSN_1495	FSN_Plot_062	FSN_1518_FSN_Plot_062
FSN_1520	FSN_1495	FSN_Plot_062	FSN_1520_FSN_Plot_062
FSN_1522	FSN_1495	FSN_Plot_062	FSN_1522_FSN_Plot_062
FSN_1523	FSN_1495	FSN_Plot_062	FSN_1523_FSN_Plot_062
FSN_1524	FSN_1495	FSN_Plot_062	FSN_1524_FSN_Plot_062
FSN_1525	FSN_1525	FSN_Plot_063	FSN_1525_FSN_Plot_063
FSN_1526	FSN_1525	FSN_Plot_063	FSN_1526_FSN_Plot_063
FSN_1527	FSN_1525	FSN_Plot_063	FSN_1527_FSN_Plot_063
FSN_1528	FSN_1525	FSN_Plot_063	FSN_1528_FSN_Plot_063
FSN_1529	FSN_1525	FSN_Plot_063	FSN_1529_FSN_Plot_063
FSN_1530	FSN_1525	FSN_Plot_063	FSN_1530_FSN_Plot_063
FSN_1531	FSN_1525	FSN_Plot_063	FSN_1531_FSN_Plot_063
FSN_1532	FSN_1525	FSN_Plot_063	FSN_1532_FSN_Plot_063
FSN_1533	FSN_1525	FSN_Plot_063	FSN_1533_FSN_Plot_063
FSN_1535	FSN_1525	FSN_Plot_063	FSN_1535_FSN_Plot_063
FSN_1536	FSN_1525	FSN_Plot_063	FSN_1536_FSN_Plot_063
FSN_1538	FSN_1525	FSN_Plot_063	FSN_1538_FSN_Plot_063
FSN_1539	FSN_1525	FSN_Plot_063	FSN_1539_FSN_Plot_063
FSN_1540	FSN_1525	FSN_Plot_063	FSN_1540_FSN_Plot_063
FSN_1541	FSN_1525	FSN_Plot_063	FSN_1541_FSN_Plot_063
FSN_1542	FSN_1525	FSN_Plot_063	FSN_1542_FSN_Plot_063
FSN_1543	FSN_1525	FSN_Plot_063	FSN_1543_FSN_Plot_063
FSN_1544	FSN_1525	FSN_Plot_063	FSN_1544_FSN_Plot_063
FSN_1545	FSN_1525	FSN_Plot_063	FSN_1545_FSN_Plot_063
FSN_1546	FSN_1525	FSN_Plot_063	FSN_1546_FSN_Plot_063
FSN_1547	FSN_1525	FSN_Plot_063	FSN_1547_FSN_Plot_063
FSN_1548	FSN_1525	FSN_Plot_063	FSN_1548_FSN_Plot_063
FSN_1549	FSN_1525	FSN_Plot_063	FSN_1549_FSN_Plot_063
FSN_1550	FSN_1525	FSN_Plot_063	FSN_1550_FSN_Plot_063
FSN_1551	FSN_1525	FSN_Plot_063	FSN_1551_FSN_Plot_063
FSN_1553	FSN_1525	FSN_Plot_063	FSN_1553_FSN_Plot_063
FSN_1554	FSN_1525	FSN_Plot_063	FSN_1554_FSN_Plot_063
FSN_1555	FSN_1555	FSN_Plot_064	FSN_1555_FSN_Plot_064
FSN_1556	FSN_1555	FSN_Plot_064	FSN_1556_FSN_Plot_064
FSN_1558	FSN_1555	FSN_Plot_064	FSN_1558_FSN_Plot_064
FSN_1559	FSN_1555	FSN_Plot_064	FSN_1559_FSN_Plot_064
FSN_1562	FSN_1555	FSN_Plot_064	FSN_1562_FSN_Plot_064
FSN_1564	FSN_1555	FSN_Plot_064	FSN_1564_FSN_Plot_064
FSN_1565	FSN_1555	FSN_Plot_064	FSN_1565_FSN_Plot_064
FSN_1567	FSN_1555	FSN_Plot_064	FSN_1567_FSN_Plot_064
FSN_1568	FSN_1555	FSN_Plot_064	FSN_1568_FSN_Plot_064
FSN_1569	FSN_1555	FSN_Plot_064	FSN_1569_FSN_Plot_064
FSN_1571	FSN_1555	FSN_Plot_064	FSN_1571_FSN_Plot_064
FSN_1572	FSN_1555	FSN_Plot_064	FSN_1572_FSN_Plot_064
FSN_1573	FSN_1555	FSN_Plot_064	FSN_1573_FSN_Plot_064
FSN_1574	FSN_1555	FSN_Plot_064	FSN_1574_FSN_Plot_064
FSN_1575	FSN_1555	FSN_Plot_064	FSN_1575_FSN_Plot_064
FSN_1577	FSN_1555	FSN_Plot_064	FSN_1577_FSN_Plot_064
FSN_1579	FSN_1579	FSN_Plot_065	FSN_1579_FSN_Plot_065
FSN_1580	FSN_1579	FSN_Plot_065	FSN_1580_FSN_Plot_065
FSN_1583	FSN_1579	FSN_Plot_065	FSN_1583_FSN_Plot_065
FSN_1585	FSN_1579	FSN_Plot_065	FSN_1585_FSN_Plot_065
FSN_1586	FSN_1579	FSN_Plot_065	FSN_1586_FSN_Plot_065
FSN_1587	FSN_1579	FSN_Plot_065	FSN_1587_FSN_Plot_065
FSN_1588	FSN_1579	FSN_Plot_065	FSN_1588_FSN_Plot_065
FSN_1589	FSN_1579	FSN_Plot_065	FSN_1589_FSN_Plot_065
FSN_1590	FSN_1579	FSN_Plot_065	FSN_1590_FSN_Plot_065
FSN_1591	FSN_1579	FSN_Plot_065	FSN_1591_FSN_Plot_065
FSN_1592	FSN_1579	FSN_Plot_065	FSN_1592_FSN_Plot_065
FSN_1593	FSN_1579	FSN_Plot_065	FSN_1593_FSN_Plot_065
FSN_1594	FSN_1579	FSN_Plot_065	FSN_1594_FSN_Plot_065
FSN_1597	FSN_1579	FSN_Plot_065	FSN_1597_FSN_Plot_065
FSN_1598	FSN_1579	FSN_Plot_065	FSN_1598_FSN_Plot_065
FSN_1599	FSN_1579	FSN_Plot_065	FSN_1599_FSN_Plot_065
FSN_1600	FSN_1579	FSN_Plot_065	FSN_1600_FSN_Plot_065
FSN_1601	FSN_1601	FSN_Plot_066	FSN_1601_FSN_Plot_066
FSN_1602	FSN_1601	FSN_Plot_066	FSN_1602_FSN_Plot_066
FSN_1604	FSN_1601	FSN_Plot_066	FSN_1604_FSN_Plot_066
FSN_1605	FSN_1601	FSN_Plot_066	FSN_1605_FSN_Plot_066
FSN_1606	FSN_1601	FSN_Plot_066	FSN_1606_FSN_Plot_066
FSN_1607	FSN_1601	FSN_Plot_066	FSN_1607_FSN_Plot_066
FSN_1608	FSN_1601	FSN_Plot_066	FSN_1608_FSN_Plot_066
FSN_1610	FSN_1601	FSN_Plot_066	FSN_1610_FSN_Plot_066
FSN_1611	FSN_1601	FSN_Plot_066	FSN_1611_FSN_Plot_066
FSN_1614	FSN_1601	FSN_Plot_066	FSN_1614_FSN_Plot_066
FSN_1615	FSN_1601	FSN_Plot_066	FSN_1615_FSN_Plot_066
FSN_1616	FSN_1601	FSN_Plot_066	FSN_1616_FSN_Plot_066
FSN_1618	FSN_1601	FSN_Plot_066	FSN_1618_FSN_Plot_066
FSN_1620	FSN_1601	FSN_Plot_066	FSN_1620_FSN_Plot_066
FSN_1622	FSN_1601	FSN_Plot_066	FSN_1622_FSN_Plot_066
FSN_1623	FSN_1601	FSN_Plot_066	FSN_1623_FSN_Plot_066
FSN_1624	FSN_1601	FSN_Plot_066	FSN_1624_FSN_Plot_066
FSN_1625	FSN_1601	FSN_Plot_066	FSN_1625_FSN_Plot_066
FSN_1626	FSN_1601	FSN_Plot_066	FSN_1626_FSN_Plot_066
FSN_1627	FSN_1601	FSN_Plot_066	FSN_1627_FSN_Plot_066
FSN_1628	FSN_1601	FSN_Plot_066	FSN_1628_FSN_Plot_066
FSN_1629	FSN_1629	FSN_Plot_067	FSN_1629_FSN_Plot_067
FSN_1630	FSN_1629	FSN_Plot_067	FSN_1630_FSN_Plot_067
FSN_1631	FSN_1629	FSN_Plot_067	FSN_1631_FSN_Plot_067
FSN_1634	FSN_1629	FSN_Plot_067	FSN_1634_FSN_Plot_067
FSN_1636	FSN_1629	FSN_Plot_067	FSN_1636_FSN_Plot_067
FSN_1640	FSN_1629	FSN_Plot_067	FSN_1640_FSN_Plot_067
FSN_1641	FSN_1629	FSN_Plot_067	FSN_1641_FSN_Plot_067
FSN_1642	FSN_1629	FSN_Plot_067	FSN_1642_FSN_Plot_067
FSN_1643	FSN_1629	FSN_Plot_067	FSN_1643_FSN_Plot_067
FSN_1644	FSN_1629	FSN_Plot_067	FSN_1644_FSN_Plot_067
FSN_1645	FSN_1645	FSN_Plot_068	FSN_1645_FSN_Plot_068
FSN_1646	FSN_1645	FSN_Plot_068	FSN_1646_FSN_Plot_068
FSN_1647	FSN_1645	FSN_Plot_068	FSN_1647_FSN_Plot_068
FSN_1648	FSN_1645	FSN_Plot_068	FSN_1648_FSN_Plot_068
FSN_1649	FSN_1645	FSN_Plot_068	FSN_1649_FSN_Plot_068
FSN_1651	FSN_1645	FSN_Plot_068	FSN_1651_FSN_Plot_068
FSN_1652	FSN_1645	FSN_Plot_068	FSN_1652_FSN_Plot_068
FSN_1653	FSN_1645	FSN_Plot_068	FSN_1653_FSN_Plot_068
FSN_1654	FSN_1645	FSN_Plot_068	FSN_1654_FSN_Plot_068
FSN_1655	FSN_1645	FSN_Plot_068	FSN_1655_FSN_Plot_068
FSN_1657	FSN_1645	FSN_Plot_068	FSN_1657_FSN_Plot_068
FSN_1658	FSN_1645	FSN_Plot_068	FSN_1658_FSN_Plot_068
FSN_1659	FSN_1645	FSN_Plot_068	FSN_1659_FSN_Plot_068
FSN_1660	FSN_1645	FSN_Plot_068	FSN_1660_FSN_Plot_068
FSN_1661	FSN_1645	FSN_Plot_068	FSN_1661_FSN_Plot_068
FSN_1662	FSN_1645	FSN_Plot_068	FSN_1662_FSN_Plot_068
FSN_1663	FSN_1645	FSN_Plot_068	FSN_1663_FSN_Plot_068
FSN_1664	FSN_1645	FSN_Plot_068	FSN_1664_FSN_Plot_068
FSN_1666	FSN_1645	FSN_Plot_068	FSN_1666_FSN_Plot_068
FSN_1667	FSN_1645	FSN_Plot_068	FSN_1667_FSN_Plot_068
FSN_1668	FSN_1645	FSN_Plot_068	FSN_1668_FSN_Plot_068
FSN_1669	FSN_1645	FSN_Plot_068	FSN_1669_FSN_Plot_068
FSN_1670	FSN_1645	FSN_Plot_068	FSN_1670_FSN_Plot_068
FSN_1671	FSN_1645	FSN_Plot_068	FSN_1671_FSN_Plot_068
FSN_1672	FSN_1645	FSN_Plot_068	FSN_1672_FSN_Plot_068
FSN_1673	FSN_1645	FSN_Plot_068	FSN_1673_FSN_Plot_068
FSN_1674	FSN_1645	FSN_Plot_068	FSN_1674_FSN_Plot_068
FSN_1675	FSN_1675	FSN_Plot_069	FSN_1675_FSN_Plot_069
FSN_1676	FSN_1675	FSN_Plot_069	FSN_1676_FSN_Plot_069
FSN_1677	FSN_1675	FSN_Plot_069	FSN_1677_FSN_Plot_069
FSN_1678	FSN_1675	FSN_Plot_069	FSN_1678_FSN_Plot_069
FSN_1679	FSN_1675	FSN_Plot_069	FSN_1679_FSN_Plot_069
FSN_1680	FSN_1675	FSN_Plot_069	FSN_1680_FSN_Plot_069
FSN_1682	FSN_1675	FSN_Plot_069	FSN_1682_FSN_Plot_069
FSN_1683	FSN_1675	FSN_Plot_069	FSN_1683_FSN_Plot_069
FSN_1685	FSN_1675	FSN_Plot_069	FSN_1685_FSN_Plot_069
FSN_1686	FSN_1675	FSN_Plot_069	FSN_1686_FSN_Plot_069
FSN_1687	FSN_1675	FSN_Plot_069	FSN_1687_FSN_Plot_069
FSN_1688	FSN_1675	FSN_Plot_069	FSN_1688_FSN_Plot_069
FSN_1689	FSN_1675	FSN_Plot_069	FSN_1689_FSN_Plot_069
FSN_1690	FSN_1675	FSN_Plot_069	FSN_1690_FSN_Plot_069
FSN_1691	FSN_1675	FSN_Plot_069	FSN_1691_FSN_Plot_069
FSN_1693	FSN_1675	FSN_Plot_069	FSN_1693_FSN_Plot_069
FSN_1695	FSN_1675	FSN_Plot_069	FSN_1695_FSN_Plot_069
FSN_1696	FSN_1675	FSN_Plot_069	FSN_1696_FSN_Plot_069
FSN_1697	FSN_1675	FSN_Plot_069	FSN_1697_FSN_Plot_069
FSN_1698	FSN_1675	FSN_Plot_069	FSN_1698_FSN_Plot_069
FSN_1700	FSN_1675	FSN_Plot_069	FSN_1700_FSN_Plot_069
FSN_1701	FSN_1675	FSN_Plot_069	FSN_1701_FSN_Plot_069
FSN_1702	FSN_1675	FSN_Plot_069	FSN_1702_FSN_Plot_069
FSN_1704	FSN_1675	FSN_Plot_069	FSN_1704_FSN_Plot_069
FSN_1705	FSN_1675	FSN_Plot_069	FSN_1705_FSN_Plot_069
FSN_1706	FSN_1675	FSN_Plot_069	FSN_1706_FSN_Plot_069
FSN_1707	FSN_1707	FSN_Plot_070	FSN_1707_FSN_Plot_070
FSN_1708	FSN_1707	FSN_Plot_070	FSN_1708_FSN_Plot_070
FSN_1709	FSN_1707	FSN_Plot_070	FSN_1709_FSN_Plot_070
FSN_1710	FSN_1707	FSN_Plot_070	FSN_1710_FSN_Plot_070
FSN_1711	FSN_1707	FSN_Plot_070	FSN_1711_FSN_Plot_070
FSN_1712	FSN_1707	FSN_Plot_070	FSN_1712_FSN_Plot_070
FSN_1713	FSN_1707	FSN_Plot_070	FSN_1713_FSN_Plot_070
FSN_1714	FSN_1707	FSN_Plot_070	FSN_1714_FSN_Plot_070
FSN_1715	FSN_1707	FSN_Plot_070	FSN_1715_FSN_Plot_070
FSN_1716	FSN_1707	FSN_Plot_070	FSN_1716_FSN_Plot_070
FSN_1718	FSN_1707	FSN_Plot_070	FSN_1718_FSN_Plot_070
FSN_1719	FSN_1707	FSN_Plot_070	FSN_1719_FSN_Plot_070
FSN_1720	FSN_1707	FSN_Plot_070	FSN_1720_FSN_Plot_070
FSN_1723	FSN_1707	FSN_Plot_070	FSN_1723_FSN_Plot_070
FSN_1724	FSN_1707	FSN_Plot_070	FSN_1724_FSN_Plot_070
FSN_1725	FSN_1707	FSN_Plot_070	FSN_1725_FSN_Plot_070
FSN_1726	FSN_1707	FSN_Plot_070	FSN_1726_FSN_Plot_070
FSN_1727	FSN_1707	FSN_Plot_070	FSN_1727_FSN_Plot_070
FSN_1728	FSN_1707	FSN_Plot_070	FSN_1728_FSN_Plot_070
FSN_1729	FSN_1707	FSN_Plot_070	FSN_1729_FSN_Plot_070
FSN_1731	FSN_1707	FSN_Plot_070	FSN_1731_FSN_Plot_070
FSN_1732	FSN_1707	FSN_Plot_070	FSN_1732_FSN_Plot_070
FSN_1733	FSN_1707	FSN_Plot_070	FSN_1733_FSN_Plot_070
FSN_1734	FSN_1707	FSN_Plot_070	FSN_1734_FSN_Plot_070
FSN_1736	FSN_1736	FSN_Plot_071	FSN_1736_FSN_Plot_071
FSN_1738	FSN_1736	FSN_Plot_071	FSN_1738_FSN_Plot_071
FSN_1739	FSN_1736	FSN_Plot_071	FSN_1739_FSN_Plot_071
FSN_1741	FSN_1736	FSN_Plot_071	FSN_1741_FSN_Plot_071
FSN_1742	FSN_1736	FSN_Plot_071	FSN_1742_FSN_Plot_071
FSN_1743	FSN_1736	FSN_Plot_071	FSN_1743_FSN_Plot_071
FSN_1744	FSN_1736	FSN_Plot_071	FSN_1744_FSN_Plot_071
FSN_1745	FSN_1736	FSN_Plot_071	FSN_1745_FSN_Plot_071
FSN_1747	FSN_1736	FSN_Plot_071	FSN_1747_FSN_Plot_071
FSN_1748	FSN_1736	FSN_Plot_071	FSN_1748_FSN_Plot_071
FSN_1749	FSN_1736	FSN_Plot_071	FSN_1749_FSN_Plot_071
FSN_1750	FSN_1736	FSN_Plot_071	FSN_1750_FSN_Plot_071
FSN_1751	FSN_1736	FSN_Plot_071	FSN_1751_FSN_Plot_071
FSN_1752	FSN_1736	FSN_Plot_071	FSN_1752_FSN_Plot_071
FSN_1753	FSN_1736	FSN_Plot_071	FSN_1753_FSN_Plot_071
FSN_1754	FSN_1736	FSN_Plot_071	FSN_1754_FSN_Plot_071
FSN_1756	FSN_1736	FSN_Plot_071	FSN_1756_FSN_Plot_071
FSN_1757	FSN_1736	FSN_Plot_071	FSN_1757_FSN_Plot_071
FSN_1758	FSN_1736	FSN_Plot_071	FSN_1758_FSN_Plot_071
FSN_1759	FSN_1736	FSN_Plot_071	FSN_1759_FSN_Plot_071
FSN_1761	FSN_1736	FSN_Plot_071	FSN_1761_FSN_Plot_071
FSN_1762	FSN_1736	FSN_Plot_071	FSN_1762_FSN_Plot_071
FSN_1763	FSN_1736	FSN_Plot_071	FSN_1763_FSN_Plot_071
FSN_1764	FSN_1736	FSN_Plot_071	FSN_1764_FSN_Plot_071
FSN_1765	FSN_1736	FSN_Plot_071	FSN_1765_FSN_Plot_071
FSN_1767	FSN_1736	FSN_Plot_071	FSN_1767_FSN_Plot_071
FSN_1768	FSN_1736	FSN_Plot_071	FSN_1768_FSN_Plot_071
FSN_1769	FSN_1736	FSN_Plot_071	FSN_1769_FSN_Plot_071
FSN_1770	FSN_1736	FSN_Plot_071	FSN_1770_FSN_Plot_071
FSN_1771	FSN_1771	FSN_Plot_072	FSN_1771_FSN_Plot_072
FSN_1772	FSN_1771	FSN_Plot_072	FSN_1772_FSN_Plot_072
FSN_1773	FSN_1771	FSN_Plot_072	FSN_1773_FSN_Plot_072
FSN_1774	FSN_1771	FSN_Plot_072	FSN_1774_FSN_Plot_072
FSN_1775	FSN_1771	FSN_Plot_072	FSN_1775_FSN_Plot_072
FSN_1776	FSN_1771	FSN_Plot_072	FSN_1776_FSN_Plot_072
FSN_1777	FSN_1771	FSN_Plot_072	FSN_1777_FSN_Plot_072
FSN_1778	FSN_1771	FSN_Plot_072	FSN_1778_FSN_Plot_072
FSN_1779	FSN_1771	FSN_Plot_072	FSN_1779_FSN_Plot_072
FSN_1780	FSN_1771	FSN_Plot_072	FSN_1780_FSN_Plot_072
FSN_1781	FSN_1771	FSN_Plot_072	FSN_1781_FSN_Plot_072
FSN_1782	FSN_1771	FSN_Plot_072	FSN_1782_FSN_Plot_072
FSN_1783	FSN_1771	FSN_Plot_072	FSN_1783_FSN_Plot_072
FSN_1784	FSN_1771	FSN_Plot_072	FSN_1784_FSN_Plot_072
FSN_1786	FSN_1771	FSN_Plot_072	FSN_1786_FSN_Plot_072
FSN_1787	FSN_1771	FSN_Plot_072	FSN_1787_FSN_Plot_072
FSN_1788	FSN_1771	FSN_Plot_072	FSN_1788_FSN_Plot_072
FSN_1789	FSN_1771	FSN_Plot_072	FSN_1789_FSN_Plot_072
FSN_1791	FSN_1771	FSN_Plot_072	FSN_1791_FSN_Plot_072
FSN_1792	FSN_1771	FSN_Plot_072	FSN_1792_FSN_Plot_072
FSN_1793	FSN_1771	FSN_Plot_072	FSN_1793_FSN_Plot_072
FSN_1794	FSN_1771	FSN_Plot_072	FSN_1794_FSN_Plot_072
FSN_1795	FSN_1771	FSN_Plot_072	FSN_1795_FSN_Plot_072
FSN_1796	FSN_1771	FSN_Plot_072	FSN_1796_FSN_Plot_072
FSN_1797	FSN_1771	FSN_Plot_072	FSN_1797_FSN_Plot_072
FSN_1799	FSN_1771	FSN_Plot_072	FSN_1799_FSN_Plot_072
FSN_1800	FSN_1771	FSN_Plot_072	FSN_1800_FSN_Plot_072
FSN_1801	FSN_1801	FSN_Plot_073	FSN_1801_FSN_Plot_073
FSN_1803	FSN_1801	FSN_Plot_073	FSN_1803_FSN_Plot_073
FSN_1805	FSN_1801	FSN_Plot_073	FSN_1805_FSN_Plot_073
FSN_1806	FSN_1801	FSN_Plot_073	FSN_1806_FSN_Plot_073
FSN_1807	FSN_1801	FSN_Plot_073	FSN_1807_FSN_Plot_073
FSN_1808	FSN_1801	FSN_Plot_073	FSN_1808_FSN_Plot_073
FSN_1809	FSN_1801	FSN_Plot_073	FSN_1809_FSN_Plot_073
FSN_1810	FSN_1801	FSN_Plot_073	FSN_1810_FSN_Plot_073
FSN_1811	FSN_1801	FSN_Plot_073	FSN_1811_FSN_Plot_073
FSN_1812	FSN_1801	FSN_Plot_073	FSN_1812_FSN_Plot_073
FSN_1814	FSN_1801	FSN_Plot_073	FSN_1814_FSN_Plot_073
FSN_1815	FSN_1801	FSN_Plot_073	FSN_1815_FSN_Plot_073
FSN_1817	FSN_1801	FSN_Plot_073	FSN_1817_FSN_Plot_073
FSN_1819	FSN_1801	FSN_Plot_073	FSN_1819_FSN_Plot_073
FSN_1820	FSN_1801	FSN_Plot_073	FSN_1820_FSN_Plot_073
FSN_1821	FSN_1801	FSN_Plot_073	FSN_1821_FSN_Plot_073
FSN_1823	FSN_1801	FSN_Plot_073	FSN_1823_FSN_Plot_073
FSN_1825	FSN_1801	FSN_Plot_073	FSN_1825_FSN_Plot_073
FSN_1827	FSN_1801	FSN_Plot_073	FSN_1827_FSN_Plot_073
FSN_1828	FSN_1801	FSN_Plot_073	FSN_1828_FSN_Plot_073
FSN_1829	FSN_1801	FSN_Plot_073	FSN_1829_FSN_Plot_073
FSN_1830	FSN_1801	FSN_Plot_073	FSN_1830_FSN_Plot_073
FSN_1831	FSN_1831	FSN_Plot_074	FSN_1831_FSN_Plot_074
FSN_1832	FSN_1831	FSN_Plot_074	FSN_1832_FSN_Plot_074
FSN_1834	FSN_1831	FSN_Plot_074	FSN_1834_FSN_Plot_074
FSN_1836	FSN_1831	FSN_Plot_074	FSN_1836_FSN_Plot_074
FSN_1837	FSN_1831	FSN_Plot_074	FSN_1837_FSN_Plot_074
FSN_1838	FSN_1831	FSN_Plot_074	FSN_1838_FSN_Plot_074
FSN_1839	FSN_1831	FSN_Plot_074	FSN_1839_FSN_Plot_074
FSN_1840	FSN_1831	FSN_Plot_074	FSN_1840_FSN_Plot_074
FSN_1841	FSN_1831	FSN_Plot_074	FSN_1841_FSN_Plot_074
FSN_1842	FSN_1831	FSN_Plot_074	FSN_1842_FSN_Plot_074
FSN_1843	FSN_1831	FSN_Plot_074	FSN_1843_FSN_Plot_074
FSN_1844	FSN_1831	FSN_Plot_074	FSN_1844_FSN_Plot_074
FSN_1845	FSN_1831	FSN_Plot_074	FSN_1845_FSN_Plot_074
FSN_1846	FSN_1831	FSN_Plot_074	FSN_1846_FSN_Plot_074
FSN_1847	FSN_1831	FSN_Plot_074	FSN_1847_FSN_Plot_074
FSN_1848	FSN_1831	FSN_Plot_074	FSN_1848_FSN_Plot_074
FSN_1850	FSN_1831	FSN_Plot_074	FSN_1850_FSN_Plot_074
FSN_1851	FSN_1831	FSN_Plot_074	FSN_1851_FSN_Plot_074
FSN_1853	FSN_1831	FSN_Plot_074	FSN_1853_FSN_Plot_074
FSN_1854	FSN_1831	FSN_Plot_074	FSN_1854_FSN_Plot_074
FSN_1855	FSN_1831	FSN_Plot_074	FSN_1855_FSN_Plot_074
FSN_1857	FSN_1857	FSN_Plot_075	FSN_1857_FSN_Plot_075
FSN_1858	FSN_1857	FSN_Plot_075	FSN_1858_FSN_Plot_075
FSN_1859	FSN_1857	FSN_Plot_075	FSN_1859_FSN_Plot_075
FSN_1860	FSN_1857	FSN_Plot_075	FSN_1860_FSN_Plot_075
FSN_1861	FSN_1857	FSN_Plot_075	FSN_1861_FSN_Plot_075
FSN_1862	FSN_1857	FSN_Plot_075	FSN_1862_FSN_Plot_075
FSN_1863	FSN_1857	FSN_Plot_075	FSN_1863_FSN_Plot_075
FSN_1864	FSN_1857	FSN_Plot_075	FSN_1864_FSN_Plot_075
FSN_1865	FSN_1857	FSN_Plot_075	FSN_1865_FSN_Plot_075
FSN_1866	FSN_1857	FSN_Plot_075	FSN_1866_FSN_Plot_075
FSN_1867	FSN_1857	FSN_Plot_075	FSN_1867_FSN_Plot_075
FSN_1868	FSN_1857	FSN_Plot_075	FSN_1868_FSN_Plot_075
FSN_1869	FSN_1857	FSN_Plot_075	FSN_1869_FSN_Plot_075
FSN_1870	FSN_1857	FSN_Plot_075	FSN_1870_FSN_Plot_075
FSN_1871	FSN_1857	FSN_Plot_075	FSN_1871_FSN_Plot_075
FSN_1872	FSN_1857	FSN_Plot_075	FSN_1872_FSN_Plot_075
FSN_1873	FSN_1857	FSN_Plot_075	FSN_1873_FSN_Plot_075
FSN_1874	FSN_1857	FSN_Plot_075	FSN_1874_FSN_Plot_075
FSN_1875	FSN_1857	FSN_Plot_075	FSN_1875_FSN_Plot_075
FSN_1876	FSN_1857	FSN_Plot_075	FSN_1876_FSN_Plot_075
FSN_1877	FSN_1857	FSN_Plot_075	FSN_1877_FSN_Plot_075
FSN_1878	FSN_1857	FSN_Plot_075	FSN_1878_FSN_Plot_075
FSN_1879	FSN_1857	FSN_Plot_075	FSN_1879_FSN_Plot_075
FSN_1880	FSN_1857	FSN_Plot_075	FSN_1880_FSN_Plot_075
FSN_1881	FSN_1857	FSN_Plot_075	FSN_1881_FSN_Plot_075
FSN_1882	FSN_1857	FSN_Plot_075	FSN_1882_FSN_Plot_075
FSN_1883	FSN_1857	FSN_Plot_075	FSN_1883_FSN_Plot_075
FSN_1884	FSN_1857	FSN_Plot_075	FSN_1884_FSN_Plot_075
FSN_1885	FSN_1857	FSN_Plot_075	FSN_1885_FSN_Plot_075
FSN_1886	FSN_1857	FSN_Plot_075	FSN_1886_FSN_Plot_075
FSN_1887	FSN_1857	FSN_Plot_075	FSN_1887_FSN_Plot_075
FSN_1888	FSN_1857	FSN_Plot_075	FSN_1888_FSN_Plot_075
FSN_1889	FSN_1857	FSN_Plot_075	FSN_1889_FSN_Plot_075
FSN_1890	FSN_1857	FSN_Plot_075	FSN_1890_FSN_Plot_075
FSN_1891	FSN_1857	FSN_Plot_075	FSN_1891_FSN_Plot_075
FSN_1892	FSN_1857	FSN_Plot_075	FSN_1892_FSN_Plot_075
FSN_1893	FSN_1857	FSN_Plot_075	FSN_1893_FSN_Plot_075
FSN_1894	FSN_1894	FSN_Plot_076	FSN_1894_FSN_Plot_076
FSN_1895	FSN_1894	FSN_Plot_076	FSN_1895_FSN_Plot_076
FSN_1896	FSN_1894	FSN_Plot_076	FSN_1896_FSN_Plot_076
FSN_1898	FSN_1894	FSN_Plot_076	FSN_1898_FSN_Plot_076
FSN_1899	FSN_1894	FSN_Plot_076	FSN_1899_FSN_Plot_076
FSN_1900	FSN_1894	FSN_Plot_076	FSN_1900_FSN_Plot_076
FSN_1902	FSN_1894	FSN_Plot_076	FSN_1902_FSN_Plot_076
FSN_1903	FSN_1894	FSN_Plot_076	FSN_1903_FSN_Plot_076
FSN_1904	FSN_1894	FSN_Plot_076	FSN_1904_FSN_Plot_076
FSN_1905	FSN_1894	FSN_Plot_076	FSN_1905_FSN_Plot_076
FSN_1906	FSN_1894	FSN_Plot_076	FSN_1906_FSN_Plot_076
FSN_1907	FSN_1894	FSN_Plot_076	FSN_1907_FSN_Plot_076
FSN_1908	FSN_1894	FSN_Plot_076	FSN_1908_FSN_Plot_076
FSN_1909	FSN_1894	FSN_Plot_076	FSN_1909_FSN_Plot_076
FSN_1910	FSN_1894	FSN_Plot_076	FSN_1910_FSN_Plot_076
FSN_1911	FSN_1894	FSN_Plot_076	FSN_1911_FSN_Plot_076
FSN_1912	FSN_1894	FSN_Plot_076	FSN_1912_FSN_Plot_076
FSN_1913	FSN_1894	FSN_Plot_076	FSN_1913_FSN_Plot_076
FSN_1914	FSN_1894	FSN_Plot_076	FSN_1914_FSN_Plot_076
FSN_1915	FSN_1894	FSN_Plot_076	FSN_1915_FSN_Plot_076
FSN_1916	FSN_1894	FSN_Plot_076	FSN_1916_FSN_Plot_076
FSN_1917	FSN_1894	FSN_Plot_076	FSN_1917_FSN_Plot_076
FSN_1918	FSN_1894	FSN_Plot_076	FSN_1918_FSN_Plot_076
FSN_1919	FSN_1919	FSN_Plot_077	FSN_1919_FSN_Plot_077
FSN_1920	FSN_1919	FSN_Plot_077	FSN_1920_FSN_Plot_077
FSN_1922	FSN_1919	FSN_Plot_077	FSN_1922_FSN_Plot_077
FSN_1923	FSN_1919	FSN_Plot_077	FSN_1923_FSN_Plot_077
FSN_1924	FSN_1919	FSN_Plot_077	FSN_1924_FSN_Plot_077
FSN_1926	FSN_1919	FSN_Plot_077	FSN_1926_FSN_Plot_077
FSN_1927	FSN_1919	FSN_Plot_077	FSN_1927_FSN_Plot_077
FSN_1928	FSN_1919	FSN_Plot_077	FSN_1928_FSN_Plot_077
FSN_1929	FSN_1919	FSN_Plot_077	FSN_1929_FSN_Plot_077
FSN_1931	FSN_1919	FSN_Plot_077	FSN_1931_FSN_Plot_077
FSN_1933	FSN_1919	FSN_Plot_077	FSN_1933_FSN_Plot_077
FSN_1934	FSN_1919	FSN_Plot_077	FSN_1934_FSN_Plot_077
FSN_1935	FSN_1919	FSN_Plot_077	FSN_1935_FSN_Plot_077
FSN_1936	FSN_1936	FSN_Plot_078	FSN_1936_FSN_Plot_078
FSN_1937	FSN_1936	FSN_Plot_078	FSN_1937_FSN_Plot_078
FSN_1938	FSN_1936	FSN_Plot_078	FSN_1938_FSN_Plot_078
FSN_1939	FSN_1936	FSN_Plot_078	FSN_1939_FSN_Plot_078
FSN_1940	FSN_1936	FSN_Plot_078	FSN_1940_FSN_Plot_078
FSN_1941	FSN_1936	FSN_Plot_078	FSN_1941_FSN_Plot_078
FSN_1942	FSN_1936	FSN_Plot_078	FSN_1942_FSN_Plot_078
FSN_1943	FSN_1936	FSN_Plot_078	FSN_1943_FSN_Plot_078
FSN_1944	FSN_1936	FSN_Plot_078	FSN_1944_FSN_Plot_078
FSN_1946	FSN_1936	FSN_Plot_078	FSN_1946_FSN_Plot_078
FSN_1947	FSN_1936	FSN_Plot_078	FSN_1947_FSN_Plot_078
FSN_1948	FSN_1936	FSN_Plot_078	FSN_1948_FSN_Plot_078
FSN_1949	FSN_1936	FSN_Plot_078	FSN_1949_FSN_Plot_078
FSN_1950	FSN_1936	FSN_Plot_078	FSN_1950_FSN_Plot_078
FSN_1951	FSN_1936	FSN_Plot_078	FSN_1951_FSN_Plot_078
FSN_1952	FSN_1936	FSN_Plot_078	FSN_1952_FSN_Plot_078
FSN_1953	FSN_1936	FSN_Plot_078	FSN_1953_FSN_Plot_078
FSN_1954	FSN_1936	FSN_Plot_078	FSN_1954_FSN_Plot_078
FSN_1955	FSN_1936	FSN_Plot_078	FSN_1955_FSN_Plot_078
FSN_1956	FSN_1936	FSN_Plot_078	FSN_1956_FSN_Plot_078
FSN_1957	FSN_1936	FSN_Plot_078	FSN_1957_FSN_Plot_078
FSN_1958	FSN_1936	FSN_Plot_078	FSN_1958_FSN_Plot_078
FSN_1959	FSN_1959	FSN_Plot_079	FSN_1959_FSN_Plot_079
FSN_1960	FSN_1959	FSN_Plot_079	FSN_1960_FSN_Plot_079
FSN_1961	FSN_1959	FSN_Plot_079	FSN_1961_FSN_Plot_079
FSN_1963	FSN_1959	FSN_Plot_079	FSN_1963_FSN_Plot_079
FSN_1964	FSN_1959	FSN_Plot_079	FSN_1964_FSN_Plot_079
FSN_1965	FSN_1959	FSN_Plot_079	FSN_1965_FSN_Plot_079
FSN_1966	FSN_1959	FSN_Plot_079	FSN_1966_FSN_Plot_079
FSN_1967	FSN_1959	FSN_Plot_079	FSN_1967_FSN_Plot_079
FSN_1968	FSN_1959	FSN_Plot_079	FSN_1968_FSN_Plot_079
FSN_1969	FSN_1959	FSN_Plot_079	FSN_1969_FSN_Plot_079
FSN_1970	FSN_1959	FSN_Plot_079	FSN_1970_FSN_Plot_079
FSN_1971	FSN_1959	FSN_Plot_079	FSN_1971_FSN_Plot_079
FSN_1972	FSN_1959	FSN_Plot_079	FSN_1972_FSN_Plot_079
FSN_1973	FSN_1959	FSN_Plot_079	FSN_1973_FSN_Plot_079
FSN_1974	FSN_1959	FSN_Plot_079	FSN_1974_FSN_Plot_079
FSN_1975	FSN_1959	FSN_Plot_079	FSN_1975_FSN_Plot_079
FSN_1976	FSN_1959	FSN_Plot_079	FSN_1976_FSN_Plot_079
FSN_1977	FSN_1959	FSN_Plot_079	FSN_1977_FSN_Plot_079
FSN_1979	FSN_1959	FSN_Plot_079	FSN_1979_FSN_Plot_079
FSN_1980	FSN_1959	FSN_Plot_079	FSN_1980_FSN_Plot_079
FSN_1981	FSN_1959	FSN_Plot_079	FSN_1981_FSN_Plot_079
FSN_1982	FSN_1959	FSN_Plot_079	FSN_1982_FSN_Plot_079
FSN_1983	FSN_1959	FSN_Plot_079	FSN_1983_FSN_Plot_079
FSN_1983	FSN_1959	FSN_Plot_079	FSN_1983_FSN_Plot_079
FSN_1984	FSN_1959	FSN_Plot_079	FSN_1984_FSN_Plot_079
FSN_1986	FSN_1959	FSN_Plot_079	FSN_1986_FSN_Plot_079
FSN_1987	FSN_1987	FSN_Plot_080	FSN_1987_FSN_Plot_080
FSN_1988	FSN_1987	FSN_Plot_080	FSN_1988_FSN_Plot_080
FSN_1989	FSN_1987	FSN_Plot_080	FSN_1989_FSN_Plot_080
FSN_1990	FSN_1987	FSN_Plot_080	FSN_1990_FSN_Plot_080
FSN_1991	FSN_1987	FSN_Plot_080	FSN_1991_FSN_Plot_080
FSN_1992	FSN_1987	FSN_Plot_080	FSN_1992_FSN_Plot_080
FSN_1993	FSN_1987	FSN_Plot_080	FSN_1993_FSN_Plot_080
FSN_1994	FSN_1987	FSN_Plot_080	FSN_1994_FSN_Plot_080
FSN_1995	FSN_1987	FSN_Plot_080	FSN_1995_FSN_Plot_080
FSN_1996	FSN_1987	FSN_Plot_080	FSN_1996_FSN_Plot_080
FSN_1997	FSN_1987	FSN_Plot_080	FSN_1997_FSN_Plot_080
FSN_1998	FSN_1987	FSN_Plot_080	FSN_1998_FSN_Plot_080
FSN_1999	FSN_1987	FSN_Plot_080	FSN_1999_FSN_Plot_080
FSN_2000	FSN_1987	FSN_Plot_080	FSN_2000_FSN_Plot_080
FSN_2001	FSN_1987	FSN_Plot_080	FSN_2001_FSN_Plot_080
FSN_2002	FSN_1987	FSN_Plot_080	FSN_2002_FSN_Plot_080
FSN_2003	FSN_1987	FSN_Plot_080	FSN_2003_FSN_Plot_080
FSN_2004	FSN_1987	FSN_Plot_080	FSN_2004_FSN_Plot_080
FSN_2005	FSN_1987	FSN_Plot_080	FSN_2005_FSN_Plot_080
FSN_2006	FSN_1987	FSN_Plot_080	FSN_2006_FSN_Plot_080
FSN_2007	FSN_1987	FSN_Plot_080	FSN_2007_FSN_Plot_080
FSN_2008	FSN_1987	FSN_Plot_080	FSN_2008_FSN_Plot_080
FSN_2009	FSN_1987	FSN_Plot_080	FSN_2009_FSN_Plot_080
FSN_2010	FSN_1987	FSN_Plot_080	FSN_2010_FSN_Plot_080
FSN_2012	FSN_1987	FSN_Plot_080	FSN_2012_FSN_Plot_080
FSN_2013	FSN_1987	FSN_Plot_080	FSN_2013_FSN_Plot_080
FSN_2014	FSN_1987	FSN_Plot_080	FSN_2014_FSN_Plot_080
FSN_2015	FSN_1987	FSN_Plot_080	FSN_2015_FSN_Plot_080
FSN_2016	FSN_1987	FSN_Plot_080	FSN_2016_FSN_Plot_080
FSN_2017	FSN_1987	FSN_Plot_080	FSN_2017_FSN_Plot_080
FSN_2020	FSN_1987	FSN_Plot_080	FSN_2020_FSN_Plot_080
FSN_2021	FSN_1987	FSN_Plot_080	FSN_2021_FSN_Plot_080
FSN_2022	FSN_1987	FSN_Plot_080	FSN_2022_FSN_Plot_080
FSN_2023	FSN_1987	FSN_Plot_080	FSN_2023_FSN_Plot_080
FSN_2024	FSN_2024	FSN_Plot_081	FSN_2024_FSN_Plot_081
FSN_2025	FSN_2024	FSN_Plot_081	FSN_2025_FSN_Plot_081
FSN_2027	FSN_2024	FSN_Plot_081	FSN_2027_FSN_Plot_081
FSN_2028	FSN_2024	FSN_Plot_081	FSN_2028_FSN_Plot_081
FSN_2029	FSN_2024	FSN_Plot_081	FSN_2029_FSN_Plot_081
FSN_2030	FSN_2024	FSN_Plot_081	FSN_2030_FSN_Plot_081
FSN_2031	FSN_2024	FSN_Plot_081	FSN_2031_FSN_Plot_081
FSN_2032	FSN_2024	FSN_Plot_081	FSN_2032_FSN_Plot_081
FSN_2033	FSN_2024	FSN_Plot_081	FSN_2033_FSN_Plot_081
FSN_2035	FSN_2024	FSN_Plot_081	FSN_2035_FSN_Plot_081
FSN_2036	FSN_2024	FSN_Plot_081	FSN_2036_FSN_Plot_081
FSN_2038	FSN_2024	FSN_Plot_081	FSN_2038_FSN_Plot_081
FSN_2041	FSN_2024	FSN_Plot_081	FSN_2041_FSN_Plot_081
FSN_2042	FSN_2024	FSN_Plot_081	FSN_2042_FSN_Plot_081
FSN_2043	FSN_2024	FSN_Plot_081	FSN_2043_FSN_Plot_081
FSN_2044	FSN_2024	FSN_Plot_081	FSN_2044_FSN_Plot_081
FSN_2045	FSN_2024	FSN_Plot_081	FSN_2045_FSN_Plot_081
FSN_2047	FSN_2024	FSN_Plot_081	FSN_2047_FSN_Plot_081
FSN_2048	FSN_2024	FSN_Plot_081	FSN_2048_FSN_Plot_081
FSN_2049	FSN_2024	FSN_Plot_081	FSN_2049_FSN_Plot_081
FSN_2050	FSN_2024	FSN_Plot_081	FSN_2050_FSN_Plot_081
FSN_2051	FSN_2024	FSN_Plot_081	FSN_2051_FSN_Plot_081
FSN_2053	FSN_2024	FSN_Plot_081	FSN_2053_FSN_Plot_081
FSN_2054	FSN_2024	FSN_Plot_081	FSN_2054_FSN_Plot_081
FSN_2055	FSN_2024	FSN_Plot_081	FSN_2055_FSN_Plot_081
FSN_2056	FSN_2024	FSN_Plot_081	FSN_2056_FSN_Plot_081
FSN_2057	FSN_2024	FSN_Plot_081	FSN_2057_FSN_Plot_081
FSN_2058	FSN_2024	FSN_Plot_081	FSN_2058_FSN_Plot_081
FSN_2060	FSN_2060	FSN_Plot_082	FSN_2060_FSN_Plot_082
FSN_2061	FSN_2060	FSN_Plot_082	FSN_2061_FSN_Plot_082
FSN_2062	FSN_2060	FSN_Plot_082	FSN_2062_FSN_Plot_082
FSN_2063	FSN_2060	FSN_Plot_082	FSN_2063_FSN_Plot_082
FSN_2064	FSN_2060	FSN_Plot_082	FSN_2064_FSN_Plot_082
FSN_2065	FSN_2060	FSN_Plot_082	FSN_2065_FSN_Plot_082
FSN_2066	FSN_2060	FSN_Plot_082	FSN_2066_FSN_Plot_082
FSN_2067	FSN_2060	FSN_Plot_082	FSN_2067_FSN_Plot_082
FSN_2068	FSN_2060	FSN_Plot_082	FSN_2068_FSN_Plot_082
FSN_2069	FSN_2060	FSN_Plot_082	FSN_2069_FSN_Plot_082
FSN_2070	FSN_2060	FSN_Plot_082	FSN_2070_FSN_Plot_082
FSN_2071	FSN_2060	FSN_Plot_082	FSN_2071_FSN_Plot_082
FSN_2073	FSN_2060	FSN_Plot_082	FSN_2073_FSN_Plot_082
FSN_2074	FSN_2060	FSN_Plot_082	FSN_2074_FSN_Plot_082
FSN_2076	FSN_2060	FSN_Plot_082	FSN_2076_FSN_Plot_082
FSN_2077	FSN_2060	FSN_Plot_082	FSN_2077_FSN_Plot_082
FSN_2078	FSN_2060	FSN_Plot_082	FSN_2078_FSN_Plot_082
FSN_2079	FSN_2060	FSN_Plot_082	FSN_2079_FSN_Plot_082
FSN_2080	FSN_2060	FSN_Plot_082	FSN_2080_FSN_Plot_082
FSN_2081	FSN_2060	FSN_Plot_082	FSN_2081_FSN_Plot_082
FSN_2084	FSN_2060	FSN_Plot_082	FSN_2084_FSN_Plot_082
FSN_2086	FSN_2060	FSN_Plot_082	FSN_2086_FSN_Plot_082
FSN_2088	FSN_2088	FSN_Plot_083	FSN_2088_FSN_Plot_083
FSN_2089	FSN_2088	FSN_Plot_083	FSN_2089_FSN_Plot_083
FSN_2091	FSN_2088	FSN_Plot_083	FSN_2091_FSN_Plot_083
FSN_2092	FSN_2088	FSN_Plot_083	FSN_2092_FSN_Plot_083
FSN_2093	FSN_2088	FSN_Plot_083	FSN_2093_FSN_Plot_083
FSN_2094	FSN_2088	FSN_Plot_083	FSN_2094_FSN_Plot_083
FSN_2095	FSN_2088	FSN_Plot_083	FSN_2095_FSN_Plot_083
FSN_2096	FSN_2088	FSN_Plot_083	FSN_2096_FSN_Plot_083
FSN_2097	FSN_2088	FSN_Plot_083	FSN_2097_FSN_Plot_083
FSN_2098	FSN_2088	FSN_Plot_083	FSN_2098_FSN_Plot_083
FSN_2099	FSN_2088	FSN_Plot_083	FSN_2099_FSN_Plot_083
FSN_2100	FSN_2088	FSN_Plot_083	FSN_2100_FSN_Plot_083
FSN_2101	FSN_2088	FSN_Plot_083	FSN_2101_FSN_Plot_083
FSN_2102	FSN_2088	FSN_Plot_083	FSN_2102_FSN_Plot_083
FSN_2103	FSN_2088	FSN_Plot_083	FSN_2103_FSN_Plot_083
FSN_2104	FSN_2088	FSN_Plot_083	FSN_2104_FSN_Plot_083
FSN_2105	FSN_2088	FSN_Plot_083	FSN_2105_FSN_Plot_083
FSN_2106	FSN_2088	FSN_Plot_083	FSN_2106_FSN_Plot_083
FSN_2107	FSN_2088	FSN_Plot_083	FSN_2107_FSN_Plot_083
FSN_2108	FSN_2088	FSN_Plot_083	FSN_2108_FSN_Plot_083
FSN_2109	FSN_2088	FSN_Plot_083	FSN_2109_FSN_Plot_083
FSN_2110	FSN_2088	FSN_Plot_083	FSN_2110_FSN_Plot_083
FSN_2111	FSN_2088	FSN_Plot_083	FSN_2111_FSN_Plot_083
FSN_2112	FSN_2112	FSN_Plot_084	FSN_2112_FSN_Plot_084
FSN_2113	FSN_2112	FSN_Plot_084	FSN_2113_FSN_Plot_084
FSN_2114	FSN_2112	FSN_Plot_084	FSN_2114_FSN_Plot_084
FSN_2115	FSN_2112	FSN_Plot_084	FSN_2115_FSN_Plot_084
FSN_2116	FSN_2112	FSN_Plot_084	FSN_2116_FSN_Plot_084
FSN_2117	FSN_2112	FSN_Plot_084	FSN_2117_FSN_Plot_084
FSN_2118	FSN_2112	FSN_Plot_084	FSN_2118_FSN_Plot_084
FSN_2119	FSN_2112	FSN_Plot_084	FSN_2119_FSN_Plot_084
FSN_2120	FSN_2112	FSN_Plot_084	FSN_2120_FSN_Plot_084
FSN_2121	FSN_2112	FSN_Plot_084	FSN_2121_FSN_Plot_084
FSN_2122	FSN_2112	FSN_Plot_084	FSN_2122_FSN_Plot_084
FSN_2123	FSN_2112	FSN_Plot_084	FSN_2123_FSN_Plot_084
FSN_2124	FSN_2112	FSN_Plot_084	FSN_2124_FSN_Plot_084
FSN_2125	FSN_2112	FSN_Plot_084	FSN_2125_FSN_Plot_084
FSN_2126	FSN_2112	FSN_Plot_084	FSN_2126_FSN_Plot_084
FSN_2127	FSN_2112	FSN_Plot_084	FSN_2127_FSN_Plot_084
FSN_2128	FSN_2112	FSN_Plot_084	FSN_2128_FSN_Plot_084
FSN_2129	FSN_2112	FSN_Plot_084	FSN_2129_FSN_Plot_084
FSN_2130	FSN_2112	FSN_Plot_084	FSN_2130_FSN_Plot_084
FSN_2131	FSN_2112	FSN_Plot_084	FSN_2131_FSN_Plot_084
FSN_2132	FSN_2112	FSN_Plot_084	FSN_2132_FSN_Plot_084
FSN_2133	FSN_2112	FSN_Plot_084	FSN_2133_FSN_Plot_084
FSN_2134	FSN_2112	FSN_Plot_084	FSN_2134_FSN_Plot_084
FSN_2135	FSN_2112	FSN_Plot_084	FSN_2135_FSN_Plot_084
FSN_2136	FSN_2112	FSN_Plot_084	FSN_2136_FSN_Plot_084
FSN_2137	FSN_2112	FSN_Plot_084	FSN_2137_FSN_Plot_084
FSN_2139	FSN_2112	FSN_Plot_084	FSN_2139_FSN_Plot_084
FSN_2141	FSN_2112	FSN_Plot_084	FSN_2141_FSN_Plot_084
FSN_2142	FSN_2112	FSN_Plot_084	FSN_2142_FSN_Plot_084
FSN_2143	FSN_2112	FSN_Plot_084	FSN_2143_FSN_Plot_084
FSN_2144	FSN_2112	FSN_Plot_084	FSN_2144_FSN_Plot_084
FSN_2146	FSN_2112	FSN_Plot_084	FSN_2146_FSN_Plot_084
FSN_2147	FSN_2112	FSN_Plot_084	FSN_2147_FSN_Plot_084
FSN_2148	FSN_2112	FSN_Plot_084	FSN_2148_FSN_Plot_084
FSN_2150	FSN_2150	FSN_Plot_085	FSN_2150_FSN_Plot_085
FSN_2151	FSN_2150	FSN_Plot_085	FSN_2151_FSN_Plot_085
FSN_2152	FSN_2150	FSN_Plot_085	FSN_2152_FSN_Plot_085
FSN_2153	FSN_2150	FSN_Plot_085	FSN_2153_FSN_Plot_085
FSN_2156	FSN_2150	FSN_Plot_085	FSN_2156_FSN_Plot_085
FSN_2157	FSN_2150	FSN_Plot_085	FSN_2157_FSN_Plot_085
FSN_2158	FSN_2150	FSN_Plot_085	FSN_2158_FSN_Plot_085
FSN_2159	FSN_2150	FSN_Plot_085	FSN_2159_FSN_Plot_085
FSN_2160	FSN_2150	FSN_Plot_085	FSN_2160_FSN_Plot_085
FSN_2161	FSN_2150	FSN_Plot_085	FSN_2161_FSN_Plot_085
FSN_2162	FSN_2150	FSN_Plot_085	FSN_2162_FSN_Plot_085
FSN_2163	FSN_2150	FSN_Plot_085	FSN_2163_FSN_Plot_085
FSN_2164	FSN_2150	FSN_Plot_085	FSN_2164_FSN_Plot_085
FSN_2165	FSN_2150	FSN_Plot_085	FSN_2165_FSN_Plot_085
FSN_2166	FSN_2150	FSN_Plot_085	FSN_2166_FSN_Plot_085
FSN_2168	FSN_2150	FSN_Plot_085	FSN_2168_FSN_Plot_085
FSN_2169	FSN_2150	FSN_Plot_085	FSN_2169_FSN_Plot_085
FSN_2170	FSN_2150	FSN_Plot_085	FSN_2170_FSN_Plot_085
FSN_2171	FSN_2150	FSN_Plot_085	FSN_2171_FSN_Plot_085
FSN_2172	FSN_2150	FSN_Plot_085	FSN_2172_FSN_Plot_085
FSN_2173	FSN_2150	FSN_Plot_085	FSN_2173_FSN_Plot_085
FSN_2174	FSN_2150	FSN_Plot_085	FSN_2174_FSN_Plot_085
FSN_2175	FSN_2150	FSN_Plot_085	FSN_2175_FSN_Plot_085
FSN_2176	FSN_2150	FSN_Plot_085	FSN_2176_FSN_Plot_085
FSN_2179	FSN_2150	FSN_Plot_085	FSN_2179_FSN_Plot_085
FSN_2182	FSN_2182	FSN_Plot_086	FSN_2182_FSN_Plot_086
FSN_2184	FSN_2182	FSN_Plot_086	FSN_2184_FSN_Plot_086
FSN_2186	FSN_2182	FSN_Plot_086	FSN_2186_FSN_Plot_086
FSN_2187	FSN_2182	FSN_Plot_086	FSN_2187_FSN_Plot_086
FSN_2188	FSN_2182	FSN_Plot_086	FSN_2188_FSN_Plot_086
FSN_2190	FSN_2182	FSN_Plot_086	FSN_2190_FSN_Plot_086
FSN_2191	FSN_2182	FSN_Plot_086	FSN_2191_FSN_Plot_086
FSN_2192	FSN_2182	FSN_Plot_086	FSN_2192_FSN_Plot_086
FSN_2194	FSN_2182	FSN_Plot_086	FSN_2194_FSN_Plot_086
FSN_2196	FSN_2182	FSN_Plot_086	FSN_2196_FSN_Plot_086
FSN_2197	FSN_2182	FSN_Plot_086	FSN_2197_FSN_Plot_086
FSN_2198	FSN_2182	FSN_Plot_086	FSN_2198_FSN_Plot_086
FSN_2199	FSN_2182	FSN_Plot_086	FSN_2199_FSN_Plot_086
FSN_2200	FSN_2182	FSN_Plot_086	FSN_2200_FSN_Plot_086
FSN_2201	FSN_2182	FSN_Plot_086	FSN_2201_FSN_Plot_086
FSN_2202	FSN_2182	FSN_Plot_086	FSN_2202_FSN_Plot_086
FSN_2203	FSN_2182	FSN_Plot_086	FSN_2203_FSN_Plot_086
FSN_2204	FSN_2182	FSN_Plot_086	FSN_2204_FSN_Plot_086
FSN_2208	FSN_2182	FSN_Plot_086	FSN_2208_FSN_Plot_086
FSN_2209	FSN_2209	FSN_Plot_087	FSN_2209_FSN_Plot_087
FSN_2210	FSN_2209	FSN_Plot_087	FSN_2210_FSN_Plot_087
FSN_2211	FSN_2209	FSN_Plot_087	FSN_2211_FSN_Plot_087
FSN_2212	FSN_2209	FSN_Plot_087	FSN_2212_FSN_Plot_087
FSN_2213	FSN_2209	FSN_Plot_087	FSN_2213_FSN_Plot_087
FSN_2214	FSN_2209	FSN_Plot_087	FSN_2214_FSN_Plot_087
FSN_2215	FSN_2209	FSN_Plot_087	FSN_2215_FSN_Plot_087
FSN_2216	FSN_2209	FSN_Plot_087	FSN_2216_FSN_Plot_087
FSN_2218	FSN_2209	FSN_Plot_087	FSN_2218_FSN_Plot_087
FSN_2220	FSN_2209	FSN_Plot_087	FSN_2220_FSN_Plot_087
FSN_2221	FSN_2209	FSN_Plot_087	FSN_2221_FSN_Plot_087
FSN_2222	FSN_2209	FSN_Plot_087	FSN_2222_FSN_Plot_087
FSN_2223	FSN_2209	FSN_Plot_087	FSN_2223_FSN_Plot_087
FSN_2224	FSN_2209	FSN_Plot_087	FSN_2224_FSN_Plot_087
FSN_2226	FSN_2209	FSN_Plot_087	FSN_2226_FSN_Plot_087
FSN_2227	FSN_2209	FSN_Plot_087	FSN_2227_FSN_Plot_087
FSN_2228	FSN_2209	FSN_Plot_087	FSN_2228_FSN_Plot_087
FSN_2229	FSN_2209	FSN_Plot_087	FSN_2229_FSN_Plot_087
FSN_2231	FSN_2209	FSN_Plot_087	FSN_2231_FSN_Plot_087
FSN_2232	FSN_2209	FSN_Plot_087	FSN_2232_FSN_Plot_087
FSN_2233	FSN_2233	FSN_Plot_088	FSN_2233_FSN_Plot_088
FSN_2234	FSN_2233	FSN_Plot_088	FSN_2234_FSN_Plot_088
FSN_2235	FSN_2233	FSN_Plot_088	FSN_2235_FSN_Plot_088
FSN_2236	FSN_2233	FSN_Plot_088	FSN_2236_FSN_Plot_088
FSN_2237	FSN_2233	FSN_Plot_088	FSN_2237_FSN_Plot_088
FSN_2239	FSN_2233	FSN_Plot_088	FSN_2239_FSN_Plot_088
FSN_2240	FSN_2233	FSN_Plot_088	FSN_2240_FSN_Plot_088
FSN_2242	FSN_2233	FSN_Plot_088	FSN_2242_FSN_Plot_088
FSN_2243	FSN_2233	FSN_Plot_088	FSN_2243_FSN_Plot_088
FSN_2244	FSN_2233	FSN_Plot_088	FSN_2244_FSN_Plot_088
FSN_2245	FSN_2233	FSN_Plot_088	FSN_2245_FSN_Plot_088
FSN_2246	FSN_2233	FSN_Plot_088	FSN_2246_FSN_Plot_088
FSN_2247	FSN_2233	FSN_Plot_088	FSN_2247_FSN_Plot_088
FSN_2248	FSN_2233	FSN_Plot_088	FSN_2248_FSN_Plot_088
FSN_2249	FSN_2233	FSN_Plot_088	FSN_2249_FSN_Plot_088
FSN_2250	FSN_2233	FSN_Plot_088	FSN_2250_FSN_Plot_088
FSN_2251	FSN_2233	FSN_Plot_088	FSN_2251_FSN_Plot_088
FSN_2252	FSN_2233	FSN_Plot_088	FSN_2252_FSN_Plot_088
FSN_2253	FSN_2233	FSN_Plot_088	FSN_2253_FSN_Plot_088
FSN_2256	FSN_2233	FSN_Plot_088	FSN_2256_FSN_Plot_088
FSN_2257	FSN_2257	FSN_Plot_089	FSN_2257_FSN_Plot_089
FSN_2258	FSN_2257	FSN_Plot_089	FSN_2258_FSN_Plot_089
FSN_2259	FSN_2257	FSN_Plot_089	FSN_2259_FSN_Plot_089
FSN_2260	FSN_2257	FSN_Plot_089	FSN_2260_FSN_Plot_089
FSN_2261	FSN_2257	FSN_Plot_089	FSN_2261_FSN_Plot_089
FSN_2263	FSN_2257	FSN_Plot_089	FSN_2263_FSN_Plot_089
FSN_2264	FSN_2257	FSN_Plot_089	FSN_2264_FSN_Plot_089
FSN_2265	FSN_2257	FSN_Plot_089	FSN_2265_FSN_Plot_089
FSN_2266	FSN_2257	FSN_Plot_089	FSN_2266_FSN_Plot_089
FSN_2267	FSN_2257	FSN_Plot_089	FSN_2267_FSN_Plot_089
FSN_2268	FSN_2257	FSN_Plot_089	FSN_2268_FSN_Plot_089
FSN_2269	FSN_2257	FSN_Plot_089	FSN_2269_FSN_Plot_089
FSN_2270	FSN_2257	FSN_Plot_089	FSN_2270_FSN_Plot_089
FSN_2271	FSN_2257	FSN_Plot_089	FSN_2271_FSN_Plot_089
FSN_2273	FSN_2257	FSN_Plot_089	FSN_2273_FSN_Plot_089
FSN_2274	FSN_2257	FSN_Plot_089	FSN_2274_FSN_Plot_089
FSN_2275	FSN_2257	FSN_Plot_089	FSN_2275_FSN_Plot_089
FSN_2276	FSN_2257	FSN_Plot_089	FSN_2276_FSN_Plot_089
FSN_2277	FSN_2257	FSN_Plot_089	FSN_2277_FSN_Plot_089
FSN_2278	FSN_2257	FSN_Plot_089	FSN_2278_FSN_Plot_089
FSN_2279	FSN_2257	FSN_Plot_089	FSN_2279_FSN_Plot_089
FSN_2280	FSN_2257	FSN_Plot_089	FSN_2280_FSN_Plot_089
FSN_2281	FSN_2257	FSN_Plot_089	FSN_2281_FSN_Plot_089
FSN_2282	FSN_2257	FSN_Plot_089	FSN_2282_FSN_Plot_089
FSN_2283	FSN_2257	FSN_Plot_089	FSN_2283_FSN_Plot_089
FSN_2284	FSN_2257	FSN_Plot_089	FSN_2284_FSN_Plot_089
FSN_2286	FSN_2257	FSN_Plot_089	FSN_2286_FSN_Plot_089
FSN_2287	FSN_2257	FSN_Plot_089	FSN_2287_FSN_Plot_089
FSN_2288	FSN_2257	FSN_Plot_089	FSN_2288_FSN_Plot_089
FSN_2289	FSN_2257	FSN_Plot_089	FSN_2289_FSN_Plot_089
FSN_2290	FSN_2290	FSN_Plot_090	FSN_2290_FSN_Plot_090
FSN_2291	FSN_2290	FSN_Plot_090	FSN_2291_FSN_Plot_090
FSN_2292	FSN_2290	FSN_Plot_090	FSN_2292_FSN_Plot_090
FSN_2293	FSN_2290	FSN_Plot_090	FSN_2293_FSN_Plot_090
FSN_2294	FSN_2290	FSN_Plot_090	FSN_2294_FSN_Plot_090
FSN_2295	FSN_2290	FSN_Plot_090	FSN_2295_FSN_Plot_090
FSN_2296	FSN_2290	FSN_Plot_090	FSN_2296_FSN_Plot_090
FSN_2297	FSN_2290	FSN_Plot_090	FSN_2297_FSN_Plot_090
FSN_2298	FSN_2290	FSN_Plot_090	FSN_2298_FSN_Plot_090
FSN_2300	FSN_2290	FSN_Plot_090	FSN_2300_FSN_Plot_090
FSN_2301	FSN_2290	FSN_Plot_090	FSN_2301_FSN_Plot_090
FSN_2302	FSN_2290	FSN_Plot_090	FSN_2302_FSN_Plot_090
FSN_2303	FSN_2290	FSN_Plot_090	FSN_2303_FSN_Plot_090
FSN_2304	FSN_2290	FSN_Plot_090	FSN_2304_FSN_Plot_090
FSN_2305	FSN_2290	FSN_Plot_090	FSN_2305_FSN_Plot_090
FSN_2306	FSN_2290	FSN_Plot_090	FSN_2306_FSN_Plot_090
FSN_2307	FSN_2290	FSN_Plot_090	FSN_2307_FSN_Plot_090
FSN_2308	FSN_2290	FSN_Plot_090	FSN_2308_FSN_Plot_090
FSN_2309	FSN_2290	FSN_Plot_090	FSN_2309_FSN_Plot_090
FSN_2310	FSN_2290	FSN_Plot_090	FSN_2310_FSN_Plot_090
FSN_2311	FSN_2290	FSN_Plot_090	FSN_2311_FSN_Plot_090
FSN_2313	FSN_2290	FSN_Plot_090	FSN_2313_FSN_Plot_090
FSN_2314	FSN_2314	FSN_Plot_091	FSN_2314_FSN_Plot_091
FSN_2315	FSN_2314	FSN_Plot_091	FSN_2315_FSN_Plot_091
FSN_2317	FSN_2314	FSN_Plot_091	FSN_2317_FSN_Plot_091
FSN_2318	FSN_2314	FSN_Plot_091	FSN_2318_FSN_Plot_091
FSN_2319	FSN_2314	FSN_Plot_091	FSN_2319_FSN_Plot_091
FSN_2320	FSN_2314	FSN_Plot_091	FSN_2320_FSN_Plot_091
FSN_2321	FSN_2314	FSN_Plot_091	FSN_2321_FSN_Plot_091
FSN_2322	FSN_2314	FSN_Plot_091	FSN_2322_FSN_Plot_091
FSN_2323	FSN_2314	FSN_Plot_091	FSN_2323_FSN_Plot_091
FSN_2324	FSN_2314	FSN_Plot_091	FSN_2324_FSN_Plot_091
FSN_2326	FSN_2314	FSN_Plot_091	FSN_2326_FSN_Plot_091
FSN_2327	FSN_2314	FSN_Plot_091	FSN_2327_FSN_Plot_091
FSN_2328	FSN_2314	FSN_Plot_091	FSN_2328_FSN_Plot_091
FSN_2330	FSN_2314	FSN_Plot_091	FSN_2330_FSN_Plot_091
FSN_2332	FSN_2314	FSN_Plot_091	FSN_2332_FSN_Plot_091
FSN_2334	FSN_2314	FSN_Plot_091	FSN_2334_FSN_Plot_091
FSN_2335	FSN_2314	FSN_Plot_091	FSN_2335_FSN_Plot_091
FSN_2339	FSN_2314	FSN_Plot_091	FSN_2339_FSN_Plot_091
FSN_2340	FSN_2314	FSN_Plot_091	FSN_2340_FSN_Plot_091
FSN_2341	FSN_2314	FSN_Plot_091	FSN_2341_FSN_Plot_091
FSN_2342	FSN_2314	FSN_Plot_091	FSN_2342_FSN_Plot_091
FSN_2343	FSN_2314	FSN_Plot_091	FSN_2343_FSN_Plot_091
FSN_2344	FSN_2314	FSN_Plot_091	FSN_2344_FSN_Plot_091
FSN_2346	FSN_2346	FSN_Plot_092	FSN_2346_FSN_Plot_092
FSN_2348	FSN_2346	FSN_Plot_092	FSN_2348_FSN_Plot_092
FSN_2349	FSN_2346	FSN_Plot_092	FSN_2349_FSN_Plot_092
FSN_2350	FSN_2346	FSN_Plot_092	FSN_2350_FSN_Plot_092
FSN_2351	FSN_2346	FSN_Plot_092	FSN_2351_FSN_Plot_092
FSN_2352	FSN_2346	FSN_Plot_092	FSN_2352_FSN_Plot_092
FSN_2354	FSN_2346	FSN_Plot_092	FSN_2354_FSN_Plot_092
FSN_2356	FSN_2346	FSN_Plot_092	FSN_2356_FSN_Plot_092
FSN_2357	FSN_2346	FSN_Plot_092	FSN_2357_FSN_Plot_092
FSN_2358	FSN_2346	FSN_Plot_092	FSN_2358_FSN_Plot_092
FSN_2359	FSN_2346	FSN_Plot_092	FSN_2359_FSN_Plot_092
FSN_2360	FSN_2346	FSN_Plot_092	FSN_2360_FSN_Plot_092
FSN_2361	FSN_2346	FSN_Plot_092	FSN_2361_FSN_Plot_092
FSN_2362	FSN_2346	FSN_Plot_092	FSN_2362_FSN_Plot_092
FSN_2363	FSN_2346	FSN_Plot_092	FSN_2363_FSN_Plot_092
FSN_2364	FSN_2346	FSN_Plot_092	FSN_2364_FSN_Plot_092
FSN_2366	FSN_2346	FSN_Plot_092	FSN_2366_FSN_Plot_092
FSN_2367	FSN_2346	FSN_Plot_092	FSN_2367_FSN_Plot_092
FSN_2368	FSN_2346	FSN_Plot_092	FSN_2368_FSN_Plot_092
FSN_2369	FSN_2346	FSN_Plot_092	FSN_2369_FSN_Plot_092
FSN_2370	FSN_2346	FSN_Plot_092	FSN_2370_FSN_Plot_092
FSN_2371	FSN_2346	FSN_Plot_092	FSN_2371_FSN_Plot_092
FSN_2372	FSN_2346	FSN_Plot_092	FSN_2372_FSN_Plot_092
FSN_2373	FSN_2346	FSN_Plot_092	FSN_2373_FSN_Plot_092
FSN_2374	FSN_2346	FSN_Plot_092	FSN_2374_FSN_Plot_092
FSN_2375	FSN_2346	FSN_Plot_092	FSN_2375_FSN_Plot_092
FSN_2376	FSN_2346	FSN_Plot_092	FSN_2376_FSN_Plot_092
FSN_2377	FSN_2377	FSN_Plot_093	FSN_2377_FSN_Plot_093
FSN_2378	FSN_2377	FSN_Plot_093	FSN_2378_FSN_Plot_093
FSN_2379	FSN_2377	FSN_Plot_093	FSN_2379_FSN_Plot_093
FSN_2380	FSN_2377	FSN_Plot_093	FSN_2380_FSN_Plot_093
FSN_2381	FSN_2377	FSN_Plot_093	FSN_2381_FSN_Plot_093
FSN_2383	FSN_2377	FSN_Plot_093	FSN_2383_FSN_Plot_093
FSN_2385	FSN_2377	FSN_Plot_093	FSN_2385_FSN_Plot_093
FSN_2386	FSN_2377	FSN_Plot_093	FSN_2386_FSN_Plot_093
FSN_2389	FSN_2377	FSN_Plot_093	FSN_2389_FSN_Plot_093
FSN_2390	FSN_2377	FSN_Plot_093	FSN_2390_FSN_Plot_093
FSN_2391	FSN_2377	FSN_Plot_093	FSN_2391_FSN_Plot_093
FSN_2392	FSN_2377	FSN_Plot_093	FSN_2392_FSN_Plot_093
FSN_2393	FSN_2377	FSN_Plot_093	FSN_2393_FSN_Plot_093
FSN_2395	FSN_2377	FSN_Plot_093	FSN_2395_FSN_Plot_093
FSN_2396	FSN_2377	FSN_Plot_093	FSN_2396_FSN_Plot_093
FSN_2397	FSN_2377	FSN_Plot_093	FSN_2397_FSN_Plot_093
FSN_2398	FSN_2377	FSN_Plot_093	FSN_2398_FSN_Plot_093
[truncated: 872 more rows]
