# Supplementary material for: Tree Diversity and Dynamics of the Forest of Seu Nico, Viçosa, Minas Gerais, Brazil
Source: Biodivers Data J. 2015 Jul 31;(3):e5425. doi: 10.3897/BDJ.3.e5425 (PMC4549651; doi:10.3897/BDJ.3.e5425)
Supplement: Supplementary material 2 — Seu Nico Community Dynamics [file biodiversity_data_journal-3-e5425-s002.zip › measurementorfact.txt]

id	measurementID	measurementType	measurementValue	measurementUnit	measurementDeterminedDate	measurementMethod	measurementRemarks
FSN_0001	FSN_0001	basal area. calculated from circumference at breast height	0.05819238	m^2	2001-11-01	basal area. calculated from circumference at breast height	FSN_0001-Guatteria australis
FSN_0001	FSN_0001	basal area. calculated from circumference at breast height	0.065386333	m^2	2010-01-10	basal area. calculated from circumference at breast height	FSN_0001-Guatteria australis
FSN_0001	FSN_0001	soil nitrogen availability, mean from 3 repetitions	0.23	dag/kg	2010-10-06	soil nitrogen availability	FSN_Plot_001_soil nitrogen availability, mean from 3 repetitions
FSN_0001	FSN_0001	diameter at breast height	0.2722	m	2001-11-01	diameter at breast height	FSN_0001-Guatteria australis
FSN_0001	FSN_0001	diameter at breast height	0.288535032	m	2010-01-10	diameter at breast height	FSN_0001-Guatteria australis
FSN_0001	FSN_0001	magnesium availability in soil, mean from 3 repetitions	0.49	cmolc/dm^3	2010-10-06	Extractor KCl 1mol/L	FSN_Plot_001_magnesium availability in soil, mean from 3 repetitions
FSN_0001	FSN_0001	calcium availability in soil, mean from 3 repetitions	0.56	cmolc/dm^3	2010-10-06	Extractor KCl 1mol/L	FSN_Plot_001_calcium availability in soil, mean from 3 repetitions
FSN_0001	FSN_0001	soil aluminium availability, mean from 3 repetitions	1.11	cmolc/dm^3	2010-10-06	Extractor KCl 1mol/L	FSN_Plot_001_soil aluminium availability, mean from 3 repetitions
FSN_0001	FSN_0001	interchangeable bases of soil, mean from 3 repetitions	1.28	cmolc/dm^3	2010-10-06	interchangeable bases	FSN_Plot_001_interchangeable bases of soil, mean from 3 repetitions
FSN_0001	FSN_0001	absolute amount of diffuse radiation found below the canopy and the topographic mask	1.77	mol/m^2/d	2010-02-27	Hemospherical fotography, analysis by Gap Light Analyzer 2.0	FSN_Plot_001_ absolute amount of diffuse radiation found below the canopy and the topographic mask
FSN_0001	FSN_0001	soil phosphorus availability, mean from 3 repetitions	1.97	mg/dm^3	2010-10-06	Extrator Mehlich 1	FSN_Plot_001_soil phosphorus availability, mean from 3 repetitions
FSN_0001	FSN_0001	absolute amount of direct (beam) radiation found below the canopy and the topographic mask	2.14	mol/m^2/d	2010-02-27	Hemospherical fotography, analysis by Gap Light Analyzer 2.0	FSN_Plot_001_ absolute amount of direct (beam) radiation found below the canopy and the topographic mask
FSN_0001	FSN_0001	effective cation exchange capacity of soil, mean from 3 repetitions	2.39	cmolc/dm^3	2010-10-06	effective cation exchange capacity	FSN_Plot_001_effective cation exchange capacity of soil, mean from 3 repetitions
FSN_0001	FSN_0001	effective leaf area index integrated over the zenith angles 0 to 75 degree	3.2	dimensionless	2010-02-27	Hemospherical fotography, analysis by Gap Light Analyzer 2.0	FSN_Plot_001_effective leaf area index integrated over the zenith angles 0 to 75 degree
FSN_0001	FSN_0001	effective leaf area index integrated over the zenith angles 0 to 60 degree	3.42	dimensionless	2010-02-27	Hemospherical fotography, analysis by Gap Light Analyzer 2.0	FSN_Plot_001_effective leaf area index integrated over the zenith angles 0 to 60 degree
FSN_0001	FSN_0001	absolute amount of total radiation found below the canopy and the topographic mask	3.91	mol/m^2/d	2010-02-27	Hemospherical fotography, analysis by Gap Light Analyzer 2.0	FSN_Plot_001_ absolute amount of total radiation found below the canopy and the topographic mask
FSN_0001	FSN_0001	soil acidity (pH), mean from 3 repetitions	4.43	dimensionless	2010-10-06	pH in water	FSN_Plot_001_soil acidity (pH), mean from 3 repetitions
FSN_0001	FSN_0001	soil organic matter, mean from 3 repetitions	4.65	dag/kg	2010-10-06	Walkey-Black	FSN_Plot_001_soil organic matter, mean from 3 repetitions
FSN_0001	FSN_0001	canpoy openness	5.92	Percentage	2010-02-27	Hemospherical fotography, analysis by Gap Light Analyzer 2.0	FSN_Plot_001_canpoy openness
FSN_0001	FSN_0001	potential acidity of soil (H+AL), mean from 3 repetitions	7.87	cmolc/dm^3	2010-10-06	extractor Ca(CH3COO)2, 0.5mol/L, pH 7.4	FSN_Plot_001_potential acidity of soil (H+AL), mean from 3 repetitions
FSN_0001	FSN_0001	cation exchange capacity at pH 7.0, mean from 3 repetitions	9.15	cmolc/dm^3	2010-10-06	cation exchange capacity at pH 7.0	FSN_Plot_001_cation exchange capacity at pH 7.0, mean from 3 repetitions
FSN_0001	FSN_0001	saturation of bases in soil, mean from 3 repetitions	13.83	percentage	2010-10-06	saturation of bases	FSN_Plot_001_saturation of bases in soil, mean from 3 repetitions
FSN_0001	FSN_0001	estimation of tree height	18	m	2001-11-01	estimation of tree height	FSN_0001-Guatteria australis
FSN_0001	FSN_0001	estimation of tree height	18.5	m	2010-01-10	estimation of tree height	FSN_0001-Guatteria australis
FSN_0001	FSN_0001	remaining phosphorus in soil, mean from 3 repetitions	26.33	mg/L	2010-10-06	Extraction with 0.01 mol/L CaCl2	FSN_Plot_001_remaining phosphorus in soil, mean from 3 repetitions
FSN_0001	FSN_0001	soil potassium availability, mean from 3 repetitions	86.67	mg/dm^3	2010-10-06	Extrator Mehlich 1	FSN_Plot_001_soil potassium availability, mean from 3 repetitions
FSN_0001	FSN_0001	saturation of aluminium in soil, mean from 3 repetitions	47.3	percentage	2010-10-06	saturation of aluminium	FSN_Plot_001_saturation of aluminium in soil, mean from 3 repetitions
FSN_0002	FSN_0002	basal area. calculated from circumference at breast height	0.002906011	m^2	2010-01-10	basal area. calculated from circumference at breast height	FSN_0002-Virola gardneri
FSN_0002	FSN_0002	basal area. calculated from circumference at breast height	0.006235127	m^2	2001-11-01	basal area. calculated from circumference at breast height	FSN_0002-Virola gardneri
FSN_0002	FSN_0002	diameter at breast height	0.060828025	m	2010-01-10	diameter at breast height	FSN_0002-Virola gardneri
FSN_0002	FSN_0002	diameter at breast height	0.0891	m	2001-11-01	diameter at breast height	FSN_0002-Virola gardneri
FSN_0002	FSN_0002	soil nitrogen availability, mean from 3 repetitions	0.23	dag/kg	2010-10-06	soil nitrogen availability	FSN_Plot_001_soil nitrogen availability, mean from 3 repetitions
FSN_0002	FSN_0002	magnesium availability in soil, mean from 3 repetitions	0.49	cmolc/dm^3	2010-10-06	Extractor KCl 1mol/L	FSN_Plot_001_magnesium availability in soil, mean from 3 repetitions
FSN_0002	FSN_0002	calcium availability in soil, mean from 3 repetitions	0.56	cmolc/dm^3	2010-10-06	Extractor KCl 1mol/L	FSN_Plot_001_calcium availability in soil, mean from 3 repetitions
FSN_0002	FSN_0002	soil aluminium availability, mean from 3 repetitions	1.11	cmolc/dm^3	2010-10-06	Extractor KCl 1mol/L	FSN_Plot_001_soil aluminium availability, mean from 3 repetitions
FSN_0002	FSN_0002	interchangeable bases of soil, mean from 3 repetitions	1.28	cmolc/dm^3	2010-10-06	interchangeable bases	FSN_Plot_001_interchangeable bases of soil, mean from 3 repetitions
FSN_0002	FSN_0002	absolute amount of diffuse radiation found below the canopy and the topographic mask	1.77	mol/m^2/d	2010-02-27	Hemospherical fotography, analysis by Gap Light Analyzer 2.0	FSN_Plot_001_ absolute amount of diffuse radiation found below the canopy and the topographic mask
FSN_0002	FSN_0002	soil phosphorus availability, mean from 3 repetitions	1.97	mg/dm^3	2010-10-06	Extrator Mehlich 1	FSN_Plot_001_soil phosphorus availability, mean from 3 repetitions
FSN_0002	FSN_0002	absolute amount of direct (beam) radiation found below the canopy and the topographic mask	2.14	mol/m^2/d	2010-02-27	Hemospherical fotography, analysis by Gap Light Analyzer 2.0	FSN_Plot_001_ absolute amount of direct (beam) radiation found below the canopy and the topographic mask
FSN_0002	FSN_0002	effective cation exchange capacity of soil, mean from 3 repetitions	2.39	cmolc/dm^3	2010-10-06	effective cation exchange capacity	FSN_Plot_001_effective cation exchange capacity of soil, mean from 3 repetitions
FSN_0002	FSN_0002	effective leaf area index integrated over the zenith angles 0 to 75 degree	3.2	dimensionless	2010-02-27	Hemospherical fotography, analysis by Gap Light Analyzer 2.0	FSN_Plot_001_effective leaf area index integrated over the zenith angles 0 to 75 degree
FSN_0002	FSN_0002	effective leaf area index integrated over the zenith angles 0 to 60 degree	3.42	dimensionless	2010-02-27	Hemospherical fotography, analysis by Gap Light Analyzer 2.0	FSN_Plot_001_effective leaf area index integrated over the zenith angles 0 to 60 degree
FSN_0002	FSN_0002	absolute amount of total radiation found below the canopy and the topographic mask	3.91	mol/m^2/d	2010-02-27	Hemospherical fotography, analysis by Gap Light Analyzer 2.0	FSN_Plot_001_ absolute amount of total radiation found below the canopy and the topographic mask
FSN_0002	FSN_0002	soil acidity (pH), mean from 3 repetitions	4.43	dimensionless	2010-10-06	pH in water	FSN_Plot_001_soil acidity (pH), mean from 3 repetitions
FSN_0002	FSN_0002	soil organic matter, mean from 3 repetitions	4.65	dag/kg	2010-10-06	Walkey-Black	FSN_Plot_001_soil organic matter, mean from 3 repetitions
FSN_0002	FSN_0002	canpoy openness	5.92	Percentage	2010-02-27	Hemospherical fotography, analysis by Gap Light Analyzer 2.0	FSN_Plot_001_canpoy openness
FSN_0002	FSN_0002	estimation of tree height	7.5	m	2010-01-10	estimation of tree height	FSN_0002-Virola gardneri
FSN_0002	FSN_0002	potential acidity of soil (H+AL), mean from 3 repetitions	7.87	cmolc/dm^3	2010-10-06	extractor Ca(CH3COO)2, 0.5mol/L, pH 7.26	FSN_Plot_001_potential acidity of soil (H+AL), mean from 3 repetitions
FSN_0002	FSN_0002	cation exchange capacity at pH 7.0, mean from 3 repetitions	9.15	cmolc/dm^3	2010-10-06	cation exchange capacity at pH 7.0	FSN_Plot_001_cation exchange capacity at pH 7.0, mean from 3 repetitions
FSN_0002	FSN_0002	estimation of tree height	10	m	2001-11-01	estimation of tree height	FSN_0002-Virola gardneri
FSN_0002	FSN_0002	saturation of bases in soil, mean from 3 repetitions	13.83	percentage	2010-10-06	saturation of bases	FSN_Plot_001_saturation of bases in soil, mean from 3 repetitions
FSN_0002	FSN_0002	remaining phosphorus in soil, mean from 3 repetitions	26.33	mg/L	2010-10-06	Extraction with 0.01 mol/L CaCl2	FSN_Plot_001_remaining phosphorus in soil, mean from 3 repetitions
FSN_0002	FSN_0002	saturation of aluminium in soil, mean from 3 repetitions	47.3	percentage	2010-10-06	saturation of aluminium	FSN_Plot_001_saturation of aluminium in soil, mean from 3 repetitions
FSN_0002	FSN_0002	soil potassium availability, mean from 3 repetitions	86.67	mg/dm^3	2010-10-06	Extrator Mehlich 1	FSN_Plot_001_soil potassium availability, mean from 3 repetitions
FSN_0003	FSN_0003	basal area. calculated from circumference at breast height	0.001787009	m^2	2001-11-01	basal area. calculated from circumference at breast height	FSN_0003-Trichilia glabra
FSN_0003	FSN_0003	basal area. calculated from circumference at breast height	0.001988588	m^2	2010-01-10	basal area. calculated from circumference at breast height	FSN_0003-Trichilia glabra
FSN_0003	FSN_0003	diameter at breast height	0.0477	m	2001-11-01	diameter at breast height	FSN_0003-Trichilia glabra
FSN_0003	FSN_0003	diameter at breast height	0.050318471	m	2010-01-10	diameter at breast height	FSN_0003-Trichilia glabra
FSN_0003	FSN_0003	soil nitrogen availability, mean from 3 repetitions	0.23	dag/kg	2010-10-06	soil nitrogen availability	FSN_Plot_001_soil nitrogen availability, mean from 3 repetitions
FSN_0003	FSN_0003	magnesium availability in soil, mean from 3 repetitions	0.49	cmolc/dm^3	2010-10-06	Extractor KCl 1mol/L	FSN_Plot_001_magnesium availability in soil, mean from 3 repetitions
FSN_0003	FSN_0003	calcium availability in soil, mean from 3 repetitions	0.56	cmolc/dm^3	2010-10-06	Extractor KCl 1mol/L	FSN_Plot_001_calcium availability in soil, mean from 3 repetitions
FSN_0003	FSN_0003	soil aluminium availability, mean from 3 repetitions	1.11	cmolc/dm^3	2010-10-06	Extractor KCl 1mol/L	FSN_Plot_001_soil aluminium availability, mean from 3 repetitions
FSN_0003	FSN_0003	interchangeable bases of soil, mean from 3 repetitions	1.28	cmolc/dm^3	2010-10-06	interchangeable bases	FSN_Plot_001_interchangeable bases of soil, mean from 3 repetitions
FSN_0003	FSN_0003	absolute amount of diffuse radiation found below the canopy and the topographic mask	1.77	mol/m^2/d	2010-02-27	Hemospherical fotography, analysis by Gap Light Analyzer 2.0	FSN_Plot_001_ absolute amount of diffuse radiation found below the canopy and the topographic mask
FSN_0003	FSN_0003	soil phosphorus availability, mean from 3 repetitions	1.97	mg/dm^3	2010-10-06	Extrator Mehlich 1	FSN_Plot_001_soil phosphorus availability, mean from 3 repetitions
FSN_0003	FSN_0003	absolute amount of direct (beam) radiation found below the canopy and the topographic mask	2.14	mol/m^2/d	2010-02-27	Hemospherical fotography, analysis by Gap Light Analyzer 2.0	FSN_Plot_001_ absolute amount of direct (beam) radiation found below the canopy and the topographic mask
FSN_0003	FSN_0003	effective cation exchange capacity of soil, mean from 3 repetitions	2.39	cmolc/dm^3	2010-10-06	effective cation exchange capacity	FSN_Plot_001_effective cation exchange capacity of soil, mean from 3 repetitions
FSN_0003	FSN_0003	effective leaf area index integrated over the zenith angles 0 to 75 degree	3.2	dimensionless	2010-02-27	Hemospherical fotography, analysis by Gap Light Analyzer 2.0	FSN_Plot_001_effective leaf area index integrated over the zenith angles 0 to 75 degree
FSN_0003	FSN_0003	effective leaf area index integrated over the zenith angles 0 to 60 degree	3.42	dimensionless	2010-02-27	Hemospherical fotography, analysis by Gap Light Analyzer 2.0	FSN_Plot_001_effective leaf area index integrated over the zenith angles 0 to 60 degree
FSN_0003	FSN_0003	absolute amount of total radiation found below the canopy and the topographic mask	3.91	mol/m^2/d	2010-02-27	Hemospherical fotography, analysis by Gap Light Analyzer 2.0	FSN_Plot_001_ absolute amount of total radiation found below the canopy and the topographic mask
FSN_0003	FSN_0003	soil acidity (pH), mean from 3 repetitions	4.43	dimensionless	2010-10-06	pH in water	FSN_Plot_001_soil acidity (pH), mean from 3 repetitions
FSN_0003	FSN_0003	soil organic matter, mean from 3 repetitions	4.65	dag/kg	2010-10-06	Walkey-Black	FSN_Plot_001_soil organic matter, mean from 3 repetitions
FSN_0003	FSN_0003	canpoy openness	5.92	Percentage	2010-02-27	Hemospherical fotography, analysis by Gap Light Analyzer 2.0	FSN_Plot_001_canpoy openness
FSN_0003	FSN_0003	estimation of tree height	6.5	m	2001-11-01	estimation of tree height	FSN_0003-Trichilia glabra
FSN_0003	FSN_0003	estimation of tree height	7	m	2010-01-10	estimation of tree height	FSN_0003-Trichilia glabra
FSN_0003	FSN_0003	potential acidity of soil (H+AL), mean from 3 repetitions	7.87	cmolc/dm^3	2010-10-06	extractor Ca(CH3COO)2, 0.5mol/L, pH 7.25	FSN_Plot_001_potential acidity of soil (H+AL), mean from 3 repetitions
FSN_0003	FSN_0003	cation exchange capacity at pH 7.0, mean from 3 repetitions	9.15	cmolc/dm^3	2010-10-06	cation exchange capacity at pH 7.0	FSN_Plot_001_cation exchange capacity at pH 7.0, mean from 3 repetitions
FSN_0003	FSN_0003	saturation of bases in soil, mean from 3 repetitions	13.83	percentage	2010-10-06	saturation of bases	FSN_Plot_001_saturation of bases in soil, mean from 3 repetitions
FSN_0003	FSN_0003	remaining phosphorus in soil, mean from 3 repetitions	26.33	mg/L	2010-10-06	Extraction with 0.01 mol/L CaCl2	FSN_Plot_001_remaining phosphorus in soil, mean from 3 repetitions
FSN_0003	FSN_0003	saturation of aluminium in soil, mean from 3 repetitions	47.3	percentage	2010-10-06	saturation of aluminium	FSN_Plot_001_saturation of aluminium in soil, mean from 3 repetitions
FSN_0003	FSN_0003	soil potassium availability, mean from 3 repetitions	86.67	mg/dm^3	2010-10-06	Extrator Mehlich 1	FSN_Plot_001_soil potassium availability, mean from 3 repetitions
FSN_0004	FSN_0004	basal area. calculated from circumference at breast height	0.001676385	m^2	2001-11-01	basal area. calculated from circumference at breast height	FSN_0004-Guatteria australis
FSN_0004	FSN_0004	basal area. calculated from circumference at breast height	0.002302122	m^2	2010-01-10	basal area. calculated from circumference at breast height	FSN_0004-Guatteria australis
FSN_0004	FSN_0004	diameter at breast height	0.0462	m	2001-11-01	diameter at breast height	FSN_0004-Guatteria australis
FSN_0004	FSN_0004	diameter at breast height	0.054140127	m	2010-01-10	diameter at breast height	FSN_0004-Guatteria australis
FSN_0004	FSN_0004	soil nitrogen availability, mean from 3 repetitions	0.23	dag/kg	2010-10-06	soil nitrogen availability	FSN_Plot_001_soil nitrogen availability, mean from 3 repetitions
FSN_0004	FSN_0004	magnesium availability in soil, mean from 3 repetitions	0.49	cmolc/dm^3	2010-10-06	Extractor KCl 1mol/L	FSN_Plot_001_magnesium availability in soil, mean from 3 repetitions
FSN_0004	FSN_0004	calcium availability in soil, mean from 3 repetitions	0.56	cmolc/dm^3	2010-10-06	Extractor KCl 1mol/L	FSN_Plot_001_calcium availability in soil, mean from 3 repetitions
FSN_0004	FSN_0004	soil aluminium availability, mean from 3 repetitions	1.11	cmolc/dm^3	2010-10-06	Extractor KCl 1mol/L	FSN_Plot_001_soil aluminium availability, mean from 3 repetitions
FSN_0004	FSN_0004	interchangeable bases of soil, mean from 3 repetitions	1.28	cmolc/dm^3	2010-10-06	interchangeable bases	FSN_Plot_001_interchangeable bases of soil, mean from 3 repetitions
FSN_0004	FSN_0004	absolute amount of diffuse radiation found below the canopy and the topographic mask	1.77	mol/m^2/d	2010-02-27	Hemospherical fotography, analysis by Gap Light Analyzer 2.0	FSN_Plot_001_ absolute amount of diffuse radiation found below the canopy and the topographic mask
FSN_0004	FSN_0004	soil phosphorus availability, mean from 3 repetitions	1.97	mg/dm^3	2010-10-06	Extrator Mehlich 1	FSN_Plot_001_soil phosphorus availability, mean from 3 repetitions
FSN_0004	FSN_0004	absolute amount of direct (beam) radiation found below the canopy and the topographic mask	2.14	mol/m^2/d	2010-02-27	Hemospherical fotography, analysis by Gap Light Analyzer 2.0	FSN_Plot_001_ absolute amount of direct (beam) radiation found below the canopy and the topographic mask
FSN_0004	FSN_0004	effective cation exchange capacity of soil, mean from 3 repetitions	2.39	cmolc/dm^3	2010-10-06	effective cation exchange capacity	FSN_Plot_001_effective cation exchange capacity of soil, mean from 3 repetitions
FSN_0004	FSN_0004	effective leaf area index integrated over the zenith angles 0 to 75 degree	3.2	dimensionless	2010-02-27	Hemospherical fotography, analysis by Gap Light Analyzer 2.0	FSN_Plot_001_effective leaf area index integrated over the zenith angles 0 to 75 degree
FSN_0004	FSN_0004	effective leaf area index integrated over the zenith angles 0 to 60 degree	3.42	dimensionless	2010-02-27	Hemospherical fotography, analysis by Gap Light Analyzer 2.0	FSN_Plot_001_effective leaf area index integrated over the zenith angles 0 to 60 degree
FSN_0004	FSN_0004	absolute amount of total radiation found below the canopy and the topographic mask	3.91	mol/m^2/d	2010-02-27	Hemospherical fotography, analysis by Gap Light Analyzer 2.0	FSN_Plot_001_ absolute amount of total radiation found below the canopy and the topographic mask
FSN_0004	FSN_0004	soil acidity (pH), mean from 3 repetitions	4.43	dimensionless	2010-10-06	pH in water	FSN_Plot_001_soil acidity (pH), mean from 3 repetitions
FSN_0004	FSN_0004	soil organic matter, mean from 3 repetitions	4.65	dag/kg	2010-10-06	Walkey-Black	FSN_Plot_001_soil organic matter, mean from 3 repetitions
FSN_0004	FSN_0004	canpoy openness	5.92	Percentage	2010-02-27	Hemospherical fotography, analysis by Gap Light Analyzer 2.0	FSN_Plot_001_canpoy openness
FSN_0004	FSN_0004	estimation of tree height	7	m	2001-11-01	estimation of tree height	FSN_0004-Guatteria australis
FSN_0004	FSN_0004	estimation of tree height	7	m	2010-01-10	estimation of tree height	FSN_0004-Guatteria australis
FSN_0004	FSN_0004	potential acidity of soil (H+AL), mean from 3 repetitions	7.87	cmolc/dm^3	2010-10-06	extractor Ca(CH3COO)2, 0.5mol/L, pH 7.5	FSN_Plot_001_potential acidity of soil (H+AL), mean from 3 repetitions
FSN_0004	FSN_0004	cation exchange capacity at pH 7.0, mean from 3 repetitions	9.15	cmolc/dm^3	2010-10-06	cation exchange capacity at pH 7.0	FSN_Plot_001_cation exchange capacity at pH 7.0, mean from 3 repetitions
FSN_0004	FSN_0004	saturation of bases in soil, mean from 3 repetitions	13.83	percentage	2010-10-06	saturation of bases	FSN_Plot_001_saturation of bases in soil, mean from 3 repetitions
FSN_0004	FSN_0004	remaining phosphorus in soil, mean from 3 repetitions	26.33	mg/L	2010-10-06	Extraction with 0.01 mol/L CaCl2	FSN_Plot_001_remaining phosphorus in soil, mean from 3 repetitions
FSN_0004	FSN_0004	saturation of aluminium in soil, mean from 3 repetitions	47.3	percentage	2010-10-06	saturation of aluminium	FSN_Plot_001_saturation of aluminium in soil, mean from 3 repetitions
FSN_0004	FSN_0004	soil potassium availability, mean from 3 repetitions	86.67	mg/dm^3	2010-10-06	Extrator Mehlich 1	FSN_Plot_001_soil potassium availability, mean from 3 repetitions
FSN_0005	FSN_0005	basal area. calculated from circumference at breast height	0.054160083	m^2	2001-11-01	basal area. calculated from circumference at breast height	FSN_0005-Hirtella hebeclada
FSN_0005	FSN_0005	basal area. calculated from circumference at breast height	0.058232149	m^2	2010-01-10	basal area. calculated from circumference at breast height	FSN_0005-Hirtella hebeclada
FSN_0005	FSN_0005	soil nitrogen availability, mean from 3 repetitions	0.23	dag/kg	2010-10-06	soil nitrogen availability	FSN_Plot_001_soil nitrogen availability, mean from 3 repetitions
FSN_0005	FSN_0005	diameter at breast height	0.2626	m	2001-11-01	diameter at breast height	FSN_0005-Hirtella hebeclada
FSN_0005	FSN_0005	diameter at breast height	0.272292994	m	2010-01-10	diameter at breast height	FSN_0005-Hirtella hebeclada
FSN_0005	FSN_0005	magnesium availability in soil, mean from 3 repetitions	0.49	cmolc/dm^3	2010-10-06	Extractor KCl 1mol/L	FSN_Plot_001_magnesium availability in soil, mean from 3 repetitions
FSN_0005	FSN_0005	calcium availability in soil, mean from 3 repetitions	0.56	cmolc/dm^3	2010-10-06	Extractor KCl 1mol/L	FSN_Plot_001_calcium availability in soil, mean from 3 repetitions
FSN_0005	FSN_0005	soil aluminium availability, mean from 3 repetitions	1.11	cmolc/dm^3	2010-10-06	Extractor KCl 1mol/L	FSN_Plot_001_soil aluminium availability, mean from 3 repetitions
FSN_0005	FSN_0005	interchangeable bases of soil, mean from 3 repetitions	1.28	cmolc/dm^3	2010-10-06	interchangeable bases	FSN_Plot_001_interchangeable bases of soil, mean from 3 repetitions
FSN_0005	FSN_0005	absolute amount of diffuse radiation found below the canopy and the topographic mask	1.77	mol/m^2/d	2010-02-27	Hemospherical fotography, analysis by Gap Light Analyzer 2.0	FSN_Plot_001_ absolute amount of diffuse radiation found below the canopy and the topographic mask
FSN_0005	FSN_0005	soil phosphorus availability, mean from 3 repetitions	1.97	mg/dm^3	2010-10-06	Extrator Mehlich 1	FSN_Plot_001_soil phosphorus availability, mean from 3 repetitions
FSN_0005	FSN_0005	absolute amount of direct (beam) radiation found below the canopy and the topographic mask	2.14	mol/m^2/d	2010-02-27	Hemospherical fotography, analysis by Gap Light Analyzer 2.0	FSN_Plot_001_ absolute amount of direct (beam) radiation found below the canopy and the topographic mask
FSN_0005	FSN_0005	effective cation exchange capacity of soil, mean from 3 repetitions	2.39	cmolc/dm^3	2010-10-06	effective cation exchange capacity	FSN_Plot_001_effective cation exchange capacity of soil, mean from 3 repetitions
FSN_0005	FSN_0005	effective leaf area index integrated over the zenith angles 0 to 75 degree	3.2	dimensionless	2010-02-27	Hemospherical fotography, analysis by Gap Light Analyzer 2.0	FSN_Plot_001_effective leaf area index integrated over the zenith angles 0 to 75 degree
FSN_0005	FSN_0005	effective leaf area index integrated over the zenith angles 0 to 60 degree	3.42	dimensionless	2010-02-27	Hemospherical fotography, analysis by Gap Light Analyzer 2.0	FSN_Plot_001_effective leaf area index integrated over the zenith angles 0 to 60 degree
FSN_0005	FSN_0005	absolute amount of total radiation found below the canopy and the topographic mask	3.91	mol/m^2/d	2010-02-27	Hemospherical fotography, analysis by Gap Light Analyzer 2.0	FSN_Plot_001_ absolute amount of total radiation found below the canopy and the topographic mask
FSN_0005	FSN_0005	soil acidity (pH), mean from 3 repetitions	4.43	dimensionless	2010-10-06	pH in water	FSN_Plot_001_soil acidity (pH), mean from 3 repetitions
FSN_0005	FSN_0005	soil organic matter, mean from 3 repetitions	4.65	dag/kg	2010-10-06	Walkey-Black	FSN_Plot_001_soil organic matter, mean from 3 repetitions
FSN_0005	FSN_0005	canpoy openness	5.92	Percentage	2010-02-27	Hemospherical fotography, analysis by Gap Light Analyzer 2.0	FSN_Plot_001_canpoy openness
FSN_0005	FSN_0005	potential acidity of soil (H+AL), mean from 3 repetitions	7.87	cmolc/dm^3	2010-10-06	extractor Ca(CH3COO)2, 0.5mol/L, pH 7.7	FSN_Plot_001_potential acidity of soil (H+AL), mean from 3 repetitions
FSN_0005	FSN_0005	cation exchange capacity at pH 7.0, mean from 3 repetitions	9.15	cmolc/dm^3	2010-10-06	cation exchange capacity at pH 7.0	FSN_Plot_001_cation exchange capacity at pH 7.0, mean from 3 repetitions
FSN_0005	FSN_0005	saturation of bases in soil, mean from 3 repetitions	13.83	percentage	2010-10-06	saturation of bases	FSN_Plot_001_saturation of bases in soil, mean from 3 repetitions
FSN_0005	FSN_0005	estimation of tree height	18	m	2001-11-01	estimation of tree height	FSN_0005-Hirtella hebeclada
FSN_0005	FSN_0005	estimation of tree height	19	m	2010-01-10	estimation of tree height	FSN_0005-Hirtella hebeclada
FSN_0005	FSN_0005	remaining phosphorus in soil, mean from 3 repetitions	26.33	mg/L	2010-10-06	Extraction with 0.01 mol/L CaCl2	FSN_Plot_001_remaining phosphorus in soil, mean from 3 repetitions
FSN_0005	FSN_0005	saturation of aluminium in soil, mean from 3 repetitions	47.3	percentage	2010-10-06	saturation of aluminium	FSN_Plot_001_saturation of aluminium in soil, mean from 3 repetitions
FSN_0005	FSN_0005	soil potassium availability, mean from 3 repetitions	86.67	mg/dm^3	2010-10-06	Extrator Mehlich 1	FSN_Plot_001_soil potassium availability, mean from 3 repetitions
FSN_0006	FSN_0006	basal area. calculated from circumference at breast height	0.001452201	m^2	2001-11-01	basal area. calculated from circumference at breast height	FSN_0006-Calyptranthes brasiliensis
FSN_0006	FSN_0006	basal area. calculated from circumference at breast height	0.001651793	m^2	2010-01-10	basal area. calculated from circumference at breast height	FSN_0006-Calyptranthes brasiliensis
FSN_0006	FSN_0006	diameter at breast height	0.043	m	2001-11-01	diameter at breast height	FSN_0006-Calyptranthes brasiliensis
FSN_0006	FSN_0006	diameter at breast height	0.045859873	m	2010-01-10	diameter at breast height	FSN_0006-Calyptranthes brasiliensis
FSN_0006	FSN_0006	soil nitrogen availability, mean from 3 repetitions	0.23	dag/kg	2010-10-06	soil nitrogen availability	FSN_Plot_001_soil nitrogen availability, mean from 3 repetitions
FSN_0006	FSN_0006	magnesium availability in soil, mean from 3 repetitions	0.49	cmolc/dm^3	2010-10-06	Extractor KCl 1mol/L	FSN_Plot_001_magnesium availability in soil, mean from 3 repetitions
FSN_0006	FSN_0006	calcium availability in soil, mean from 3 repetitions	0.56	cmolc/dm^3	2010-10-06	Extractor KCl 1mol/L	FSN_Plot_001_calcium availability in soil, mean from 3 repetitions
FSN_0006	FSN_0006	soil aluminium availability, mean from 3 repetitions	1.11	cmolc/dm^3	2010-10-06	Extractor KCl 1mol/L	FSN_Plot_001_soil aluminium availability, mean from 3 repetitions
FSN_0006	FSN_0006	interchangeable bases of soil, mean from 3 repetitions	1.28	cmolc/dm^3	2010-10-06	interchangeable bases	FSN_Plot_001_interchangeable bases of soil, mean from 3 repetitions
FSN_0006	FSN_0006	absolute amount of diffuse radiation found below the canopy and the topographic mask	1.77	mol/m^2/d	2010-02-27	Hemospherical fotography, analysis by Gap Light Analyzer 2.0	FSN_Plot_001_ absolute amount of diffuse radiation found below the canopy and the topographic mask
FSN_0006	FSN_0006	soil phosphorus availability, mean from 3 repetitions	1.97	mg/dm^3	2010-10-06	Extrator Mehlich 1	FSN_Plot_001_soil phosphorus availability, mean from 3 repetitions
FSN_0006	FSN_0006	absolute amount of direct (beam) radiation found below the canopy and the topographic mask	2.14	mol/m^2/d	2010-02-27	Hemospherical fotography, analysis by Gap Light Analyzer 2.0	FSN_Plot_001_ absolute amount of direct (beam) radiation found below the canopy and the topographic mask
FSN_0006	FSN_0006	effective cation exchange capacity of soil, mean from 3 repetitions	2.39	cmolc/dm^3	2010-10-06	effective cation exchange capacity	FSN_Plot_001_effective cation exchange capacity of soil, mean from 3 repetitions
FSN_0006	FSN_0006	effective leaf area index integrated over the zenith angles 0 to 75 degree	3.2	dimensionless	2010-02-27	Hemospherical fotography, analysis by Gap Light Analyzer 2.0	FSN_Plot_001_effective leaf area index integrated over the zenith angles 0 to 75 degree
FSN_0006	FSN_0006	effective leaf area index integrated over the zenith angles 0 to 60 degree	3.42	dimensionless	2010-02-27	Hemospherical fotography, analysis by Gap Light Analyzer 2.0	FSN_Plot_001_effective leaf area index integrated over the zenith angles 0 to 60 degree
FSN_0006	FSN_0006	absolute amount of total radiation found below the canopy and the topographic mask	3.91	mol/m^2/d	2010-02-27	Hemospherical fotography, analysis by Gap Light Analyzer 2.0	FSN_Plot_001_ absolute amount of total radiation found below the canopy and the topographic mask
FSN_0006	FSN_0006	soil acidity (pH), mean from 3 repetitions	4.43	dimensionless	2010-10-06	pH in water	FSN_Plot_001_soil acidity (pH), mean from 3 repetitions
FSN_0006	FSN_0006	soil organic matter, mean from 3 repetitions	4.65	dag/kg	2010-10-06	Walkey-Black	FSN_Plot_001_soil organic matter, mean from 3 repetitions
FSN_0006	FSN_0006	canpoy openness	5.92	Percentage	2010-02-27	Hemospherical fotography, analysis by Gap Light Analyzer 2.0	FSN_Plot_001_canpoy openness
FSN_0006	FSN_0006	estimation of tree height	6	m	2001-11-01	estimation of tree height	FSN_0006-Calyptranthes brasiliensis
FSN_0006	FSN_0006	estimation of tree height	6	m	2010-01-10	estimation of tree height	FSN_0006-Calyptranthes brasiliensis
FSN_0006	FSN_0006	potential acidity of soil (H+AL), mean from 3 repetitions	7.87	cmolc/dm^3	2010-10-06	extractor Ca(CH3COO)2, 0.5mol/L, pH 7.3	FSN_Plot_001_potential acidity of soil (H+AL), mean from 3 repetitions
FSN_0006	FSN_0006	cation exchange capacity at pH 7.0, mean from 3 repetitions	9.15	cmolc/dm^3	2010-10-06	cation exchange capacity at pH 7.0	FSN_Plot_001_cation exchange capacity at pH 7.0, mean from 3 repetitions
FSN_0006	FSN_0006	saturation of bases in soil, mean from 3 repetitions	13.83	percentage	2010-10-06	saturation of bases	FSN_Plot_001_saturation of bases in soil, mean from 3 repetitions
FSN_0006	FSN_0006	remaining phosphorus in soil, mean from 3 repetitions	26.33	mg/L	2010-10-06	Extraction with 0.01 mol/L CaCl2	FSN_Plot_001_remaining phosphorus in soil, mean from 3 repetitions
FSN_0006	FSN_0006	saturation of aluminium in soil, mean from 3 repetitions	47.3	percentage	2010-10-06	saturation of aluminium	FSN_Plot_001_saturation of aluminium in soil, mean from 3 repetitions
FSN_0006	FSN_0006	soil potassium availability, mean from 3 repetitions	86.67	mg/dm^3	2010-10-06	Extrator Mehlich 1	FSN_Plot_001_soil potassium availability, mean from 3 repetitions
FSN_0007	FSN_0007	basal area. calculated from circumference at breast height	0.001052088	m^2	2001-11-01	basal area. calculated from circumference at breast height	FSN_0007-Aniba firmula
FSN_0007	FSN_0007	basal area. calculated from circumference at breast height	0.001387965	m^2	2010-01-10	basal area. calculated from circumference at breast height	FSN_0007-Aniba firmula
FSN_0007	FSN_0007	diameter at breast height	0.0366	m	2001-11-01	diameter at breast height	FSN_0007-Aniba firmula
FSN_0007	FSN_0007	diameter at breast height	0.042038217	m	2010-01-10	diameter at breast height	FSN_0007-Aniba firmula
FSN_0007	FSN_0007	soil nitrogen availability, mean from 3 repetitions	0.23	dag/kg	2010-10-06	soil nitrogen availability	FSN_Plot_001_soil nitrogen availability, mean from 3 repetitions
FSN_0007	FSN_0007	magnesium availability in soil, mean from 3 repetitions	0.49	cmolc/dm^3	2010-10-06	Extractor KCl 1mol/L	FSN_Plot_001_magnesium availability in soil, mean from 3 repetitions
FSN_0007	FSN_0007	calcium availability in soil, mean from 3 repetitions	0.56	cmolc/dm^3	2010-10-06	Extractor KCl 1mol/L	FSN_Plot_001_calcium availability in soil, mean from 3 repetitions
FSN_0007	FSN_0007	soil aluminium availability, mean from 3 repetitions	1.11	cmolc/dm^3	2010-10-06	Extractor KCl 1mol/L	FSN_Plot_001_soil aluminium availability, mean from 3 repetitions
FSN_0007	FSN_0007	interchangeable bases of soil, mean from 3 repetitions	1.28	cmolc/dm^3	2010-10-06	interchangeable bases	FSN_Plot_001_interchangeable bases of soil, mean from 3 repetitions
FSN_0007	FSN_0007	absolute amount of diffuse radiation found below the canopy and the topographic mask	1.77	mol/m^2/d	2010-02-27	Hemospherical fotography, analysis by Gap Light Analyzer 2.0	FSN_Plot_001_ absolute amount of diffuse radiation found below the canopy and the topographic mask
FSN_0007	FSN_0007	soil phosphorus availability, mean from 3 repetitions	1.97	mg/dm^3	2010-10-06	Extrator Mehlich 1	FSN_Plot_001_soil phosphorus availability, mean from 3 repetitions
FSN_0007	FSN_0007	absolute amount of direct (beam) radiation found below the canopy and the topographic mask	2.14	mol/m^2/d	2010-02-27	Hemospherical fotography, analysis by Gap Light Analyzer 2.0	FSN_Plot_001_ absolute amount of direct (beam) radiation found below the canopy and the topographic mask
FSN_0007	FSN_0007	effective cation exchange capacity of soil, mean from 3 repetitions	2.39	cmolc/dm^3	2010-10-06	effective cation exchange capacity	FSN_Plot_001_effective cation exchange capacity of soil, mean from 3 repetitions
FSN_0007	FSN_0007	effective leaf area index integrated over the zenith angles 0 to 75 degree	3.2	dimensionless	2010-02-27	Hemospherical fotography, analysis by Gap Light Analyzer 2.0	FSN_Plot_001_effective leaf area index integrated over the zenith angles 0 to 75 degree
FSN_0007	FSN_0007	effective leaf area index integrated over the zenith angles 0 to 60 degree	3.42	dimensionless	2010-02-27	Hemospherical fotography, analysis by Gap Light Analyzer 2.0	FSN_Plot_001_effective leaf area index integrated over the zenith angles 0 to 60 degree
FSN_0007	FSN_0007	absolute amount of total radiation found below the canopy and the topographic mask	3.91	mol/m^2/d	2010-02-27	Hemospherical fotography, analysis by Gap Light Analyzer 2.0	FSN_Plot_001_ absolute amount of total radiation found below the canopy and the topographic mask
FSN_0007	FSN_0007	soil acidity (pH), mean from 3 repetitions	4.43	dimensionless	2010-10-06	pH in water	FSN_Plot_001_soil acidity (pH), mean from 3 repetitions
FSN_0007	FSN_0007	soil organic matter, mean from 3 repetitions	4.65	dag/kg	2010-10-06	Walkey-Black	FSN_Plot_001_soil organic matter, mean from 3 repetitions
FSN_0007	FSN_0007	canpoy openness	5.92	Percentage	2010-02-27	Hemospherical fotography, analysis by Gap Light Analyzer 2.0	FSN_Plot_001_canpoy openness
FSN_0007	FSN_0007	estimation of tree height	6.5	m	2001-11-01	estimation of tree height	FSN_0007-Aniba firmula
FSN_0007	FSN_0007	estimation of tree height	6.5	m	2010-01-10	estimation of tree height	FSN_0007-Aniba firmula
FSN_0007	FSN_0007	potential acidity of soil (H+AL), mean from 3 repetitions	7.87	cmolc/dm^3	2010-10-06	extractor Ca(CH3COO)2, 0.5mol/L, pH 7.0	FSN_Plot_001_potential acidity of soil (H+AL), mean from 3 repetitions
FSN_0007	FSN_0007	cation exchange capacity at pH 7.0, mean from 3 repetitions	9.15	cmolc/dm^3	2010-10-06	cation exchange capacity at pH 7.0	FSN_Plot_001_cation exchange capacity at pH 7.0, mean from 3 repetitions
FSN_0007	FSN_0007	saturation of bases in soil, mean from 3 repetitions	13.83	percentage	2010-10-06	saturation of bases	FSN_Plot_001_saturation of bases in soil, mean from 3 repetitions
FSN_0007	FSN_0007	remaining phosphorus in soil, mean from 3 repetitions	26.33	mg/L	2010-10-06	Extraction with 0.01 mol/L CaCl2	FSN_Plot_001_remaining phosphorus in soil, mean from 3 repetitions
FSN_0007	FSN_0007	saturation of aluminium in soil, mean from 3 repetitions	47.3	percentage	2010-10-06	saturation of aluminium	FSN_Plot_001_saturation of aluminium in soil, mean from 3 repetitions
FSN_0007	FSN_0007	soil potassium availability, mean from 3 repetitions	86.67	mg/dm^3	2010-10-06	Extrator Mehlich 1	FSN_Plot_001_soil potassium availability, mean from 3 repetitions
FSN_0008	FSN_0008	basal area. calculated from circumference at breast height	0.054160083	m^2	2001-11-01	basal area. calculated from circumference at breast height	FSN_0008-Sterculia curiosa
FSN_0008	FSN_0008	basal area. calculated from circumference at breast height	0.063097274	m^2	2010-01-10	basal area. calculated from circumference at breast height	FSN_0008-Sterculia curiosa
FSN_0008	FSN_0008	soil nitrogen availability, mean from 3 repetitions	0.23	dag/kg	2010-10-06	soil nitrogen availability	FSN_Plot_001_soil nitrogen availability, mean from 3 repetitions
FSN_0008	FSN_0008	diameter at breast height	0.2626	m	2001-11-01	diameter at breast height	FSN_0008-Sterculia curiosa
FSN_0008	FSN_0008	diameter at breast height	0.28343949	m	2010-01-10	diameter at breast height	FSN_0008-Sterculia curiosa
FSN_0008	FSN_0008	magnesium availability in soil, mean from 3 repetitions	0.49	cmolc/dm^3	2010-10-06	Extractor KCl 1mol/L	FSN_Plot_001_magnesium availability in soil, mean from 3 repetitions
FSN_0008	FSN_0008	calcium availability in soil, mean from 3 repetitions	0.56	cmolc/dm^3	2010-10-06	Extractor KCl 1mol/L	FSN_Plot_001_calcium availability in soil, mean from 3 repetitions
FSN_0008	FSN_0008	soil aluminium availability, mean from 3 repetitions	1.11	cmolc/dm^3	2010-10-06	Extractor KCl 1mol/L	FSN_Plot_001_soil aluminium availability, mean from 3 repetitions
FSN_0008	FSN_0008	interchangeable bases of soil, mean from 3 repetitions	1.28	cmolc/dm^3	2010-10-06	interchangeable bases	FSN_Plot_001_interchangeable bases of soil, mean from 3 repetitions
FSN_0008	FSN_0008	absolute amount of diffuse radiation found below the canopy and the topographic mask	1.77	mol/m^2/d	2010-02-27	Hemospherical fotography, analysis by Gap Light Analyzer 2.0	FSN_Plot_001_ absolute amount of diffuse radiation found below the canopy and the topographic mask
FSN_0008	FSN_0008	soil phosphorus availability, mean from 3 repetitions	1.97	mg/dm^3	2010-10-06	Extrator Mehlich 1	FSN_Plot_001_soil phosphorus availability, mean from 3 repetitions
FSN_0008	FSN_0008	absolute amount of direct (beam) radiation found below the canopy and the topographic mask	2.14	mol/m^2/d	2010-02-27	Hemospherical fotography, analysis by Gap Light Analyzer 2.0	FSN_Plot_001_ absolute amount of direct (beam) radiation found below the canopy and the topographic mask
FSN_0008	FSN_0008	effective cation exchange capacity of soil, mean from 3 repetitions	2.39	cmolc/dm^3	2010-10-06	effective cation exchange capacity	FSN_Plot_001_effective cation exchange capacity of soil, mean from 3 repetitions
FSN_0008	FSN_0008	effective leaf area index integrated over the zenith angles 0 to 75 degree	3.2	dimensionless	2010-02-27	Hemospherical fotography, analysis by Gap Light Analyzer 2.0	FSN_Plot_001_effective leaf area index integrated over the zenith angles 0 to 75 degree
FSN_0008	FSN_0008	effective leaf area index integrated over the zenith angles 0 to 60 degree	3.42	dimensionless	2010-02-27	Hemospherical fotography, analysis by Gap Light Analyzer 2.0	FSN_Plot_001_effective leaf area index integrated over the zenith angles 0 to 60 degree
FSN_0008	FSN_0008	absolute amount of total radiation found below the canopy and the topographic mask	3.91	mol/m^2/d	2010-02-27	Hemospherical fotography, analysis by Gap Light Analyzer 2.0	FSN_Plot_001_ absolute amount of total radiation found below the canopy and the topographic mask
FSN_0008	FSN_0008	soil acidity (pH), mean from 3 repetitions	4.43	dimensionless	2010-10-06	pH in water	FSN_Plot_001_soil acidity (pH), mean from 3 repetitions
FSN_0008	FSN_0008	soil organic matter, mean from 3 repetitions	4.65	dag/kg	2010-10-06	Walkey-Black	FSN_Plot_001_soil organic matter, mean from 3 repetitions
FSN_0008	FSN_0008	canpoy openness	5.92	Percentage	2010-02-27	Hemospherical fotography, analysis by Gap Light Analyzer 2.0	FSN_Plot_001_canpoy openness
FSN_0008	FSN_0008	potential acidity of soil (H+AL), mean from 3 repetitions	7.87	cmolc/dm^3	2010-10-06	extractor Ca(CH3COO)2, 0.5mol/L, pH 7.24	FSN_Plot_001_potential acidity of soil (H+AL), mean from 3 repetitions
FSN_0008	FSN_0008	cation exchange capacity at pH 7.0, mean from 3 repetitions	9.15	cmolc/dm^3	2010-10-06	cation exchange capacity at pH 7.0	FSN_Plot_001_cation exchange capacity at pH 7.0, mean from 3 repetitions
FSN_0008	FSN_0008	saturation of bases in soil, mean from 3 repetitions	13.83	percentage	2010-10-06	saturation of bases	FSN_Plot_001_saturation of bases in soil, mean from 3 repetitions
FSN_0008	FSN_0008	estimation of tree height	17.5	m	2001-11-01	estimation of tree height	FSN_0008-Sterculia curiosa
FSN_0008	FSN_0008	estimation of tree height	19	m	2010-01-10	estimation of tree height	FSN_0008-Sterculia curiosa
FSN_0008	FSN_0008	remaining phosphorus in soil, mean from 3 repetitions	26.33	mg/L	2010-10-06	Extraction with 0.01 mol/L CaCl2	FSN_Plot_001_remaining phosphorus in soil, mean from 3 repetitions
FSN_0008	FSN_0008	saturation of aluminium in soil, mean from 3 repetitions	47.3	percentage	2010-10-06	saturation of aluminium	FSN_Plot_001_saturation of aluminium in soil, mean from 3 repetitions
FSN_0008	FSN_0008	soil potassium availability, mean from 3 repetitions	86.67	mg/dm^3	2010-10-06	Extrator Mehlich 1	FSN_Plot_001_soil potassium availability, mean from 3 repetitions
FSN_0009	FSN_0009	basal area. calculated from circumference at breast height	0.016467475	m^2	2001-11-01	basal area. calculated from circumference at breast height	FSN_0009-Sorocea bonplandii
FSN_0009	FSN_0009	diameter at breast height	0.1448	m	2001-11-01	diameter at breast height	FSN_0009-Sorocea bonplandii
FSN_0009	FSN_0009	estimation of tree height	12	m	2001-11-01	estimation of tree height	FSN_0009-Sorocea bonplandii
FSN_0010	FSN_0010	basal area. calculated from circumference at breast height	0.00179231	m^2	2010-01-10	basal area. calculated from circumference at breast height	FSN_0010-Sorocea bonplandii
FSN_0010	FSN_0010	basal area. calculated from circumference at breast height	0.001839842	m^2	2001-11-01	basal area. calculated from circumference at breast height	FSN_0010-Sorocea bonplandii
FSN_0010	FSN_0010	diameter at breast height	0.047770701	m	2010-01-10	diameter at breast height	FSN_0010-Sorocea bonplandii
FSN_0010	FSN_0010	diameter at breast height	0.0484	m	2001-11-01	diameter at breast height	FSN_0010-Sorocea bonplandii
FSN_0010	FSN_0010	soil nitrogen availability, mean from 3 repetitions	0.23	dag/kg	2010-10-06	soil nitrogen availability	FSN_Plot_001_soil nitrogen availability, mean from 3 repetitions
FSN_0010	FSN_0010	magnesium availability in soil, mean from 3 repetitions	0.49	cmolc/dm^3	2010-10-06	Extractor KCl 1mol/L	FSN_Plot_001_magnesium availability in soil, mean from 3 repetitions
FSN_0010	FSN_0010	calcium availability in soil, mean from 3 repetitions	0.56	cmolc/dm^3	2010-10-06	Extractor KCl 1mol/L	FSN_Plot_001_calcium availability in soil, mean from 3 repetitions
FSN_0010	FSN_0010	soil aluminium availability, mean from 3 repetitions	1.11	cmolc/dm^3	2010-10-06	Extractor KCl 1mol/L	FSN_Plot_001_soil aluminium availability, mean from 3 repetitions
FSN_0010	FSN_0010	interchangeable bases of soil, mean from 3 repetitions	1.28	cmolc/dm^3	2010-10-06	interchangeable bases	FSN_Plot_001_interchangeable bases of soil, mean from 3 repetitions
FSN_0010	FSN_0010	absolute amount of diffuse radiation found below the canopy and the topographic mask	1.77	mol/m^2/d	2010-02-27	Hemospherical fotography, analysis by Gap Light Analyzer 2.0	FSN_Plot_001_ absolute amount of diffuse radiation found below the canopy and the topographic mask
FSN_0010	FSN_0010	soil phosphorus availability, mean from 3 repetitions	1.97	mg/dm^3	2010-10-06	Extrator Mehlich 1	FSN_Plot_001_soil phosphorus availability, mean from 3 repetitions
FSN_0010	FSN_0010	absolute amount of direct (beam) radiation found below the canopy and the topographic mask	2.14	mol/m^2/d	2010-02-27	Hemospherical fotography, analysis by Gap Light Analyzer 2.0	FSN_Plot_001_ absolute amount of direct (beam) radiation found below the canopy and the topographic mask
FSN_0010	FSN_0010	effective cation exchange capacity of soil, mean from 3 repetitions	2.39	cmolc/dm^3	2010-10-06	effective cation exchange capacity	FSN_Plot_001_effective cation exchange capacity of soil, mean from 3 repetitions
FSN_0010	FSN_0010	effective leaf area index integrated over the zenith angles 0 to 75 degree	3.2	dimensionless	2010-02-27	Hemospherical fotography, analysis by Gap Light Analyzer 2.0	FSN_Plot_001_effective leaf area index integrated over the zenith angles 0 to 75 degree
FSN_0010	FSN_0010	effective leaf area index integrated over the zenith angles 0 to 60 degree	3.42	dimensionless	2010-02-27	Hemospherical fotography, analysis by Gap Light Analyzer 2.0	FSN_Plot_001_effective leaf area index integrated over the zenith angles 0 to 60 degree
FSN_0010	FSN_0010	absolute amount of total radiation found below the canopy and the topographic mask	3.91	mol/m^2/d	2010-02-27	Hemospherical fotography, analysis by Gap Light Analyzer 2.0	FSN_Plot_001_ absolute amount of total radiation found below the canopy and the topographic mask
FSN_0010	FSN_0010	soil acidity (pH), mean from 3 repetitions	4.43	dimensionless	2010-10-06	pH in water	FSN_Plot_001_soil acidity (pH), mean from 3 repetitions
FSN_0010	FSN_0010	soil organic matter, mean from 3 repetitions	4.65	dag/kg	2010-10-06	Walkey-Black	FSN_Plot_001_soil organic matter, mean from 3 repetitions
FSN_0010	FSN_0010	estimation of tree height	5	m	2010-01-10	estimation of tree height	FSN_0010-Sorocea bonplandii
FSN_0010	FSN_0010	canpoy openness	5.92	Percentage	2010-02-27	Hemospherical fotography, analysis by Gap Light Analyzer 2.0	FSN_Plot_001_canpoy openness
FSN_0010	FSN_0010	estimation of tree height	6	m	2001-11-01	estimation of tree height	FSN_0010-Sorocea bonplandii
FSN_0010	FSN_0010	potential acidity of soil (H+AL), mean from 3 repetitions	7.87	cmolc/dm^3	2010-10-06	extractor Ca(CH3COO)2, 0.5mol/L, pH 7.21	FSN_Plot_001_potential acidity of soil (H+AL), mean from 3 repetitions
FSN_0010	FSN_0010	cation exchange capacity at pH 7.0, mean from 3 repetitions	9.15	cmolc/dm^3	2010-10-06	cation exchange capacity at pH 7.0	FSN_Plot_001_cation exchange capacity at pH 7.0, mean from 3 repetitions
FSN_0010	FSN_0010	saturation of bases in soil, mean from 3 repetitions	13.83	percentage	2010-10-06	saturation of bases	FSN_Plot_001_saturation of bases in soil, mean from 3 repetitions
FSN_0010	FSN_0010	remaining phosphorus in soil, mean from 3 repetitions	26.33	mg/L	2010-10-06	Extraction with 0.01 mol/L CaCl2	FSN_Plot_001_remaining phosphorus in soil, mean from 3 repetitions
FSN_0010	FSN_0010	saturation of aluminium in soil, mean from 3 repetitions	47.3	percentage	2010-10-06	saturation of aluminium	FSN_Plot_001_saturation of aluminium in soil, mean from 3 repetitions
FSN_0010	FSN_0010	soil potassium availability, mean from 3 repetitions	86.67	mg/dm^3	2010-10-06	Extrator Mehlich 1	FSN_Plot_001_soil potassium availability, mean from 3 repetitions
FSN_0011	FSN_0011	basal area. calculated from circumference at breast height	0.001562283	m^2	2001-11-01	basal area. calculated from circumference at breast height	FSN_0011-Marlierea excoriata
FSN_0011	FSN_0011	basal area. calculated from circumference at breast height	0.001651793	m^2	2010-01-10	basal area. calculated from circumference at breast height	FSN_0011-Marlierea excoriata
FSN_0011	FSN_0011	diameter at breast height	0.0446	m	2001-11-01	diameter at breast height	FSN_0011-Marlierea excoriata
FSN_0011	FSN_0011	diameter at breast height	0.045859873	m	2010-01-10	diameter at breast height	FSN_0011-Marlierea excoriata
FSN_0011	FSN_0011	soil nitrogen availability, mean from 3 repetitions	0.23	dag/kg	2010-10-06	soil nitrogen availability	FSN_Plot_001_soil nitrogen availability, mean from 3 repetitions
FSN_0011	FSN_0011	magnesium availability in soil, mean from 3 repetitions	0.49	cmolc/dm^3	2010-10-06	Extractor KCl 1mol/L	FSN_Plot_001_magnesium availability in soil, mean from 3 repetitions
FSN_0011	FSN_0011	calcium availability in soil, mean from 3 repetitions	0.56	cmolc/dm^3	2010-10-06	Extractor KCl 1mol/L	FSN_Plot_001_calcium availability in soil, mean from 3 repetitions
FSN_0011	FSN_0011	soil aluminium availability, mean from 3 repetitions	1.11	cmolc/dm^3	2010-10-06	Extractor KCl 1mol/L	FSN_Plot_001_soil aluminium availability, mean from 3 repetitions
FSN_0011	FSN_0011	interchangeable bases of soil, mean from 3 repetitions	1.28	cmolc/dm^3	2010-10-06	interchangeable bases	FSN_Plot_001_interchangeable bases of soil, mean from 3 repetitions
FSN_0011	FSN_0011	absolute amount of diffuse radiation found below the canopy and the topographic mask	1.77	mol/m^2/d	2010-02-27	Hemospherical fotography, analysis by Gap Light Analyzer 2.0	FSN_Plot_001_ absolute amount of diffuse radiation found below the canopy and the topographic mask
FSN_0011	FSN_0011	soil phosphorus availability, mean from 3 repetitions	1.97	mg/dm^3	2010-10-06	Extrator Mehlich 1	FSN_Plot_001_soil phosphorus availability, mean from 3 repetitions
FSN_0011	FSN_0011	absolute amount of direct (beam) radiation found below the canopy and the topographic mask	2.14	mol/m^2/d	2010-02-27	Hemospherical fotography, analysis by Gap Light Analyzer 2.0	FSN_Plot_001_ absolute amount of direct (beam) radiation found below the canopy and the topographic mask
FSN_0011	FSN_0011	effective cation exchange capacity of soil, mean from 3 repetitions	2.39	cmolc/dm^3	2010-10-06	effective cation exchange capacity	FSN_Plot_001_effective cation exchange capacity of soil, mean from 3 repetitions
FSN_0011	FSN_0011	effective leaf area index integrated over the zenith angles 0 to 75 degree	3.2	dimensionless	2010-02-27	Hemospherical fotography, analysis by Gap Light Analyzer 2.0	FSN_Plot_001_effective leaf area index integrated over the zenith angles 0 to 75 degree
FSN_0011	FSN_0011	effective leaf area index integrated over the zenith angles 0 to 60 degree	3.42	dimensionless	2010-02-27	Hemospherical fotography, analysis by Gap Light Analyzer 2.0	FSN_Plot_001_effective leaf area index integrated over the zenith angles 0 to 60 degree
FSN_0011	FSN_0011	absolute amount of total radiation found below the canopy and the topographic mask	3.91	mol/m^2/d	2010-02-27	Hemospherical fotography, analysis by Gap Light Analyzer 2.0	FSN_Plot_001_ absolute amount of total radiation found below the canopy and the topographic mask
FSN_0011	FSN_0011	soil acidity (pH), mean from 3 repetitions	4.43	dimensionless	2010-10-06	pH in water	FSN_Plot_001_soil acidity (pH), mean from 3 repetitions
FSN_0011	FSN_0011	soil organic matter, mean from 3 repetitions	4.65	dag/kg	2010-10-06	Walkey-Black	FSN_Plot_001_soil organic matter, mean from 3 repetitions
FSN_0011	FSN_0011	estimation of tree height	5.5	m	2001-11-01	estimation of tree height	FSN_0011-Marlierea excoriata
FSN_0011	FSN_0011	canpoy openness	5.92	Percentage	2010-02-27	Hemospherical fotography, analysis by Gap Light Analyzer 2.0	FSN_Plot_001_canpoy openness
FSN_0011	FSN_0011	estimation of tree height	6	m	2010-01-10	estimation of tree height	FSN_0011-Marlierea excoriata
FSN_0011	FSN_0011	potential acidity of soil (H+AL), mean from 3 repetitions	7.87	cmolc/dm^3	2010-10-06	extractor Ca(CH3COO)2, 0.5mol/L, pH 7.8	FSN_Plot_001_potential acidity of soil (H+AL), mean from 3 repetitions
FSN_0011	FSN_0011	cation exchange capacity at pH 7.0, mean from 3 repetitions	9.15	cmolc/dm^3	2010-10-06	cation exchange capacity at pH 7.0	FSN_Plot_001_cation exchange capacity at pH 7.0, mean from 3 repetitions
FSN_0011	FSN_0011	saturation of bases in soil, mean from 3 repetitions	13.83	percentage	2010-10-06	saturation of bases	FSN_Plot_001_saturation of bases in soil, mean from 3 repetitions
FSN_0011	FSN_0011	remaining phosphorus in soil, mean from 3 repetitions	26.33	mg/L	2010-10-06	Extraction with 0.01 mol/L CaCl2	FSN_Plot_001_remaining phosphorus in soil, mean from 3 repetitions
FSN_0011	FSN_0011	saturation of aluminium in soil, mean from 3 repetitions	47.3	percentage	2010-10-06	saturation of aluminium	FSN_Plot_001_saturation of aluminium in soil, mean from 3 repetitions
FSN_0011	FSN_0011	soil potassium availability, mean from 3 repetitions	86.67	mg/dm^3	2010-10-06	Extrator Mehlich 1	FSN_Plot_001_soil potassium availability, mean from 3 repetitions
FSN_0012	FSN_0012	basal area. calculated from circumference at breast height	0.024080316	m^2	2001-11-01	basal area. calculated from circumference at breast height	FSN_0012-Guatteria australis
FSN_0012	FSN_0012	basal area. calculated from circumference at breast height	0.028201001	m^2	2010-01-10	basal area. calculated from circumference at breast height	FSN_0012-Guatteria australis
FSN_0012	FSN_0012	diameter at breast height	0.1751	m	2001-11-01	diameter at breast height	FSN_0012-Guatteria australis
FSN_0012	FSN_0012	diameter at breast height	0.189490446	m	2010-01-10	diameter at breast height	FSN_0012-Guatteria australis
FSN_0012	FSN_0012	soil nitrogen availability, mean from 3 repetitions	0.23	dag/kg	2010-10-06	soil nitrogen availability	FSN_Plot_001_soil nitrogen availability, mean from 3 repetitions
FSN_0012	FSN_0012	magnesium availability in soil, mean from 3 repetitions	0.49	cmolc/dm^3	2010-10-06	Extractor KCl 1mol/L	FSN_Plot_001_magnesium availability in soil, mean from 3 repetitions
FSN_0012	FSN_0012	calcium availability in soil, mean from 3 repetitions	0.56	cmolc/dm^3	2010-10-06	Extractor KCl 1mol/L	FSN_Plot_001_calcium availability in soil, mean from 3 repetitions
FSN_0012	FSN_0012	soil aluminium availability, mean from 3 repetitions	1.11	cmolc/dm^3	2010-10-06	Extractor KCl 1mol/L	FSN_Plot_001_soil aluminium availability, mean from 3 repetitions
FSN_0012	FSN_0012	interchangeable bases of soil, mean from 3 repetitions	1.28	cmolc/dm^3	2010-10-06	interchangeable bases	FSN_Plot_001_interchangeable bases of soil, mean from 3 repetitions
FSN_0012	FSN_0012	absolute amount of diffuse radiation found below the canopy and the topographic mask	1.77	mol/m^2/d	2010-02-27	Hemospherical fotography, analysis by Gap Light Analyzer 2.0	FSN_Plot_001_ absolute amount of diffuse radiation found below the canopy and the topographic mask
FSN_0012	FSN_0012	soil phosphorus availability, mean from 3 repetitions	1.97	mg/dm^3	2010-10-06	Extrator Mehlich 1	FSN_Plot_001_soil phosphorus availability, mean from 3 repetitions
FSN_0012	FSN_0012	absolute amount of direct (beam) radiation found below the canopy and the topographic mask	2.14	mol/m^2/d	2010-02-27	Hemospherical fotography, analysis by Gap Light Analyzer 2.0	FSN_Plot_001_ absolute amount of direct (beam) radiation found below the canopy and the topographic mask
FSN_0012	FSN_0012	effective cation exchange capacity of soil, mean from 3 repetitions	2.39	cmolc/dm^3	2010-10-06	effective cation exchange capacity	FSN_Plot_001_effective cation exchange capacity of soil, mean from 3 repetitions
FSN_0012	FSN_0012	effective leaf area index integrated over the zenith angles 0 to 75 degree	3.2	dimensionless	2010-02-27	Hemospherical fotography, analysis by Gap Light Analyzer 2.0	FSN_Plot_001_effective leaf area index integrated over the zenith angles 0 to 75 degree
FSN_0012	FSN_0012	effective leaf area index integrated over the zenith angles 0 to 60 degree	3.42	dimensionless	2010-02-27	Hemospherical fotography, analysis by Gap Light Analyzer 2.0	FSN_Plot_001_effective leaf area index integrated over the zenith angles 0 to 60 degree
FSN_0012	FSN_0012	absolute amount of total radiation found below the canopy and the topographic mask	3.91	mol/m^2/d	2010-02-27	Hemospherical fotography, analysis by Gap Light Analyzer 2.0	FSN_Plot_001_ absolute amount of total radiation found below the canopy and the topographic mask
FSN_0012	FSN_0012	soil acidity (pH), mean from 3 repetitions	4.43	dimensionless	2010-10-06	pH in water	FSN_Plot_001_soil acidity (pH), mean from 3 repetitions
FSN_0012	FSN_0012	soil organic matter, mean from 3 repetitions	4.65	dag/kg	2010-10-06	Walkey-Black	FSN_Plot_001_soil organic matter, mean from 3 repetitions
FSN_0012	FSN_0012	canpoy openness	5.92	Percentage	2010-02-27	Hemospherical fotography, analysis by Gap Light Analyzer 2.0	FSN_Plot_001_canpoy openness
FSN_0012	FSN_0012	potential acidity of soil (H+AL), mean from 3 repetitions	7.87	cmolc/dm^3	2010-10-06	extractor Ca(CH3COO)2, 0.5mol/L, pH 7.6	FSN_Plot_001_potential acidity of soil (H+AL), mean from 3 repetitions
FSN_0012	FSN_0012	cation exchange capacity at pH 7.0, mean from 3 repetitions	9.15	cmolc/dm^3	2010-10-06	cation exchange capacity at pH 7.0	FSN_Plot_001_cation exchange capacity at pH 7.0, mean from 3 repetitions
FSN_0012	FSN_0012	saturation of bases in soil, mean from 3 repetitions	13.83	percentage	2010-10-06	saturation of bases	FSN_Plot_001_saturation of bases in soil, mean from 3 repetitions
FSN_0012	FSN_0012	estimation of tree height	15.5	m	2001-11-01	estimation of tree height	FSN_0012-Guatteria australis
FSN_0012	FSN_0012	estimation of tree height	17	m	2010-01-10	estimation of tree height	FSN_0012-Guatteria australis
FSN_0012	FSN_0012	remaining phosphorus in soil, mean from 3 repetitions	26.33	mg/L	2010-10-06	Extraction with 0.01 mol/L CaCl2	FSN_Plot_001_remaining phosphorus in soil, mean from 3 repetitions
FSN_0012	FSN_0012	saturation of aluminium in soil, mean from 3 repetitions	47.3	percentage	2010-10-06	saturation of aluminium	FSN_Plot_001_saturation of aluminium in soil, mean from 3 repetitions
FSN_0012	FSN_0012	soil potassium availability, mean from 3 repetitions	86.67	mg/dm^3	2010-10-06	Extrator Mehlich 1	FSN_Plot_001_soil potassium availability, mean from 3 repetitions
FSN_0013	FSN_0013	basal area. calculated from circumference at breast height	0.000844963	m^2	2001-11-01	basal area. calculated from circumference at breast height	FSN_0013-Marlierea excoriata
FSN_0013	FSN_0013	basal area. calculated from circumference at breast height	0.00105348	m^2	2010-01-10	basal area. calculated from circumference at breast height	FSN_0013-Marlierea excoriata
FSN_0013	FSN_0013	diameter at breast height	0.0328	m	2001-11-01	diameter at breast height	FSN_0013-Marlierea excoriata
FSN_0013	FSN_0013	diameter at breast height	0.036624204	m	2010-01-10	diameter at breast height	FSN_0013-Marlierea excoriata
FSN_0013	FSN_0013	soil nitrogen availability, mean from 3 repetitions	0.23	dag/kg	2010-10-06	soil nitrogen availability	FSN_Plot_001_soil nitrogen availability, mean from 3 repetitions
FSN_0013	FSN_0013	magnesium availability in soil, mean from 3 repetitions	0.49	cmolc/dm^3	2010-10-06	Extractor KCl 1mol/L	FSN_Plot_001_magnesium availability in soil, mean from 3 repetitions
FSN_0013	FSN_0013	calcium availability in soil, mean from 3 repetitions	0.56	cmolc/dm^3	2010-10-06	Extractor KCl 1mol/L	FSN_Plot_001_calcium availability in soil, mean from 3 repetitions
FSN_0013	FSN_0013	soil aluminium availability, mean from 3 repetitions	1.11	cmolc/dm^3	2010-10-06	Extractor KCl 1mol/L	FSN_Plot_001_soil aluminium availability, mean from 3 repetitions
FSN_0013	FSN_0013	interchangeable bases of soil, mean from 3 repetitions	1.28	cmolc/dm^3	2010-10-06	interchangeable bases	FSN_Plot_001_interchangeable bases of soil, mean from 3 repetitions
FSN_0013	FSN_0013	absolute amount of diffuse radiation found below the canopy and the topographic mask	1.77	mol/m^2/d	2010-02-27	Hemospherical fotography, analysis by Gap Light Analyzer 2.0	FSN_Plot_001_ absolute amount of diffuse radiation found below the canopy and the topographic mask
FSN_0013	FSN_0013	soil phosphorus availability, mean from 3 repetitions	1.97	mg/dm^3	2010-10-06	Extrator Mehlich 1	FSN_Plot_001_soil phosphorus availability, mean from 3 repetitions
FSN_0013	FSN_0013	absolute amount of direct (beam) radiation found below the canopy and the topographic mask	2.14	mol/m^2/d	2010-02-27	Hemospherical fotography, analysis by Gap Light Analyzer 2.0	FSN_Plot_001_ absolute amount of direct (beam) radiation found below the canopy and the topographic mask
FSN_0013	FSN_0013	effective cation exchange capacity of soil, mean from 3 repetitions	2.39	cmolc/dm^3	2010-10-06	effective cation exchange capacity	FSN_Plot_001_effective cation exchange capacity of soil, mean from 3 repetitions
FSN_0013	FSN_0013	effective leaf area index integrated over the zenith angles 0 to 75 degree	3.2	dimensionless	2010-02-27	Hemospherical fotography, analysis by Gap Light Analyzer 2.0	FSN_Plot_001_effective leaf area index integrated over the zenith angles 0 to 75 degree
FSN_0013	FSN_0013	effective leaf area index integrated over the zenith angles 0 to 60 degree	3.42	dimensionless	2010-02-27	Hemospherical fotography, analysis by Gap Light Analyzer 2.0	FSN_Plot_001_effective leaf area index integrated over the zenith angles 0 to 60 degree
FSN_0013	FSN_0013	estimation of tree height	3.5	m	2010-01-10	estimation of tree height	FSN_0013-Marlierea excoriata
FSN_0013	FSN_0013	absolute amount of total radiation found below the canopy and the topographic mask	3.91	mol/m^2/d	2010-02-27	Hemospherical fotography, analysis by Gap Light Analyzer 2.0	FSN_Plot_001_ absolute amount of total radiation found below the canopy and the topographic mask
FSN_0013	FSN_0013	estimation of tree height	4	m	2001-11-01	estimation of tree height	FSN_0013-Marlierea excoriata
FSN_0013	FSN_0013	soil acidity (pH), mean from 3 repetitions	4.43	dimensionless	2010-10-06	pH in water	FSN_Plot_001_soil acidity (pH), mean from 3 repetitions
FSN_0013	FSN_0013	soil organic matter, mean from 3 repetitions	4.65	dag/kg	2010-10-06	Walkey-Black	FSN_Plot_001_soil organic matter, mean from 3 repetitions
FSN_0013	FSN_0013	canpoy openness	5.92	Percentage	2010-02-27	Hemospherical fotography, analysis by Gap Light Analyzer 2.0	FSN_Plot_001_canpoy openness
FSN_0013	FSN_0013	potential acidity of soil (H+AL), mean from 3 repetitions	7.87	cmolc/dm^3	2010-10-06	extractor Ca(CH3COO)2, 0.5mol/L, pH 7.9	FSN_Plot_001_potential acidity of soil (H+AL), mean from 3 repetitions
FSN_0013	FSN_0013	cation exchange capacity at pH 7.0, mean from 3 repetitions	9.15	cmolc/dm^3	2010-10-06	cation exchange capacity at pH 7.0	FSN_Plot_001_cation exchange capacity at pH 7.0, mean from 3 repetitions
FSN_0013	FSN_0013	saturation of bases in soil, mean from 3 repetitions	13.83	percentage	2010-10-06	saturation of bases	FSN_Plot_001_saturation of bases in soil, mean from 3 repetitions
FSN_0013	FSN_0013	remaining phosphorus in soil, mean from 3 repetitions	26.33	mg/L	2010-10-06	Extraction with 0.01 mol/L CaCl2	FSN_Plot_001_remaining phosphorus in soil, mean from 3 repetitions
FSN_0013	FSN_0013	saturation of aluminium in soil, mean from 3 repetitions	47.3	percentage	2010-10-06	saturation of aluminium	FSN_Plot_001_saturation of aluminium in soil, mean from 3 repetitions
FSN_0013	FSN_0013	soil potassium availability, mean from 3 repetitions	86.67	mg/dm^3	2010-10-06	Extrator Mehlich 1	FSN_Plot_001_soil potassium availability, mean from 3 repetitions
FSN_0014	FSN_0014	basal area. calculated from circumference at breast height	0.003925805	m^2	2001-11-01	basal area. calculated from circumference at breast height	FSN_0014-Matayba elaeagnoides
FSN_0014	FSN_0014	basal area. calculated from circumference at breast height	0.004703738	m^2	2010-01-10	basal area. calculated from circumference at breast height	FSN_0014-Matayba elaeagnoides
FSN_0014	FSN_0014	diameter at breast height	0.0707	m	2001-11-01	diameter at breast height	FSN_0014-Matayba elaeagnoides
FSN_0014	FSN_0014	diameter at breast height	0.077388535	m	2010-01-10	diameter at breast height	FSN_0014-Matayba elaeagnoides
FSN_0014	FSN_0014	soil nitrogen availability, mean from 3 repetitions	0.23	dag/kg	2010-10-06	soil nitrogen availability	FSN_Plot_001_soil nitrogen availability, mean from 3 repetitions
FSN_0014	FSN_0014	magnesium availability in soil, mean from 3 repetitions	0.49	cmolc/dm^3	2010-10-06	Extractor KCl 1mol/L	FSN_Plot_001_magnesium availability in soil, mean from 3 repetitions
FSN_0014	FSN_0014	calcium availability in soil, mean from 3 repetitions	0.56	cmolc/dm^3	2010-10-06	Extractor KCl 1mol/L	FSN_Plot_001_calcium availability in soil, mean from 3 repetitions
FSN_0014	FSN_0014	soil aluminium availability, mean from 3 repetitions	1.11	cmolc/dm^3	2010-10-06	Extractor KCl 1mol/L	FSN_Plot_001_soil aluminium availability, mean from 3 repetitions
FSN_0014	FSN_0014	interchangeable bases of soil, mean from 3 repetitions	1.28	cmolc/dm^3	2010-10-06	interchangeable bases	FSN_Plot_001_interchangeable bases of soil, mean from 3 repetitions
FSN_0014	FSN_0014	absolute amount of diffuse radiation found below the canopy and the topographic mask	1.77	mol/m^2/d	2010-02-27	Hemospherical fotography, analysis by Gap Light Analyzer 2.0	FSN_Plot_001_ absolute amount of diffuse radiation found below the canopy and the topographic mask
FSN_0014	FSN_0014	soil phosphorus availability, mean from 3 repetitions	1.97	mg/dm^3	2010-10-06	Extrator Mehlich 1	FSN_Plot_001_soil phosphorus availability, mean from 3 repetitions
FSN_0014	FSN_0014	absolute amount of direct (beam) radiation found below the canopy and the topographic mask	2.14	mol/m^2/d	2010-02-27	Hemospherical fotography, analysis by Gap Light Analyzer 2.0	FSN_Plot_001_ absolute amount of direct (beam) radiation found below the canopy and the topographic mask
FSN_0014	FSN_0014	effective cation exchange capacity of soil, mean from 3 repetitions	2.39	cmolc/dm^3	2010-10-06	effective cation exchange capacity	FSN_Plot_001_effective cation exchange capacity of soil, mean from 3 repetitions
FSN_0014	FSN_0014	effective leaf area index integrated over the zenith angles 0 to 75 degree	3.2	dimensionless	2010-02-27	Hemospherical fotography, analysis by Gap Light Analyzer 2.0	FSN_Plot_001_effective leaf area index integrated over the zenith angles 0 to 75 degree
FSN_0014	FSN_0014	effective leaf area index integrated over the zenith angles 0 to 60 degree	3.42	dimensionless	2010-02-27	Hemospherical fotography, analysis by Gap Light Analyzer 2.0	FSN_Plot_001_effective leaf area index integrated over the zenith angles 0 to 60 degree
FSN_0014	FSN_0014	absolute amount of total radiation found below the canopy and the topographic mask	3.91	mol/m^2/d	2010-02-27	Hemospherical fotography, analysis by Gap Light Analyzer 2.0	FSN_Plot_001_ absolute amount of total radiation found below the canopy and the topographic mask
FSN_0014	FSN_0014	soil acidity (pH), mean from 3 repetitions	4.43	dimensionless	2010-10-06	pH in water	FSN_Plot_001_soil acidity (pH), mean from 3 repetitions
FSN_0014	FSN_0014	soil organic matter, mean from 3 repetitions	4.65	dag/kg	2010-10-06	Walkey-Black	FSN_Plot_001_soil organic matter, mean from 3 repetitions
FSN_0014	FSN_0014	canpoy openness	5.92	Percentage	2010-02-27	Hemospherical fotography, analysis by Gap Light Analyzer 2.0	FSN_Plot_001_canpoy openness
FSN_0014	FSN_0014	potential acidity of soil (H+AL), mean from 3 repetitions	7.87	cmolc/dm^3	2010-10-06	extractor Ca(CH3COO)2, 0.5mol/L, pH 7.10	FSN_Plot_001_potential acidity of soil (H+AL), mean from 3 repetitions
FSN_0014	FSN_0014	cation exchange capacity at pH 7.0, mean from 3 repetitions	9.15	cmolc/dm^3	2010-10-06	cation exchange capacity at pH 7.0	FSN_Plot_001_cation exchange capacity at pH 7.0, mean from 3 repetitions
FSN_0014	FSN_0014	estimation of tree height	12	m	2001-11-01	estimation of tree height	FSN_0014-Matayba elaeagnoides
FSN_0014	FSN_0014	estimation of tree height	12.5	m	2010-01-10	estimation of tree height	FSN_0014-Matayba elaeagnoides
FSN_0014	FSN_0014	saturation of bases in soil, mean from 3 repetitions	13.83	percentage	2010-10-06	saturation of bases	FSN_Plot_001_saturation of bases in soil, mean from 3 repetitions
FSN_0014	FSN_0014	remaining phosphorus in soil, mean from 3 repetitions	26.33	mg/L	2010-10-06	Extraction with 0.01 mol/L CaCl2	FSN_Plot_001_remaining phosphorus in soil, mean from 3 repetitions
FSN_0014	FSN_0014	saturation of aluminium in soil, mean from 3 repetitions	47.3	percentage	2010-10-06	saturation of aluminium	FSN_Plot_001_saturation of aluminium in soil, mean from 3 repetitions
FSN_0014	FSN_0014	soil potassium availability, mean from 3 repetitions	86.67	mg/dm^3	2010-10-06	Extrator Mehlich 1	FSN_Plot_001_soil potassium availability, mean from 3 repetitions
FSN_0015	FSN_0015	basal area. calculated from circumference at breast height	0.011196919	m^2	2001-11-01	basal area. calculated from circumference at breast height	FSN_0015-Sorocea bonplandii
FSN_0015	FSN_0015	basal area. calculated from circumference at breast height	0.013065939	m^2	2010-01-10	basal area. calculated from circumference at breast height	FSN_0015-Sorocea bonplandii
FSN_0015	FSN_0015	diameter at breast height	0.1194	m	2001-11-01	diameter at breast height	FSN_0015-Sorocea bonplandii
FSN_0015	FSN_0015	diameter at breast height	0.128980892	m	2010-01-10	diameter at breast height	FSN_0015-Sorocea bonplandii
FSN_0015	FSN_0015	soil nitrogen availability, mean from 3 repetitions	0.23	dag/kg	2010-10-06	soil nitrogen availability	FSN_Plot_001_soil nitrogen availability, mean from 3 repetitions
FSN_0015	FSN_0015	magnesium availability in soil, mean from 3 repetitions	0.49	cmolc/dm^3	2010-10-06	Extractor KCl 1mol/L	FSN_Plot_001_magnesium availability in soil, mean from 3 repetitions
FSN_0015	FSN_0015	calcium availability in soil, mean from 3 repetitions	0.56	cmolc/dm^3	2010-10-06	Extractor KCl 1mol/L	FSN_Plot_001_calcium availability in soil, mean from 3 repetitions
FSN_0015	FSN_0015	soil aluminium availability, mean from 3 repetitions	1.11	cmolc/dm^3	2010-10-06	Extractor KCl 1mol/L	FSN_Plot_001_soil aluminium availability, mean from 3 repetitions
FSN_0015	FSN_0015	interchangeable bases of soil, mean from 3 repetitions	1.28	cmolc/dm^3	2010-10-06	interchangeable bases	FSN_Plot_001_interchangeable bases of soil, mean from 3 repetitions
FSN_0015	FSN_0015	absolute amount of diffuse radiation found below the canopy and the topographic mask	1.77	mol/m^2/d	2010-02-27	Hemospherical fotography, analysis by Gap Light Analyzer 2.0	FSN_Plot_001_ absolute amount of diffuse radiation found below the canopy and the topographic mask
FSN_0015	FSN_0015	soil phosphorus availability, mean from 3 repetitions	1.97	mg/dm^3	2010-10-06	Extrator Mehlich 1	FSN_Plot_001_soil phosphorus availability, mean from 3 repetitions
FSN_0015	FSN_0015	absolute amount of direct (beam) radiation found below the canopy and the topographic mask	2.14	mol/m^2/d	2010-02-27	Hemospherical fotography, analysis by Gap Light Analyzer 2.0	FSN_Plot_001_ absolute amount of direct (beam) radiation found below the canopy and the topographic mask
FSN_0015	FSN_0015	effective cation exchange capacity of soil, mean from 3 repetitions	2.39	cmolc/dm^3	2010-10-06	effective cation exchange capacity	FSN_Plot_001_effective cation exchange capacity of soil, mean from 3 repetitions
FSN_0015	FSN_0015	effective leaf area index integrated over the zenith angles 0 to 75 degree	3.2	dimensionless	2010-02-27	Hemospherical fotography, analysis by Gap Light Analyzer 2.0	FSN_Plot_001_effective leaf area index integrated over the zenith angles 0 to 75 degree
FSN_0015	FSN_0015	effective leaf area index integrated over the zenith angles 0 to 60 degree	3.42	dimensionless	2010-02-27	Hemospherical fotography, analysis by Gap Light Analyzer 2.0	FSN_Plot_001_effective leaf area index integrated over the zenith angles 0 to 60 degree
FSN_0015	FSN_0015	absolute amount of total radiation found below the canopy and the topographic mask	3.91	mol/m^2/d	2010-02-27	Hemospherical fotography, analysis by Gap Light Analyzer 2.0	FSN_Plot_001_ absolute amount of total radiation found below the canopy and the topographic mask
FSN_0015	FSN_0015	soil acidity (pH), mean from 3 repetitions	4.43	dimensionless	2010-10-06	pH in water	FSN_Plot_001_soil acidity (pH), mean from 3 repetitions
FSN_0015	FSN_0015	estimation of tree height	4.5	m	2010-01-10	estimation of tree height	FSN_0015-Sorocea bonplandii
FSN_0015	FSN_0015	soil organic matter, mean from 3 repetitions	4.65	dag/kg	2010-10-06	Walkey-Black	FSN_Plot_001_soil organic matter, mean from 3 repetitions
FSN_0015	FSN_0015	canpoy openness	5.92	Percentage	2010-02-27	Hemospherical fotography, analysis by Gap Light Analyzer 2.0	FSN_Plot_001_canpoy openness
FSN_0015	FSN_0015	potential acidity of soil (H+AL), mean from 3 repetitions	7.87	cmolc/dm^3	2010-10-06	extractor Ca(CH3COO)2, 0.5mol/L, pH 7.22	FSN_Plot_001_potential acidity of soil (H+AL), mean from 3 repetitions
FSN_0015	FSN_0015	cation exchange capacity at pH 7.0, mean from 3 repetitions	9.15	cmolc/dm^3	2010-10-06	cation exchange capacity at pH 7.0	FSN_Plot_001_cation exchange capacity at pH 7.0, mean from 3 repetitions
FSN_0015	FSN_0015	estimation of tree height	12.5	m	2001-11-01	estimation of tree height	FSN_0015-Sorocea bonplandii
FSN_0015	FSN_0015	saturation of bases in soil, mean from 3 repetitions	13.83	percentage	2010-10-06	saturation of bases	FSN_Plot_001_saturation of bases in soil, mean from 3 repetitions
FSN_0015	FSN_0015	remaining phosphorus in soil, mean from 3 repetitions	26.33	mg/L	2010-10-06	Extraction with 0.01 mol/L CaCl2	FSN_Plot_001_remaining phosphorus in soil, mean from 3 repetitions
FSN_0015	FSN_0015	saturation of aluminium in soil, mean from 3 repetitions	47.3	percentage	2010-10-06	saturation of aluminium	FSN_Plot_001_saturation of aluminium in soil, mean from 3 repetitions
FSN_0015	FSN_0015	soil potassium availability, mean from 3 repetitions	86.67	mg/dm^3	2010-10-06	Extrator Mehlich 1	FSN_Plot_001_soil potassium availability, mean from 3 repetitions
FSN_0016	FSN_0016	basal area. calculated from circumference at breast height	0.001647483	m^2	2001-11-01	basal area. calculated from circumference at breast height	FSN_0016-Sorocea bonplandii
FSN_0016	FSN_0016	basal area. calculated from circumference at breast height	0.001963495	m^2	2010-01-10	basal area. calculated from circumference at breast height	FSN_0016-Sorocea bonplandii
FSN_0016	FSN_0016	diameter at breast height	0.0458	m	2001-11-01	diameter at breast height	FSN_0016-Sorocea bonplandii
FSN_0016	FSN_0016	diameter at breast height	0.05	m	2010-01-10	diameter at breast height	FSN_0016-Sorocea bonplandii
FSN_0016	FSN_0016	soil nitrogen availability, mean from 3 repetitions	0.23	dag/kg	2010-10-06	soil nitrogen availability	FSN_Plot_001_soil nitrogen availability, mean from 3 repetitions
FSN_0016	FSN_0016	magnesium availability in soil, mean from 3 repetitions	0.49	cmolc/dm^3	2010-10-06	Extractor KCl 1mol/L	FSN_Plot_001_magnesium availability in soil, mean from 3 repetitions
FSN_0016	FSN_0016	calcium availability in soil, mean from 3 repetitions	0.56	cmolc/dm^3	2010-10-06	Extractor KCl 1mol/L	FSN_Plot_001_calcium availability in soil, mean from 3 repetitions
FSN_0016	FSN_0016	soil aluminium availability, mean from 3 repetitions	1.11	cmolc/dm^3	2010-10-06	Extractor KCl 1mol/L	FSN_Plot_001_soil aluminium availability, mean from 3 repetitions
FSN_0016	FSN_0016	interchangeable bases of soil, mean from 3 repetitions	1.28	cmolc/dm^3	2010-10-06	interchangeable bases	FSN_Plot_001_interchangeable bases of soil, mean from 3 repetitions
FSN_0016	FSN_0016	absolute amount of diffuse radiation found below the canopy and the topographic mask	1.77	mol/m^2/d	2010-02-27	Hemospherical fotography, analysis by Gap Light Analyzer 2.0	FSN_Plot_001_ absolute amount of diffuse radiation found below the canopy and the topographic mask
FSN_0016	FSN_0016	soil phosphorus availability, mean from 3 repetitions	1.97	mg/dm^3	2010-10-06	Extrator Mehlich 1	FSN_Plot_001_soil phosphorus availability, mean from 3 repetitions
FSN_0016	FSN_0016	absolute amount of direct (beam) radiation found below the canopy and the topographic mask	2.14	mol/m^2/d	2010-02-27	Hemospherical fotography, analysis by Gap Light Analyzer 2.0	FSN_Plot_001_ absolute amount of direct (beam) radiation found below the canopy and the topographic mask
FSN_0016	FSN_0016	effective cation exchange capacity of soil, mean from 3 repetitions	2.39	cmolc/dm^3	2010-10-06	effective cation exchange capacity	FSN_Plot_001_effective cation exchange capacity of soil, mean from 3 repetitions
FSN_0016	FSN_0016	effective leaf area index integrated over the zenith angles 0 to 75 degree	3.2	dimensionless	2010-02-27	Hemospherical fotography, analysis by Gap Light Analyzer 2.0	FSN_Plot_001_effective leaf area index integrated over the zenith angles 0 to 75 degree
FSN_0016	FSN_0016	effective leaf area index integrated over the zenith angles 0 to 60 degree	3.42	dimensionless	2010-02-27	Hemospherical fotography, analysis by Gap Light Analyzer 2.0	FSN_Plot_001_effective leaf area index integrated over the zenith angles 0 to 60 degree
FSN_0016	FSN_0016	absolute amount of total radiation found below the canopy and the topographic mask	3.91	mol/m^2/d	2010-02-27	Hemospherical fotography, analysis by Gap Light Analyzer 2.0	FSN_Plot_001_ absolute amount of total radiation found below the canopy and the topographic mask
FSN_0016	FSN_0016	soil acidity (pH), mean from 3 repetitions	4.43	dimensionless	2010-10-06	pH in water	FSN_Plot_001_soil acidity (pH), mean from 3 repetitions
FSN_0016	FSN_0016	soil organic matter, mean from 3 repetitions	4.65	dag/kg	2010-10-06	Walkey-Black	FSN_Plot_001_soil organic matter, mean from 3 repetitions
FSN_0016	FSN_0016	canpoy openness	5.92	Percentage	2010-02-27	Hemospherical fotography, analysis by Gap Light Analyzer 2.0	FSN_Plot_001_canpoy openness
FSN_0016	FSN_0016	estimation of tree height	7.5	m	2001-11-01	estimation of tree height	FSN_0016-Sorocea bonplandii
FSN_0016	FSN_0016	potential acidity of soil (H+AL), mean from 3 repetitions	7.87	cmolc/dm^3	2010-10-06	extractor Ca(CH3COO)2, 0.5mol/L, pH 7.23	FSN_Plot_001_potential acidity of soil (H+AL), mean from 3 repetitions
FSN_0016	FSN_0016	estimation of tree height	8	m	2010-01-10	estimation of tree height	FSN_0016-Sorocea bonplandii
FSN_0016	FSN_0016	cation exchange capacity at pH 7.0, mean from 3 repetitions	9.15	cmolc/dm^3	2010-10-06	cation exchange capacity at pH 7.0	FSN_Plot_001_cation exchange capacity at pH 7.0, mean from 3 repetitions
FSN_0016	FSN_0016	saturation of bases in soil, mean from 3 repetitions	13.83	percentage	2010-10-06	saturation of bases	FSN_Plot_001_saturation of bases in soil, mean from 3 repetitions
FSN_0016	FSN_0016	remaining phosphorus in soil, mean from 3 repetitions	26.33	mg/L	2010-10-06	Extraction with 0.01 mol/L CaCl2	FSN_Plot_001_remaining phosphorus in soil, mean from 3 repetitions
FSN_0016	FSN_0016	saturation of aluminium in soil, mean from 3 repetitions	47.3	percentage	2010-10-06	saturation of aluminium	FSN_Plot_001_saturation of aluminium in soil, mean from 3 repetitions
FSN_0016	FSN_0016	soil potassium availability, mean from 3 repetitions	86.67	mg/dm^3	2010-10-06	Extrator Mehlich 1	FSN_Plot_001_soil potassium availability, mean from 3 repetitions
FSN_0017	FSN_0017	basal area. calculated from circumference at breast height	0.001908902	m^2	2001-11-01	basal area. calculated from circumference at breast height	FSN_0017-Ocotea dispersa
FSN_0017	FSN_0017	basal area. calculated from circumference at breast height	0.001913789	m^2	2010-01-10	basal area. calculated from circumference at breast height	FSN_0017-Ocotea dispersa
FSN_0017	FSN_0017	diameter at breast height	0.0493	m	2001-11-01	diameter at breast height	FSN_0017-Ocotea dispersa
FSN_0017	FSN_0017	diameter at breast height	0.049363057	m	2010-01-10	diameter at breast height	FSN_0017-Ocotea dispersa
FSN_0017	FSN_0017	soil nitrogen availability, mean from 3 repetitions	0.23	dag/kg	2010-10-06	soil nitrogen availability	FSN_Plot_001_soil nitrogen availability, mean from 3 repetitions
FSN_0017	FSN_0017	magnesium availability in soil, mean from 3 repetitions	0.49	cmolc/dm^3	2010-10-06	Extractor KCl 1mol/L	FSN_Plot_001_magnesium availability in soil, mean from 3 repetitions
FSN_0017	FSN_0017	calcium availability in soil, mean from 3 repetitions	0.56	cmolc/dm^3	2010-10-06	Extractor KCl 1mol/L	FSN_Plot_001_calcium availability in soil, mean from 3 repetitions
FSN_0017	FSN_0017	soil aluminium availability, mean from 3 repetitions	1.11	cmolc/dm^3	2010-10-06	Extractor KCl 1mol/L	FSN_Plot_001_soil aluminium availability, mean from 3 repetitions
FSN_0017	FSN_0017	interchangeable bases of soil, mean from 3 repetitions	1.28	cmolc/dm^3	2010-10-06	interchangeable bases	FSN_Plot_001_interchangeable bases of soil, mean from 3 repetitions
FSN_0017	FSN_0017	absolute amount of diffuse radiation found below the canopy and the topographic mask	1.77	mol/m^2/d	2010-02-27	Hemospherical fotography, analysis by Gap Light Analyzer 2.0	FSN_Plot_001_ absolute amount of diffuse radiation found below the canopy and the topographic mask
FSN_0017	FSN_0017	soil phosphorus availability, mean from 3 repetitions	1.97	mg/dm^3	2010-10-06	Extrator Mehlich 1	FSN_Plot_001_soil phosphorus availability, mean from 3 repetitions
FSN_0017	FSN_0017	absolute amount of direct (beam) radiation found below the canopy and the topographic mask	2.14	mol/m^2/d	2010-02-27	Hemospherical fotography, analysis by Gap Light Analyzer 2.0	FSN_Plot_001_ absolute amount of direct (beam) radiation found below the canopy and the topographic mask
FSN_0017	FSN_0017	effective cation exchange capacity of soil, mean from 3 repetitions	2.39	cmolc/dm^3	2010-10-06	effective cation exchange capacity	FSN_Plot_001_effective cation exchange capacity of soil, mean from 3 repetitions
FSN_0017	FSN_0017	effective leaf area index integrated over the zenith angles 0 to 75 degree	3.2	dimensionless	2010-02-27	Hemospherical fotography, analysis by Gap Light Analyzer 2.0	FSN_Plot_001_effective leaf area index integrated over the zenith angles 0 to 75 degree
FSN_0017	FSN_0017	effective leaf area index integrated over the zenith angles 0 to 60 degree	3.42	dimensionless	2010-02-27	Hemospherical fotography, analysis by Gap Light Analyzer 2.0	FSN_Plot_001_effective leaf area index integrated over the zenith angles 0 to 60 degree
FSN_0017	FSN_0017	absolute amount of total radiation found below the canopy and the topographic mask	3.91	mol/m^2/d	2010-02-27	Hemospherical fotography, analysis by Gap Light Analyzer 2.0	FSN_Plot_001_ absolute amount of total radiation found below the canopy and the topographic mask
FSN_0017	FSN_0017	soil acidity (pH), mean from 3 repetitions	4.43	dimensionless	2010-10-06	pH in water	FSN_Plot_001_soil acidity (pH), mean from 3 repetitions
FSN_0017	FSN_0017	soil organic matter, mean from 3 repetitions	4.65	dag/kg	2010-10-06	Walkey-Black	FSN_Plot_001_soil organic matter, mean from 3 repetitions
FSN_0017	FSN_0017	canpoy openness	5.92	Percentage	2010-02-27	Hemospherical fotography, analysis by Gap Light Analyzer 2.0	FSN_Plot_001_canpoy openness
FSN_0017	FSN_0017	potential acidity of soil (H+AL), mean from 3 repetitions	7.87	cmolc/dm^3	2010-10-06	extractor Ca(CH3COO)2, 0.5mol/L, pH 7.15	FSN_Plot_001_potential acidity of soil (H+AL), mean from 3 repetitions
FSN_0017	FSN_0017	cation exchange capacity at pH 7.0, mean from 3 repetitions	9.15	cmolc/dm^3	2010-10-06	cation exchange capacity at pH 7.0	FSN_Plot_001_cation exchange capacity at pH 7.0, mean from 3 repetitions
FSN_0017	FSN_0017	estimation of tree height	9.5	m	2001-11-01	estimation of tree height	FSN_0017-Ocotea dispersa
FSN_0017	FSN_0017	estimation of tree height	11	m	2010-01-10	estimation of tree height	FSN_0017-Ocotea dispersa
FSN_0017	FSN_0017	saturation of bases in soil, mean from 3 repetitions	13.83	percentage	2010-10-06	saturation of bases	FSN_Plot_001_saturation of bases in soil, mean from 3 repetitions
FSN_0017	FSN_0017	remaining phosphorus in soil, mean from 3 repetitions	26.33	mg/L	2010-10-06	Extraction with 0.01 mol/L CaCl2	FSN_Plot_001_remaining phosphorus in soil, mean from 3 repetitions
FSN_0017	FSN_0017	saturation of aluminium in soil, mean from 3 repetitions	47.3	percentage	2010-10-06	saturation of aluminium	FSN_Plot_001_saturation of aluminium in soil, mean from 3 repetitions
FSN_0017	FSN_0017	soil potassium availability, mean from 3 repetitions	86.67	mg/dm^3	2010-10-06	Extrator Mehlich 1	FSN_Plot_001_soil potassium availability, mean from 3 repetitions
FSN_0018	FSN_0018	basal area. calculated from circumference at breast height	0.001451771	m^2	2010-01-10	basal area. calculated from circumference at breast height	FSN_0018-Brosimum guianense
FSN_0018	FSN_0018	basal area. calculated from circumference at breast height	0.001472535	m^2	2001-11-01	basal area. calculated from circumference at breast height	FSN_0018-Brosimum guianense
FSN_0018	FSN_0018	diameter at breast height	0.042993631	m	2010-01-10	diameter at breast height	FSN_0018-Brosimum guianense
FSN_0018	FSN_0018	diameter at breast height	0.0433	m	2001-11-01	diameter at breast height	FSN_0018-Brosimum guianense
FSN_0018	FSN_0018	soil nitrogen availability, mean from 3 repetitions	0.23	dag/kg	2010-10-06	soil nitrogen availability	FSN_Plot_001_soil nitrogen availability, mean from 3 repetitions
FSN_0018	FSN_0018	magnesium availability in soil, mean from 3 repetitions	0.49	cmolc/dm^3	2010-10-06	Extractor KCl 1mol/L	FSN_Plot_001_magnesium availability in soil, mean from 3 repetitions
FSN_0018	FSN_0018	calcium availability in soil, mean from 3 repetitions	0.56	cmolc/dm^3	2010-10-06	Extractor KCl 1mol/L	FSN_Plot_001_calcium availability in soil, mean from 3 repetitions
FSN_0018	FSN_0018	soil aluminium availability, mean from 3 repetitions	1.11	cmolc/dm^3	2010-10-06	Extractor KCl 1mol/L	FSN_Plot_001_soil aluminium availability, mean from 3 repetitions
FSN_0018	FSN_0018	interchangeable bases of soil, mean from 3 repetitions	1.28	cmolc/dm^3	2010-10-06	interchangeable bases	FSN_Plot_001_interchangeable bases of soil, mean from 3 repetitions
FSN_0018	FSN_0018	absolute amount of diffuse radiation found below the canopy and the topographic mask	1.77	mol/m^2/d	2010-02-27	Hemospherical fotography, analysis by Gap Light Analyzer 2.0	FSN_Plot_001_ absolute amount of diffuse radiation found below the canopy and the topographic mask
FSN_0018	FSN_0018	soil phosphorus availability, mean from 3 repetitions	1.97	mg/dm^3	2010-10-06	Extrator Mehlich 1	FSN_Plot_001_soil phosphorus availability, mean from 3 repetitions
FSN_0018	FSN_0018	absolute amount of direct (beam) radiation found below the canopy and the topographic mask	2.14	mol/m^2/d	2010-02-27	Hemospherical fotography, analysis by Gap Light Analyzer 2.0	FSN_Plot_001_ absolute amount of direct (beam) radiation found below the canopy and the topographic mask
FSN_0018	FSN_0018	effective cation exchange capacity of soil, mean from 3 repetitions	2.39	cmolc/dm^3	2010-10-06	effective cation exchange capacity	FSN_Plot_001_effective cation exchange capacity of soil, mean from 3 repetitions
FSN_0018	FSN_0018	effective leaf area index integrated over the zenith angles 0 to 75 degree	3.2	dimensionless	2010-02-27	Hemospherical fotography, analysis by Gap Light Analyzer 2.0	FSN_Plot_001_effective leaf area index integrated over the zenith angles 0 to 75 degree
FSN_0018	FSN_0018	effective leaf area index integrated over the zenith angles 0 to 60 degree	3.42	dimensionless	2010-02-27	Hemospherical fotography, analysis by Gap Light Analyzer 2.0	FSN_Plot_001_effective leaf area index integrated over the zenith angles 0 to 60 degree
FSN_0018	FSN_0018	absolute amount of total radiation found below the canopy and the topographic mask	3.91	mol/m^2/d	2010-02-27	Hemospherical fotography, analysis by Gap Light Analyzer 2.0	FSN_Plot_001_ absolute amount of total radiation found below the canopy and the topographic mask
FSN_0018	FSN_0018	soil acidity (pH), mean from 3 repetitions	4.43	dimensionless	2010-10-06	pH in water	FSN_Plot_001_soil acidity (pH), mean from 3 repetitions
FSN_0018	FSN_0018	soil organic matter, mean from 3 repetitions	4.65	dag/kg	2010-10-06	Walkey-Black	FSN_Plot_001_soil organic matter, mean from 3 repetitions
FSN_0018	FSN_0018	canpoy openness	5.92	Percentage	2010-02-27	Hemospherical fotography, analysis by Gap Light Analyzer 2.0	FSN_Plot_001_canpoy openness
FSN_0018	FSN_0018	potential acidity of soil (H+AL), mean from 3 repetitions	7.87	cmolc/dm^3	2010-10-06	extractor Ca(CH3COO)2, 0.5mol/L, pH 7.2	FSN_Plot_001_potential acidity of soil (H+AL), mean from 3 repetitions
FSN_0018	FSN_0018	estimation of tree height	9	m	2001-11-01	estimation of tree height	FSN_0018-Brosimum guianense
FSN_0018	FSN_0018	cation exchange capacity at pH 7.0, mean from 3 repetitions	9.15	cmolc/dm^3	2010-10-06	cation exchange capacity at pH 7.0	FSN_Plot_001_cation exchange capacity at pH 7.0, mean from 3 repetitions
FSN_0018	FSN_0018	estimation of tree height	9.5	m	2010-01-10	estimation of tree height	FSN_0018-Brosimum guianense
FSN_0018	FSN_0018	saturation of bases in soil, mean from 3 repetitions	13.83	percentage	2010-10-06	saturation of bases	FSN_Plot_001_saturation of bases in soil, mean from 3 repetitions
FSN_0018	FSN_0018	remaining phosphorus in soil, mean from 3 repetitions	26.33	mg/L	2010-10-06	Extraction with 0.01 mol/L CaCl2	FSN_Plot_001_remaining phosphorus in soil, mean from 3 repetitions
FSN_0018	FSN_0018	saturation of aluminium in soil, mean from 3 repetitions	47.3	percentage	2010-10-06	saturation of aluminium	FSN_Plot_001_saturation of aluminium in soil, mean from 3 repetitions
FSN_0018	FSN_0018	soil potassium availability, mean from 3 repetitions	86.67	mg/dm^3	2010-10-06	Extrator Mehlich 1	FSN_Plot_001_soil potassium availability, mean from 3 repetitions
FSN_0019	FSN_0019	basal area. calculated from circumference at breast height	0.001034911	m^2	2001-11-01	basal area. calculated from circumference at breast height	FSN_0019-Astronium graveolens
FSN_0019	FSN_0019	diameter at breast height	0.0363	m	2001-11-01	diameter at breast height	FSN_0019-Astronium graveolens
FSN_0019	FSN_0019	estimation of tree height	3	m	2001-11-01	estimation of tree height	FSN_0019-Astronium graveolens
FSN_0021	FSN_0021	basal area. calculated from circumference at breast height	0.001963495	m^2	2001-11-01	basal area. calculated from circumference at breast height	FSN_0021-Ocotea odorifera
FSN_0021	FSN_0021	diameter at breast height	0.05	m	2001-11-01	diameter at breast height	FSN_0021-Ocotea odorifera
FSN_0021	FSN_0021	estimation of tree height	6	m	2001-11-01	estimation of tree height	FSN_0021-Ocotea odorifera
FSN_0022	FSN_0022	basal area. calculated from circumference at breast height	0.047182017	m^2	2001-11-01	basal area. calculated from circumference at breast height	FSN_0022-Pseudopiptadenia contorta
FSN_0022	FSN_0022	basal area. calculated from circumference at breast height	0.073413013	m^2	2010-01-10	basal area. calculated from circumference at breast height	FSN_0022-Pseudopiptadenia contorta
FSN_0022	FSN_0022	soil nitrogen availability, mean from 3 repetitions	0.23	dag/kg	2010-10-06	soil nitrogen availability	FSN_Plot_001_soil nitrogen availability, mean from 3 repetitions
FSN_0022	FSN_0022	diameter at breast height	0.2451	m	2001-11-01	diameter at breast height	FSN_0022-Pseudopiptadenia contorta
FSN_0022	FSN_0022	diameter at breast height	0.305732484	m	2010-01-10	diameter at breast height	FSN_0022-Pseudopiptadenia contorta
FSN_0022	FSN_0022	magnesium availability in soil, mean from 3 repetitions	0.49	cmolc/dm^3	2010-10-06	Extractor KCl 1mol/L	FSN_Plot_001_magnesium availability in soil, mean from 3 repetitions
FSN_0022	FSN_0022	calcium availability in soil, mean from 3 repetitions	0.56	cmolc/dm^3	2010-10-06	Extractor KCl 1mol/L	FSN_Plot_001_calcium availability in soil, mean from 3 repetitions
FSN_0022	FSN_0022	soil aluminium availability, mean from 3 repetitions	1.11	cmolc/dm^3	2010-10-06	Extractor KCl 1mol/L	FSN_Plot_001_soil aluminium availability, mean from 3 repetitions
FSN_0022	FSN_0022	interchangeable bases of soil, mean from 3 repetitions	1.28	cmolc/dm^3	2010-10-06	interchangeable bases	FSN_Plot_001_interchangeable bases of soil, mean from 3 repetitions
FSN_0022	FSN_0022	absolute amount of diffuse radiation found below the canopy and the topographic mask	1.77	mol/m^2/d	2010-02-27	Hemospherical fotography, analysis by Gap Light Analyzer 2.0	FSN_Plot_001_ absolute amount of diffuse radiation found below the canopy and the topographic mask
FSN_0022	FSN_0022	soil phosphorus availability, mean from 3 repetitions	1.97	mg/dm^3	2010-10-06	Extrator Mehlich 1	FSN_Plot_001_soil phosphorus availability, mean from 3 repetitions
FSN_0022	FSN_0022	absolute amount of direct (beam) radiation found below the canopy and the topographic mask	2.14	mol/m^2/d	2010-02-27	Hemospherical fotography, analysis by Gap Light Analyzer 2.0	FSN_Plot_001_ absolute amount of direct (beam) radiation found below the canopy and the topographic mask
FSN_0022	FSN_0022	effective cation exchange capacity of soil, mean from 3 repetitions	2.39	cmolc/dm^3	2010-10-06	effective cation exchange capacity	FSN_Plot_001_effective cation exchange capacity of soil, mean from 3 repetitions
FSN_0022	FSN_0022	effective leaf area index integrated over the zenith angles 0 to 75 degree	3.2	dimensionless	2010-02-27	Hemospherical fotography, analysis by Gap Light Analyzer 2.0	FSN_Plot_001_effective leaf area index integrated over the zenith angles 0 to 75 degree
FSN_0022	FSN_0022	effective leaf area index integrated over the zenith angles 0 to 60 degree	3.42	dimensionless	2010-02-27	Hemospherical fotography, analysis by Gap Light Analyzer 2.0	FSN_Plot_001_effective leaf area index integrated over the zenith angles 0 to 60 degree
FSN_0022	FSN_0022	absolute amount of total radiation found below the canopy and the topographic mask	3.91	mol/m^2/d	2010-02-27	Hemospherical fotography, analysis by Gap Light Analyzer 2.0	FSN_Plot_001_ absolute amount of total radiation found below the canopy and the topographic mask
FSN_0022	FSN_0022	soil acidity (pH), mean from 3 repetitions	4.43	dimensionless	2010-10-06	pH in water	FSN_Plot_001_soil acidity (pH), mean from 3 repetitions
FSN_0022	FSN_0022	soil organic matter, mean from 3 repetitions	4.65	dag/kg	2010-10-06	Walkey-Black	FSN_Plot_001_soil organic matter, mean from 3 repetitions
FSN_0022	FSN_0022	canpoy openness	5.92	Percentage	2010-02-27	Hemospherical fotography, analysis by Gap Light Analyzer 2.0	FSN_Plot_001_canpoy openness
FSN_0022	FSN_0022	potential acidity of soil (H+AL), mean from 3 repetitions	7.87	cmolc/dm^3	2010-10-06	extractor Ca(CH3COO)2, 0.5mol/L, pH 7.18	FSN_Plot_001_potential acidity of soil (H+AL), mean from 3 repetitions
FSN_0022	FSN_0022	cation exchange capacity at pH 7.0, mean from 3 repetitions	9.15	cmolc/dm^3	2010-10-06	cation exchange capacity at pH 7.0	FSN_Plot_001_cation exchange capacity at pH 7.0, mean from 3 repetitions
FSN_0022	FSN_0022	saturation of bases in soil, mean from 3 repetitions	13.83	percentage	2010-10-06	saturation of bases	FSN_Plot_001_saturation of bases in soil, mean from 3 repetitions
FSN_0022	FSN_0022	estimation of tree height	22	m	2001-11-01	estimation of tree height	FSN_0022-Pseudopiptadenia contorta
FSN_0022	FSN_0022	estimation of tree height	22	m	2010-01-10	estimation of tree height	FSN_0022-Pseudopiptadenia contorta
FSN_0022	FSN_0022	remaining phosphorus in soil, mean from 3 repetitions	26.33	mg/L	2010-10-06	Extraction with 0.01 mol/L CaCl2	FSN_Plot_001_remaining phosphorus in soil, mean from 3 repetitions
FSN_0022	FSN_0022	saturation of aluminium in soil, mean from 3 repetitions	47.3	percentage	2010-10-06	saturation of aluminium	FSN_Plot_001_saturation of aluminium in soil, mean from 3 repetitions
FSN_0022	FSN_0022	soil potassium availability, mean from 3 repetitions	86.67	mg/dm^3	2010-10-06	Extrator Mehlich 1	FSN_Plot_001_soil potassium availability, mean from 3 repetitions
FSN_0023	FSN_0023	basal area. calculated from circumference at breast height	0.137162257	m^2	2001-11-01	basal area. calculated from circumference at breast height	FSN_0023-Matayba elaeagnoides
FSN_0023	FSN_0023	basal area. calculated from circumference at breast height	0.142607646	m^2	2010-01-10	basal area. calculated from circumference at breast height	FSN_0023-Matayba elaeagnoides
FSN_0023	FSN_0023	soil nitrogen availability, mean from 3 repetitions	0.23	dag/kg	2010-10-06	soil nitrogen availability	FSN_Plot_001_soil nitrogen availability, mean from 3 repetitions
FSN_0023	FSN_0023	diameter at breast height	0.4179	m	2001-11-01	diameter at breast height	FSN_0023-Matayba elaeagnoides
FSN_0023	FSN_0023	diameter at breast height	0.42611465	m	2010-01-10	diameter at breast height	FSN_0023-Matayba elaeagnoides
FSN_0023	FSN_0023	magnesium availability in soil, mean from 3 repetitions	0.49	cmolc/dm^3	2010-10-06	Extractor KCl 1mol/L	FSN_Plot_001_magnesium availability in soil, mean from 3 repetitions
FSN_0023	FSN_0023	calcium availability in soil, mean from 3 repetitions	0.56	cmolc/dm^3	2010-10-06	Extractor KCl 1mol/L	FSN_Plot_001_calcium availability in soil, mean from 3 repetitions
FSN_0023	FSN_0023	soil aluminium availability, mean from 3 repetitions	1.11	cmolc/dm^3	2010-10-06	Extractor KCl 1mol/L	FSN_Plot_001_soil aluminium availability, mean from 3 repetitions
FSN_0023	FSN_0023	interchangeable bases of soil, mean from 3 repetitions	1.28	cmolc/dm^3	2010-10-06	interchangeable bases	FSN_Plot_001_interchangeable bases of soil, mean from 3 repetitions
FSN_0023	FSN_0023	absolute amount of diffuse radiation found below the canopy and the topographic mask	1.77	mol/m^2/d	2010-02-27	Hemospherical fotography, analysis by Gap Light Analyzer 2.0	FSN_Plot_001_ absolute amount of diffuse radiation found below the canopy and the topographic mask
FSN_0023	FSN_0023	soil phosphorus availability, mean from 3 repetitions	1.97	mg/dm^3	2010-10-06	Extrator Mehlich 1	FSN_Plot_001_soil phosphorus availability, mean from 3 repetitions
FSN_0023	FSN_0023	absolute amount of direct (beam) radiation found below the canopy and the topographic mask	2.14	mol/m^2/d	2010-02-27	Hemospherical fotography, analysis by Gap Light Analyzer 2.0	FSN_Plot_001_ absolute amount of direct (beam) radiation found below the canopy and the topographic mask
FSN_0023	FSN_0023	effective cation exchange capacity of soil, mean from 3 repetitions	2.39	cmolc/dm^3	2010-10-06	effective cation exchange capacity	FSN_Plot_001_effective cation exchange capacity of soil, mean from 3 repetitions
FSN_0023	FSN_0023	effective leaf area index integrated over the zenith angles 0 to 75 degree	3.2	dimensionless	2010-02-27	Hemospherical fotography, analysis by Gap Light Analyzer 2.0	FSN_Plot_001_effective leaf area index integrated over the zenith angles 0 to 75 degree
FSN_0023	FSN_0023	effective leaf area index integrated over the zenith angles 0 to 60 degree	3.42	dimensionless	2010-02-27	Hemospherical fotography, analysis by Gap Light Analyzer 2.0	FSN_Plot_001_effective leaf area index integrated over the zenith angles 0 to 60 degree
FSN_0023	FSN_0023	absolute amount of total radiation found below the canopy and the topographic mask	3.91	mol/m^2/d	2010-02-27	Hemospherical fotography, analysis by Gap Light Analyzer 2.0	FSN_Plot_001_ absolute amount of total radiation found below the canopy and the topographic mask
FSN_0023	FSN_0023	soil acidity (pH), mean from 3 repetitions	4.43	dimensionless	2010-10-06	pH in water	FSN_Plot_001_soil acidity (pH), mean from 3 repetitions
FSN_0023	FSN_0023	soil organic matter, mean from 3 repetitions	4.65	dag/kg	2010-10-06	Walkey-Black	FSN_Plot_001_soil organic matter, mean from 3 repetitions
FSN_0023	FSN_0023	canpoy openness	5.92	Percentage	2010-02-27	Hemospherical fotography, analysis by Gap Light Analyzer 2.0	FSN_Plot_001_canpoy openness
FSN_0023	FSN_0023	potential acidity of soil (H+AL), mean from 3 repetitions	7.87	cmolc/dm^3	2010-10-06	extractor Ca(CH3COO)2, 0.5mol/L, pH 7.11	FSN_Plot_001_potential acidity of soil (H+AL), mean from 3 repetitions
FSN_0023	FSN_0023	cation exchange capacity at pH 7.0, mean from 3 repetitions	9.15	cmolc/dm^3	2010-10-06	cation exchange capacity at pH 7.0	FSN_Plot_001_cation exchange capacity at pH 7.0, mean from 3 repetitions
FSN_0023	FSN_0023	saturation of bases in soil, mean from 3 repetitions	13.83	percentage	2010-10-06	saturation of bases	FSN_Plot_001_saturation of bases in soil, mean from 3 repetitions
FSN_0023	FSN_0023	estimation of tree height	20	m	2001-11-01	estimation of tree height	FSN_0023-Matayba elaeagnoides
FSN_0023	FSN_0023	estimation of tree height	20	m	2010-01-10	estimation of tree height	FSN_0023-Matayba elaeagnoides
FSN_0023	FSN_0023	remaining phosphorus in soil, mean from 3 repetitions	26.33	mg/L	2010-10-06	Extraction with 0.01 mol/L CaCl2	FSN_Plot_001_remaining phosphorus in soil, mean from 3 repetitions
FSN_0023	FSN_0023	saturation of aluminium in soil, mean from 3 repetitions	47.3	percentage	2010-10-06	saturation of aluminium	FSN_Plot_001_saturation of aluminium in soil, mean from 3 repetitions
FSN_0023	FSN_0023	soil potassium availability, mean from 3 repetitions	86.67	mg/dm^3	2010-10-06	Extrator Mehlich 1	FSN_Plot_001_soil potassium availability, mean from 3 repetitions
FSN_0024	FSN_0024	basal area. calculated from circumference at breast height	0.003674532	m^2	2001-11-01	basal area. calculated from circumference at breast height	FSN_0024-Pouteria caimito
FSN_0024	FSN_0024	basal area. calculated from circumference at breast height	0.004436644	m^2	2010-01-10	basal area. calculated from circumference at breast height	FSN_0024-Pouteria caimito
FSN_0024	FSN_0024	diameter at breast height	0.0684	m	2001-11-01	diameter at breast height	FSN_0024-Pouteria caimito
FSN_0024	FSN_0024	diameter at breast height	0.075159236	m	2010-01-10	diameter at breast height	FSN_0024-Pouteria caimito
FSN_0024	FSN_0024	soil nitrogen availability, mean from 3 repetitions	0.23	dag/kg	2010-10-06	soil nitrogen availability	FSN_Plot_001_soil nitrogen availability, mean from 3 repetitions
FSN_0024	FSN_0024	magnesium availability in soil, mean from 3 repetitions	0.49	cmolc/dm^3	2010-10-06	Extractor KCl 1mol/L	FSN_Plot_001_magnesium availability in soil, mean from 3 repetitions
FSN_0024	FSN_0024	calcium availability in soil, mean from 3 repetitions	0.56	cmolc/dm^3	2010-10-06	Extractor KCl 1mol/L	FSN_Plot_001_calcium availability in soil, mean from 3 repetitions
FSN_0024	FSN_0024	soil aluminium availability, mean from 3 repetitions	1.11	cmolc/dm^3	2010-10-06	Extractor KCl 1mol/L	FSN_Plot_001_soil aluminium availability, mean from 3 repetitions
FSN_0024	FSN_0024	interchangeable bases of soil, mean from 3 repetitions	1.28	cmolc/dm^3	2010-10-06	interchangeable bases	FSN_Plot_001_interchangeable bases of soil, mean from 3 repetitions
FSN_0024	FSN_0024	absolute amount of diffuse radiation found below the canopy and the topographic mask	1.77	mol/m^2/d	2010-02-27	Hemospherical fotography, analysis by Gap Light Analyzer 2.0	FSN_Plot_001_ absolute amount of diffuse radiation found below the canopy and the topographic mask
FSN_0024	FSN_0024	soil phosphorus availability, mean from 3 repetitions	1.97	mg/dm^3	2010-10-06	Extrator Mehlich 1	FSN_Plot_001_soil phosphorus availability, mean from 3 repetitions
FSN_0024	FSN_0024	absolute amount of direct (beam) radiation found below the canopy and the topographic mask	2.14	mol/m^2/d	2010-02-27	Hemospherical fotography, analysis by Gap Light Analyzer 2.0	FSN_Plot_001_ absolute amount of direct (beam) radiation found below the canopy and the topographic mask
FSN_0024	FSN_0024	effective cation exchange capacity of soil, mean from 3 repetitions	2.39	cmolc/dm^3	2010-10-06	effective cation exchange capacity	FSN_Plot_001_effective cation exchange capacity of soil, mean from 3 repetitions
FSN_0024	FSN_0024	effective leaf area index integrated over the zenith angles 0 to 75 degree	3.2	dimensionless	2010-02-27	Hemospherical fotography, analysis by Gap Light Analyzer 2.0	FSN_Plot_001_effective leaf area index integrated over the zenith angles 0 to 75 degree
FSN_0024	FSN_0024	effective leaf area index integrated over the zenith angles 0 to 60 degree	3.42	dimensionless	2010-02-27	Hemospherical fotography, analysis by Gap Light Analyzer 2.0	FSN_Plot_001_effective leaf area index integrated over the zenith angles 0 to 60 degree
FSN_0024	FSN_0024	absolute amount of total radiation found below the canopy and the topographic mask	3.91	mol/m^2/d	2010-02-27	Hemospherical fotography, analysis by Gap Light Analyzer 2.0	FSN_Plot_001_ absolute amount of total radiation found below the canopy and the topographic mask
FSN_0024	FSN_0024	soil acidity (pH), mean from 3 repetitions	4.43	dimensionless	2010-10-06	pH in water	FSN_Plot_001_soil acidity (pH), mean from 3 repetitions
FSN_0024	FSN_0024	soil organic matter, mean from 3 repetitions	4.65	dag/kg	2010-10-06	Walkey-Black	FSN_Plot_001_soil organic matter, mean from 3 repetitions
FSN_0024	FSN_0024	canpoy openness	5.92	Percentage	2010-02-27	Hemospherical fotography, analysis by Gap Light Analyzer 2.0	FSN_Plot_001_canpoy openness
FSN_0024	FSN_0024	potential acidity of soil (H+AL), mean from 3 repetitions	7.87	cmolc/dm^3	2010-10-06	extractor Ca(CH3COO)2, 0.5mol/L, pH 7.17	FSN_Plot_001_potential acidity of soil (H+AL), mean from 3 repetitions
FSN_0024	FSN_0024	estimation of tree height	8.5	m	2001-11-01	estimation of tree height	FSN_0024-Pouteria caimito
FSN_0024	FSN_0024	cation exchange capacity at pH 7.0, mean from 3 repetitions	9.15	cmolc/dm^3	2010-10-06	cation exchange capacity at pH 7.0	FSN_Plot_001_cation exchange capacity at pH 7.0, mean from 3 repetitions
FSN_0024	FSN_0024	estimation of tree height	9.5	m	2010-01-10	estimation of tree height	FSN_0024-Pouteria caimito
FSN_0024	FSN_0024	saturation of bases in soil, mean from 3 repetitions	13.83	percentage	2010-10-06	saturation of bases	FSN_Plot_001_saturation of bases in soil, mean from 3 repetitions
FSN_0024	FSN_0024	remaining phosphorus in soil, mean from 3 repetitions	26.33	mg/L	2010-10-06	Extraction with 0.01 mol/L CaCl2	FSN_Plot_001_remaining phosphorus in soil, mean from 3 repetitions
FSN_0024	FSN_0024	saturation of aluminium in soil, mean from 3 repetitions	47.3	percentage	2010-10-06	saturation of aluminium	FSN_Plot_001_saturation of aluminium in soil, mean from 3 repetitions
FSN_0024	FSN_0024	soil potassium availability, mean from 3 repetitions	86.67	mg/dm^3	2010-10-06	Extrator Mehlich 1	FSN_Plot_001_soil potassium availability, mean from 3 repetitions
FSN_0025	FSN_0025	basal area. calculated from circumference at breast height	0.003058152	m^2	2001-11-01	basal area. calculated from circumference at breast height	FSN_0025-Siparuna guianensis
FSN_0025	FSN_0025	diameter at breast height	0.0624	m	2001-11-01	diameter at breast height	FSN_0025-Siparuna guianensis
FSN_0025	FSN_0025	estimation of tree height	5.5	m	2001-11-01	estimation of tree height	FSN_0025-Siparuna guianensis
FSN_0026	FSN_0026	basal area. calculated from circumference at breast height	0.001262928	m^2	2001-11-01	basal area. calculated from circumference at breast height	FSN_0026-Myrcia pubipetala
FSN_0026	FSN_0026	basal area. calculated from circumference at breast height	0.001451771	m^2	2010-01-10	basal area. calculated from circumference at breast height	FSN_0026-Myrcia pubipetala
FSN_0026	FSN_0026	diameter at breast height	0.0401	m	2001-11-01	diameter at breast height	FSN_0026-Myrcia pubipetala
FSN_0026	FSN_0026	diameter at breast height	0.042993631	m	2010-01-10	diameter at breast height	FSN_0026-Myrcia pubipetala
FSN_0026	FSN_0026	soil nitrogen availability, mean from 3 repetitions	0.28	dag/kg	2010-10-06	soil nitrogen availability	FSN_Plot_002_soil nitrogen availability, mean from 3 repetitions
FSN_0026	FSN_0026	magnesium availability in soil, mean from 3 repetitions	0.66	cmolc/dm^3	2010-10-06	Extractor KCl 1mol/L	FSN_Plot_002_magnesium availability in soil, mean from 3 repetitions
FSN_0026	FSN_0026	absolute amount of direct (beam) radiation found below the canopy and the topographic mask	0.81	mol/m^2/d	2010-02-27	Hemospherical fotography, analysis by Gap Light Analyzer 2.0	FSN_Plot_002_ absolute amount of direct (beam) radiation found below the canopy and the topographic mask
FSN_0026	FSN_0026	soil aluminium availability, mean from 3 repetitions	0.82	cmolc/dm^3	2010-10-06	Extractor KCl 1mol/L	FSN_Plot_002_soil aluminium availability, mean from 3 repetitions
FSN_0026	FSN_0026	absolute amount of diffuse radiation found below the canopy and the topographic mask	0.91	mol/m^2/d	2010-02-27	Hemospherical fotography, analysis by Gap Light Analyzer 2.0	FSN_Plot_002_ absolute amount of diffuse radiation found below the canopy and the topographic mask
FSN_0026	FSN_0026	calcium availability in soil, mean from 3 repetitions	1.02	cmolc/dm^3	2010-10-06	Extractor KCl 1mol/L	FSN_Plot_002_calcium availability in soil, mean from 3 repetitions
FSN_0026	FSN_0026	absolute amount of total radiation found below the canopy and the topographic mask	1.72	mol/m^2/d	2010-02-27	Hemospherical fotography, analysis by Gap Light Analyzer 2.0	FSN_Plot_002_ absolute amount of total radiation found below the canopy and the topographic mask
FSN_0026	FSN_0026	interchangeable bases of soil, mean from 3 repetitions	1.89	cmolc/dm^3	2010-10-06	interchangeable bases	FSN_Plot_002_interchangeable bases of soil, mean from 3 repetitions
FSN_0026	FSN_0026	soil phosphorus availability, mean from 3 repetitions	2.23	mg/dm^3	2010-10-06	Extrator Mehlich 1	FSN_Plot_002_soil phosphorus availability, mean from 3 repetitions
FSN_0026	FSN_0026	effective cation exchange capacity of soil, mean from 3 repetitions	2.71	cmolc/dm^3	2010-10-06	effective cation exchange capacity	FSN_Plot_002_effective cation exchange capacity of soil, mean from 3 repetitions
FSN_0026	FSN_0026	canpoy openness	3.01	Percentage	2010-02-27	Hemospherical fotography, analysis by Gap Light Analyzer 2.0	FSN_Plot_002_canpoy openness
FSN_0026	FSN_0026	effective leaf area index integrated over the zenith angles 0 to 75 degree	3.89	dimensionless	2010-02-27	Hemospherical fotography, analysis by Gap Light Analyzer 2.0	FSN_Plot_002_effective leaf area index integrated over the zenith angles 0 to 75 degree
FSN_0026	FSN_0026	effective leaf area index integrated over the zenith angles 0 to 60 degree	4.3	dimensionless	2010-02-27	Hemospherical fotography, analysis by Gap Light Analyzer 2.0	FSN_Plot_002_effective leaf area index integrated over the zenith angles 0 to 60 degree
FSN_0026	FSN_0026	soil acidity (pH), mean from 3 repetitions	4.51	dimensionless	2010-10-06	pH in water	FSN_Plot_002_soil acidity (pH), mean from 3 repetitions
FSN_0026	FSN_0026	soil organic matter, mean from 3 repetitions	4.99	dag/kg	2010-10-06	Walkey-Black	FSN_Plot_002_soil organic matter, mean from 3 repetitions
FSN_0026	FSN_0026	estimation of tree height	5	m	2001-11-01	estimation of tree height	FSN_0026-Myrcia pubipetala
FSN_0026	FSN_0026	estimation of tree height	5.5	m	2010-01-10	estimation of tree height	FSN_0026-Myrcia pubipetala
FSN_0026	FSN_0026	potential acidity of soil (H+AL), mean from 3 repetitions	8.03	cmolc/dm^3	2010-10-06	extractor Ca(CH3COO)2, 0.5mol/L, pH 7.38	FSN_Plot_002_potential acidity of soil (H+AL), mean from 3 repetitions
FSN_0026	FSN_0026	cation exchange capacity at pH 7.0, mean from 3 repetitions	9.92	cmolc/dm^3	2010-10-06	cation exchange capacity at pH 7.0	FSN_Plot_002_cation exchange capacity at pH 7.0, mean from 3 repetitions
FSN_0026	FSN_0026	saturation of bases in soil, mean from 3 repetitions	18.53	percentage	2010-10-06	saturation of bases	FSN_Plot_002_saturation of bases in soil, mean from 3 repetitions
FSN_0026	FSN_0026	remaining phosphorus in soil, mean from 3 repetitions	27.4	mg/L	2010-10-06	Extraction with 0.01 mol/L CaCl2	FSN_Plot_002_remaining phosphorus in soil, mean from 3 repetitions
FSN_0026	FSN_0026	saturation of aluminium in soil, mean from 3 repetitions	32.43	percentage	2010-10-06	saturation of aluminium	FSN_Plot_002_saturation of aluminium in soil, mean from 3 repetitions
FSN_0026	FSN_0026	soil potassium availability, mean from 3 repetitions	81	mg/dm^3	2010-10-06	Extrator Mehlich 1	FSN_Plot_002_soil potassium availability, mean from 3 repetitions
FSN_0027	FSN_0027	basal area. calculated from circumference at breast height	0.00086049	m^2	2001-11-01	basal area. calculated from circumference at breast height	FSN_0027-Siparuna guianensis
FSN_0027	FSN_0027	basal area. calculated from circumference at breast height	0.001346224	m^2	2010-01-10	basal area. calculated from circumference at breast height	FSN_0027-Siparuna guianensis
FSN_0027	FSN_0027	diameter at breast height	0.0331	m	2001-11-01	diameter at breast height	FSN_0027-Siparuna guianensis
FSN_0027	FSN_0027	diameter at breast height	0.041401274	m	2010-01-10	diameter at breast height	FSN_0027-Siparuna guianensis
FSN_0027	FSN_0027	soil nitrogen availability, mean from 3 repetitions	0.28	dag/kg	2010-10-06	soil nitrogen availability	FSN_Plot_002_soil nitrogen availability, mean from 3 repetitions
FSN_0027	FSN_0027	magnesium availability in soil, mean from 3 repetitions	0.66	cmolc/dm^3	2010-10-06	Extractor KCl 1mol/L	FSN_Plot_002_magnesium availability in soil, mean from 3 repetitions
FSN_0027	FSN_0027	absolute amount of direct (beam) radiation found below the canopy and the topographic mask	0.81	mol/m^2/d	2010-02-27	Hemospherical fotography, analysis by Gap Light Analyzer 2.0	FSN_Plot_002_ absolute amount of direct (beam) radiation found below the canopy and the topographic mask
FSN_0027	FSN_0027	soil aluminium availability, mean from 3 repetitions	0.82	cmolc/dm^3	2010-10-06	Extractor KCl 1mol/L	FSN_Plot_002_soil aluminium availability, mean from 3 repetitions
FSN_0027	FSN_0027	absolute amount of diffuse radiation found below the canopy and the topographic mask	0.91	mol/m^2/d	2010-02-27	Hemospherical fotography, analysis by Gap Light Analyzer 2.0	FSN_Plot_002_ absolute amount of diffuse radiation found below the canopy and the topographic mask
FSN_0027	FSN_0027	calcium availability in soil, mean from 3 repetitions	1.02	cmolc/dm^3	2010-10-06	Extractor KCl 1mol/L	FSN_Plot_002_calcium availability in soil, mean from 3 repetitions
FSN_0027	FSN_0027	absolute amount of total radiation found below the canopy and the topographic mask	1.72	mol/m^2/d	2010-02-27	Hemospherical fotography, analysis by Gap Light Analyzer 2.0	FSN_Plot_002_ absolute amount of total radiation found below the canopy and the topographic mask
FSN_0027	FSN_0027	interchangeable bases of soil, mean from 3 repetitions	1.89	cmolc/dm^3	2010-10-06	interchangeable bases	FSN_Plot_002_interchangeable bases of soil, mean from 3 repetitions
FSN_0027	FSN_0027	soil phosphorus availability, mean from 3 repetitions	2.23	mg/dm^3	2010-10-06	Extrator Mehlich 1	FSN_Plot_002_soil phosphorus availability, mean from 3 repetitions
FSN_0027	FSN_0027	effective cation exchange capacity of soil, mean from 3 repetitions	2.71	cmolc/dm^3	2010-10-06	effective cation exchange capacity	FSN_Plot_002_effective cation exchange capacity of soil, mean from 3 repetitions
FSN_0027	FSN_0027	canpoy openness	3.01	Percentage	2010-02-27	Hemospherical fotography, analysis by Gap Light Analyzer 2.0	FSN_Plot_002_canpoy openness
FSN_0027	FSN_0027	effective leaf area index integrated over the zenith angles 0 to 75 degree	3.89	dimensionless	2010-02-27	Hemospherical fotography, analysis by Gap Light Analyzer 2.0	FSN_Plot_002_effective leaf area index integrated over the zenith angles 0 to 75 degree
FSN_0027	FSN_0027	effective leaf area index integrated over the zenith angles 0 to 60 degree	4.3	dimensionless	2010-02-27	Hemospherical fotography, analysis by Gap Light Analyzer 2.0	FSN_Plot_002_effective leaf area index integrated over the zenith angles 0 to 60 degree
FSN_0027	FSN_0027	soil acidity (pH), mean from 3 repetitions	4.51	dimensionless	2010-10-06	pH in water	FSN_Plot_002_soil acidity (pH), mean from 3 repetitions
FSN_0027	FSN_0027	soil organic matter, mean from 3 repetitions	4.99	dag/kg	2010-10-06	Walkey-Black	FSN_Plot_002_soil organic matter, mean from 3 repetitions
FSN_0027	FSN_0027	estimation of tree height	5.5	m	2001-11-01	estimation of tree height	FSN_0027-Siparuna guianensis
FSN_0027	FSN_0027	estimation of tree height	6	m	2010-01-10	estimation of tree height	FSN_0027-Siparuna guianensis
FSN_0027	FSN_0027	potential acidity of soil (H+AL), mean from 3 repetitions	8.03	cmolc/dm^3	2010-10-06	extractor Ca(CH3COO)2, 0.5mol/L, pH 7.47	FSN_Plot_002_potential acidity of soil (H+AL), mean from 3 repetitions
FSN_0027	FSN_0027	cation exchange capacity at pH 7.0, mean from 3 repetitions	9.92	cmolc/dm^3	2010-10-06	cation exchange capacity at pH 7.0	FSN_Plot_002_cation exchange capacity at pH 7.0, mean from 3 repetitions
FSN_0027	FSN_0027	saturation of bases in soil, mean from 3 repetitions	18.53	percentage	2010-10-06	saturation of bases	FSN_Plot_002_saturation of bases in soil, mean from 3 repetitions
FSN_0027	FSN_0027	remaining phosphorus in soil, mean from 3 repetitions	27.4	mg/L	2010-10-06	Extraction with 0.01 mol/L CaCl2	FSN_Plot_002_remaining phosphorus in soil, mean from 3 repetitions
FSN_0027	FSN_0027	saturation of aluminium in soil, mean from 3 repetitions	32.43	percentage	2010-10-06	saturation of aluminium	FSN_Plot_002_saturation of aluminium in soil, mean from 3 repetitions
FSN_0027	FSN_0027	soil potassium availability, mean from 3 repetitions	81	mg/dm^3	2010-10-06	Extrator Mehlich 1	FSN_Plot_002_soil potassium availability, mean from 3 repetitions
FSN_0028	FSN_0028	basal area. calculated from circumference at breast height	0.01071459	m^2	2001-11-01	basal area. calculated from circumference at breast height	FSN_0028-Protium warmingiana
FSN_0028	FSN_0028	basal area. calculated from circumference at breast height	0.016855679	m^2	2010-01-10	basal area. calculated from circumference at breast height	FSN_0028-Protium warmingiana
FSN_0028	FSN_0028	diameter at breast height	0.1168	m	2001-11-01	diameter at breast height	FSN_0028-Protium warmingiana
FSN_0028	FSN_0028	diameter at breast height	0.146496815	m	2010-01-10	diameter at breast height	FSN_0028-Protium warmingiana
FSN_0028	FSN_0028	soil nitrogen availability, mean from 3 repetitions	0.28	dag/kg	2010-10-06	soil nitrogen availability	FSN_Plot_002_soil nitrogen availability, mean from 3 repetitions
FSN_0028	FSN_0028	magnesium availability in soil, mean from 3 repetitions	0.66	cmolc/dm^3	2010-10-06	Extractor KCl 1mol/L	FSN_Plot_002_magnesium availability in soil, mean from 3 repetitions
FSN_0028	FSN_0028	absolute amount of direct (beam) radiation found below the canopy and the topographic mask	0.81	mol/m^2/d	2010-02-27	Hemospherical fotography, analysis by Gap Light Analyzer 2.0	FSN_Plot_002_ absolute amount of direct (beam) radiation found below the canopy and the topographic mask
FSN_0028	FSN_0028	soil aluminium availability, mean from 3 repetitions	0.82	cmolc/dm^3	2010-10-06	Extractor KCl 1mol/L	FSN_Plot_002_soil aluminium availability, mean from 3 repetitions
FSN_0028	FSN_0028	absolute amount of diffuse radiation found below the canopy and the topographic mask	0.91	mol/m^2/d	2010-02-27	Hemospherical fotography, analysis by Gap Light Analyzer 2.0	FSN_Plot_002_ absolute amount of diffuse radiation found below the canopy and the topographic mask
FSN_0028	FSN_0028	calcium availability in soil, mean from 3 repetitions	1.02	cmolc/dm^3	2010-10-06	Extractor KCl 1mol/L	FSN_Plot_002_calcium availability in soil, mean from 3 repetitions
FSN_0028	FSN_0028	absolute amount of total radiation found below the canopy and the topographic mask	1.72	mol/m^2/d	2010-02-27	Hemospherical fotography, analysis by Gap Light Analyzer 2.0	FSN_Plot_002_ absolute amount of total radiation found below the canopy and the topographic mask
FSN_0028	FSN_0028	interchangeable bases of soil, mean from 3 repetitions	1.89	cmolc/dm^3	2010-10-06	interchangeable bases	FSN_Plot_002_interchangeable bases of soil, mean from 3 repetitions
FSN_0028	FSN_0028	soil phosphorus availability, mean from 3 repetitions	2.23	mg/dm^3	2010-10-06	Extrator Mehlich 1	FSN_Plot_002_soil phosphorus availability, mean from 3 repetitions
FSN_0028	FSN_0028	effective cation exchange capacity of soil, mean from 3 repetitions	2.71	cmolc/dm^3	2010-10-06	effective cation exchange capacity	FSN_Plot_002_effective cation exchange capacity of soil, mean from 3 repetitions
FSN_0028	FSN_0028	canpoy openness	3.01	Percentage	2010-02-27	Hemospherical fotography, analysis by Gap Light Analyzer 2.0	FSN_Plot_002_canpoy openness
FSN_0028	FSN_0028	effective leaf area index integrated over the zenith angles 0 to 75 degree	3.89	dimensionless	2010-02-27	Hemospherical fotography, analysis by Gap Light Analyzer 2.0	FSN_Plot_002_effective leaf area index integrated over the zenith angles 0 to 75 degree
FSN_0028	FSN_0028	effective leaf area index integrated over the zenith angles 0 to 60 degree	4.3	dimensionless	2010-02-27	Hemospherical fotography, analysis by Gap Light Analyzer 2.0	FSN_Plot_002_effective leaf area index integrated over the zenith angles 0 to 60 degree
FSN_0028	FSN_0028	soil acidity (pH), mean from 3 repetitions	4.51	dimensionless	2010-10-06	pH in water	FSN_Plot_002_soil acidity (pH), mean from 3 repetitions
FSN_0028	FSN_0028	soil organic matter, mean from 3 repetitions	4.99	dag/kg	2010-10-06	Walkey-Black	FSN_Plot_002_soil organic matter, mean from 3 repetitions
FSN_0028	FSN_0028	potential acidity of soil (H+AL), mean from 3 repetitions	8.03	cmolc/dm^3	2010-10-06	extractor Ca(CH3COO)2, 0.5mol/L, pH 7.45	FSN_Plot_002_potential acidity of soil (H+AL), mean from 3 repetitions
FSN_0028	FSN_0028	cation exchange capacity at pH 7.0, mean from 3 repetitions	9.92	cmolc/dm^3	2010-10-06	cation exchange capacity at pH 7.0	FSN_Plot_002_cation exchange capacity at pH 7.0, mean from 3 repetitions
FSN_0028	FSN_0028	estimation of tree height	14	m	2001-11-01	estimation of tree height	FSN_0028-Protium warmingiana
FSN_0028	FSN_0028	estimation of tree height	18	m	2010-01-10	estimation of tree height	FSN_0028-Protium warmingiana
FSN_0028	FSN_0028	saturation of bases in soil, mean from 3 repetitions	18.53	percentage	2010-10-06	saturation of bases	FSN_Plot_002_saturation of bases in soil, mean from 3 repetitions
FSN_0028	FSN_0028	remaining phosphorus in soil, mean from 3 repetitions	27.4	mg/L	2010-10-06	Extraction with 0.01 mol/L CaCl2	FSN_Plot_002_remaining phosphorus in soil, mean from 3 repetitions
FSN_0028	FSN_0028	saturation of aluminium in soil, mean from 3 repetitions	32.43	percentage	2010-10-06	saturation of aluminium	FSN_Plot_002_saturation of aluminium in soil, mean from 3 repetitions
FSN_0028	FSN_0028	soil potassium availability, mean from 3 repetitions	81	mg/dm^3	2010-10-06	Extrator Mehlich 1	FSN_Plot_002_soil potassium availability, mean from 3 repetitions
FSN_0029	FSN_0029	basal area. calculated from circumference at breast height	0.010898845	m^2	2001-11-01	basal area. calculated from circumference at breast height	FSN_0029-Ocotea odorifera
FSN_0029	FSN_0029	basal area. calculated from circumference at breast height	0.012116015	m^2	2010-01-10	basal area. calculated from circumference at breast height	FSN_0029-Ocotea odorifera
FSN_0029	FSN_0029	diameter at breast height	0.1178	m	2001-11-01	diameter at breast height	FSN_0029-Ocotea odorifera
FSN_0029	FSN_0029	diameter at breast height	0.124203822	m	2010-01-10	diameter at breast height	FSN_0029-Ocotea odorifera
FSN_0029	FSN_0029	soil nitrogen availability, mean from 3 repetitions	0.28	dag/kg	2010-10-06	soil nitrogen availability	FSN_Plot_002_soil nitrogen availability, mean from 3 repetitions
FSN_0029	FSN_0029	magnesium availability in soil, mean from 3 repetitions	0.66	cmolc/dm^3	2010-10-06	Extractor KCl 1mol/L	FSN_Plot_002_magnesium availability in soil, mean from 3 repetitions
FSN_0029	FSN_0029	absolute amount of direct (beam) radiation found below the canopy and the topographic mask	0.81	mol/m^2/d	2010-02-27	Hemospherical fotography, analysis by Gap Light Analyzer 2.0	FSN_Plot_002_ absolute amount of direct (beam) radiation found below the canopy and the topographic mask
FSN_0029	FSN_0029	soil aluminium availability, mean from 3 repetitions	0.82	cmolc/dm^3	2010-10-06	Extractor KCl 1mol/L	FSN_Plot_002_soil aluminium availability, mean from 3 repetitions
FSN_0029	FSN_0029	absolute amount of diffuse radiation found below the canopy and the topographic mask	0.91	mol/m^2/d	2010-02-27	Hemospherical fotography, analysis by Gap Light Analyzer 2.0	FSN_Plot_002_ absolute amount of diffuse radiation found below the canopy and the topographic mask
FSN_0029	FSN_0029	calcium availability in soil, mean from 3 repetitions	1.02	cmolc/dm^3	2010-10-06	Extractor KCl 1mol/L	FSN_Plot_002_calcium availability in soil, mean from 3 repetitions
FSN_0029	FSN_0029	absolute amount of total radiation found below the canopy and the topographic mask	1.72	mol/m^2/d	2010-02-27	Hemospherical fotography, analysis by Gap Light Analyzer 2.0	FSN_Plot_002_ absolute amount of total radiation found below the canopy and the topographic mask
FSN_0029	FSN_0029	interchangeable bases of soil, mean from 3 repetitions	1.89	cmolc/dm^3	2010-10-06	interchangeable bases	FSN_Plot_002_interchangeable bases of soil, mean from 3 repetitions
FSN_0029	FSN_0029	soil phosphorus availability, mean from 3 repetitions	2.23	mg/dm^3	2010-10-06	Extrator Mehlich 1	FSN_Plot_002_soil phosphorus availability, mean from 3 repetitions
FSN_0029	FSN_0029	effective cation exchange capacity of soil, mean from 3 repetitions	2.71	cmolc/dm^3	2010-10-06	effective cation exchange capacity	FSN_Plot_002_effective cation exchange capacity of soil, mean from 3 repetitions
FSN_0029	FSN_0029	canpoy openness	3.01	Percentage	2010-02-27	Hemospherical fotography, analysis by Gap Light Analyzer 2.0	FSN_Plot_002_canpoy openness
FSN_0029	FSN_0029	effective leaf area index integrated over the zenith angles 0 to 75 degree	3.89	dimensionless	2010-02-27	Hemospherical fotography, analysis by Gap Light Analyzer 2.0	FSN_Plot_002_effective leaf area index integrated over the zenith angles 0 to 75 degree
FSN_0029	FSN_0029	effective leaf area index integrated over the zenith angles 0 to 60 degree	4.3	dimensionless	2010-02-27	Hemospherical fotography, analysis by Gap Light Analyzer 2.0	FSN_Plot_002_effective leaf area index integrated over the zenith angles 0 to 60 degree
FSN_0029	FSN_0029	soil acidity (pH), mean from 3 repetitions	4.51	dimensionless	2010-10-06	pH in water	FSN_Plot_002_soil acidity (pH), mean from 3 repetitions
FSN_0029	FSN_0029	soil organic matter, mean from 3 repetitions	4.99	dag/kg	2010-10-06	Walkey-Black	FSN_Plot_002_soil organic matter, mean from 3 repetitions
FSN_0029	FSN_0029	potential acidity of soil (H+AL), mean from 3 repetitions	8.03	cmolc/dm^3	2010-10-06	extractor Ca(CH3COO)2, 0.5mol/L, pH 7.43	FSN_Plot_002_potential acidity of soil (H+AL), mean from 3 repetitions
FSN_0029	FSN_0029	cation exchange capacity at pH 7.0, mean from 3 repetitions	9.92	cmolc/dm^3	2010-10-06	cation exchange capacity at pH 7.0	FSN_Plot_002_cation exchange capacity at pH 7.0, mean from 3 repetitions
FSN_0029	FSN_0029	estimation of tree height	14	m	2001-11-01	estimation of tree height	FSN_0029-Ocotea odorifera
FSN_0029	FSN_0029	estimation of tree height	16	m	2010-01-10	estimation of tree height	FSN_0029-Ocotea odorifera
FSN_0029	FSN_0029	saturation of bases in soil, mean from 3 repetitions	18.53	percentage	2010-10-06	saturation of bases	FSN_Plot_002_saturation of bases in soil, mean from 3 repetitions
FSN_0029	FSN_0029	remaining phosphorus in soil, mean from 3 repetitions	27.4	mg/L	2010-10-06	Extraction with 0.01 mol/L CaCl2	FSN_Plot_002_remaining phosphorus in soil, mean from 3 repetitions
FSN_0029	FSN_0029	saturation of aluminium in soil, mean from 3 repetitions	32.43	percentage	2010-10-06	saturation of aluminium	FSN_Plot_002_saturation of aluminium in soil, mean from 3 repetitions
FSN_0029	FSN_0029	soil potassium availability, mean from 3 repetitions	81	mg/dm^3	2010-10-06	Extrator Mehlich 1	FSN_Plot_002_soil potassium availability, mean from 3 repetitions
FSN_0030	FSN_0030	basal area. calculated from circumference at breast height	0.046568024	m^2	2001-11-01	basal area. calculated from circumference at breast height	FSN_0030-Guatteria australis
FSN_0030	FSN_0030	basal area. calculated from circumference at breast height	0.047844717	m^2	2010-01-10	basal area. calculated from circumference at breast height	FSN_0030-Guatteria australis
FSN_0030	FSN_0030	diameter at breast height	0.2435	m	2001-11-01	diameter at breast height	FSN_0030-Guatteria australis
FSN_0030	FSN_0030	diameter at breast height	0.246815287	m	2010-01-10	diameter at breast height	FSN_0030-Guatteria australis
FSN_0030	FSN_0030	soil nitrogen availability, mean from 3 repetitions	0.28	dag/kg	2010-10-06	soil nitrogen availability	FSN_Plot_002_soil nitrogen availability, mean from 3 repetitions
FSN_0030	FSN_0030	magnesium availability in soil, mean from 3 repetitions	0.66	cmolc/dm^3	2010-10-06	Extractor KCl 1mol/L	FSN_Plot_002_magnesium availability in soil, mean from 3 repetitions
FSN_0030	FSN_0030	absolute amount of direct (beam) radiation found below the canopy and the topographic mask	0.81	mol/m^2/d	2010-02-27	Hemospherical fotography, analysis by Gap Light Analyzer 2.0	FSN_Plot_002_ absolute amount of direct (beam) radiation found below the canopy and the topographic mask
FSN_0030	FSN_0030	soil aluminium availability, mean from 3 repetitions	0.82	cmolc/dm^3	2010-10-06	Extractor KCl 1mol/L	FSN_Plot_002_soil aluminium availability, mean from 3 repetitions
FSN_0030	FSN_0030	absolute amount of diffuse radiation found below the canopy and the topographic mask	0.91	mol/m^2/d	2010-02-27	Hemospherical fotography, analysis by Gap Light Analyzer 2.0	FSN_Plot_002_ absolute amount of diffuse radiation found below the canopy and the topographic mask
FSN_0030	FSN_0030	calcium availability in soil, mean from 3 repetitions	1.02	cmolc/dm^3	2010-10-06	Extractor KCl 1mol/L	FSN_Plot_002_calcium availability in soil, mean from 3 repetitions
FSN_0030	FSN_0030	absolute amount of total radiation found below the canopy and the topographic mask	1.72	mol/m^2/d	2010-02-27	Hemospherical fotography, analysis by Gap Light Analyzer 2.0	FSN_Plot_002_ absolute amount of total radiation found below the canopy and the topographic mask
FSN_0030	FSN_0030	interchangeable bases of soil, mean from 3 repetitions	1.89	cmolc/dm^3	2010-10-06	interchangeable bases	FSN_Plot_002_interchangeable bases of soil, mean from 3 repetitions
FSN_0030	FSN_0030	soil phosphorus availability, mean from 3 repetitions	2.23	mg/dm^3	2010-10-06	Extrator Mehlich 1	FSN_Plot_002_soil phosphorus availability, mean from 3 repetitions
FSN_0030	FSN_0030	effective cation exchange capacity of soil, mean from 3 repetitions	2.71	cmolc/dm^3	2010-10-06	effective cation exchange capacity	FSN_Plot_002_effective cation exchange capacity of soil, mean from 3 repetitions
FSN_0030	FSN_0030	canpoy openness	3.01	Percentage	2010-02-27	Hemospherical fotography, analysis by Gap Light Analyzer 2.0	FSN_Plot_002_canpoy openness
FSN_0030	FSN_0030	effective leaf area index integrated over the zenith angles 0 to 75 degree	3.89	dimensionless	2010-02-27	Hemospherical fotography, analysis by Gap Light Analyzer 2.0	FSN_Plot_002_effective leaf area index integrated over the zenith angles 0 to 75 degree
FSN_0030	FSN_0030	effective leaf area index integrated over the zenith angles 0 to 60 degree	4.3	dimensionless	2010-02-27	Hemospherical fotography, analysis by Gap Light Analyzer 2.0	FSN_Plot_002_effective leaf area index integrated over the zenith angles 0 to 60 degree
FSN_0030	FSN_0030	soil acidity (pH), mean from 3 repetitions	4.51	dimensionless	2010-10-06	pH in water	FSN_Plot_002_soil acidity (pH), mean from 3 repetitions
FSN_0030	FSN_0030	soil organic matter, mean from 3 repetitions	4.99	dag/kg	2010-10-06	Walkey-Black	FSN_Plot_002_soil organic matter, mean from 3 repetitions
FSN_0030	FSN_0030	potential acidity of soil (H+AL), mean from 3 repetitions	8.03	cmolc/dm^3	2010-10-06	extractor Ca(CH3COO)2, 0.5mol/L, pH 7.37	FSN_Plot_002_potential acidity of soil (H+AL), mean from 3 repetitions
FSN_0030	FSN_0030	cation exchange capacity at pH 7.0, mean from 3 repetitions	9.92	cmolc/dm^3	2010-10-06	cation exchange capacity at pH 7.0	FSN_Plot_002_cation exchange capacity at pH 7.0, mean from 3 repetitions
FSN_0030	FSN_0030	estimation of tree height	17	m	2001-11-01	estimation of tree height	FSN_0030-Guatteria australis
FSN_0030	FSN_0030	estimation of tree height	18	m	2010-01-10	estimation of tree height	FSN_0030-Guatteria australis
FSN_0030	FSN_0030	saturation of bases in soil, mean from 3 repetitions	18.53	percentage	2010-10-06	saturation of bases	FSN_Plot_002_saturation of bases in soil, mean from 3 repetitions
FSN_0030	FSN_0030	remaining phosphorus in soil, mean from 3 repetitions	27.4	mg/L	2010-10-06	Extraction with 0.01 mol/L CaCl2	FSN_Plot_002_remaining phosphorus in soil, mean from 3 repetitions
FSN_0030	FSN_0030	saturation of aluminium in soil, mean from 3 repetitions	32.43	percentage	2010-10-06	saturation of aluminium	FSN_Plot_002_saturation of aluminium in soil, mean from 3 repetitions
FSN_0030	FSN_0030	soil potassium availability, mean from 3 repetitions	81	mg/dm^3	2010-10-06	Extrator Mehlich 1	FSN_Plot_002_soil potassium availability, mean from 3 repetitions
FSN_0031	FSN_0031	basal area. calculated from circumference at breast height	0.003925805	m^2	2001-11-01	basal area. calculated from circumference at breast height	FSN_0031-Chrysophyllum gonocarpum
FSN_0031	FSN_0031	basal area. calculated from circumference at breast height	0.004588313	m^2	2010-01-10	basal area. calculated from circumference at breast height	FSN_0031-Chrysophyllum gonocarpum
FSN_0031	FSN_0031	diameter at breast height	0.0707	m	2001-11-01	diameter at breast height	FSN_0031-Chrysophyllum gonocarpum
FSN_0031	FSN_0031	diameter at breast height	0.076433121	m	2010-01-10	diameter at breast height	FSN_0031-Chrysophyllum gonocarpum
FSN_0031	FSN_0031	soil nitrogen availability, mean from 3 repetitions	0.28	dag/kg	2010-10-06	soil nitrogen availability	FSN_Plot_002_soil nitrogen availability, mean from 3 repetitions
FSN_0031	FSN_0031	magnesium availability in soil, mean from 3 repetitions	0.66	cmolc/dm^3	2010-10-06	Extractor KCl 1mol/L	FSN_Plot_002_magnesium availability in soil, mean from 3 repetitions
FSN_0031	FSN_0031	absolute amount of direct (beam) radiation found below the canopy and the topographic mask	0.81	mol/m^2/d	2010-02-27	Hemospherical fotography, analysis by Gap Light Analyzer 2.0	FSN_Plot_002_ absolute amount of direct (beam) radiation found below the canopy and the topographic mask
FSN_0031	FSN_0031	soil aluminium availability, mean from 3 repetitions	0.82	cmolc/dm^3	2010-10-06	Extractor KCl 1mol/L	FSN_Plot_002_soil aluminium availability, mean from 3 repetitions
FSN_0031	FSN_0031	absolute amount of diffuse radiation found below the canopy and the topographic mask	0.91	mol/m^2/d	2010-02-27	Hemospherical fotography, analysis by Gap Light Analyzer 2.0	FSN_Plot_002_ absolute amount of diffuse radiation found below the canopy and the topographic mask
FSN_0031	FSN_0031	calcium availability in soil, mean from 3 repetitions	1.02	cmolc/dm^3	2010-10-06	Extractor KCl 1mol/L	FSN_Plot_002_calcium availability in soil, mean from 3 repetitions
FSN_0031	FSN_0031	absolute amount of total radiation found below the canopy and the topographic mask	1.72	mol/m^2/d	2010-02-27	Hemospherical fotography, analysis by Gap Light Analyzer 2.0	FSN_Plot_002_ absolute amount of total radiation found below the canopy and the topographic mask
FSN_0031	FSN_0031	interchangeable bases of soil, mean from 3 repetitions	1.89	cmolc/dm^3	2010-10-06	interchangeable bases	FSN_Plot_002_interchangeable bases of soil, mean from 3 repetitions
FSN_0031	FSN_0031	soil phosphorus availability, mean from 3 repetitions	2.23	mg/dm^3	2010-10-06	Extrator Mehlich 1	FSN_Plot_002_soil phosphorus availability, mean from 3 repetitions
FSN_0031	FSN_0031	effective cation exchange capacity of soil, mean from 3 repetitions	2.71	cmolc/dm^3	2010-10-06	effective cation exchange capacity	FSN_Plot_002_effective cation exchange capacity of soil, mean from 3 repetitions
FSN_0031	FSN_0031	canpoy openness	3.01	Percentage	2010-02-27	Hemospherical fotography, analysis by Gap Light Analyzer 2.0	FSN_Plot_002_canpoy openness
FSN_0031	FSN_0031	effective leaf area index integrated over the zenith angles 0 to 75 degree	3.89	dimensionless	2010-02-27	Hemospherical fotography, analysis by Gap Light Analyzer 2.0	FSN_Plot_002_effective leaf area index integrated over the zenith angles 0 to 75 degree
FSN_0031	FSN_0031	effective leaf area index integrated over the zenith angles 0 to 60 degree	4.3	dimensionless	2010-02-27	Hemospherical fotography, analysis by Gap Light Analyzer 2.0	FSN_Plot_002_effective leaf area index integrated over the zenith angles 0 to 60 degree
FSN_0031	FSN_0031	soil acidity (pH), mean from 3 repetitions	4.51	dimensionless	2010-10-06	pH in water	FSN_Plot_002_soil acidity (pH), mean from 3 repetitions
FSN_0031	FSN_0031	soil organic matter, mean from 3 repetitions	4.99	dag/kg	2010-10-06	Walkey-Black	FSN_Plot_002_soil organic matter, mean from 3 repetitions
FSN_0031	FSN_0031	potential acidity of soil (H+AL), mean from 3 repetitions	8.03	cmolc/dm^3	2010-10-06	extractor Ca(CH3COO)2, 0.5mol/L, pH 7.32	FSN_Plot_002_potential acidity of soil (H+AL), mean from 3 repetitions
FSN_0031	FSN_0031	cation exchange capacity at pH 7.0, mean from 3 repetitions	9.92	cmolc/dm^3	2010-10-06	cation exchange capacity at pH 7.0	FSN_Plot_002_cation exchange capacity at pH 7.0, mean from 3 repetitions
FSN_0031	FSN_0031	estimation of tree height	10	m	2001-11-01	estimation of tree height	FSN_0031-Chrysophyllum gonocarpum
FSN_0031	FSN_0031	estimation of tree height	10	m	2010-01-10	estimation of tree height	FSN_0031-Chrysophyllum gonocarpum
FSN_0031	FSN_0031	saturation of bases in soil, mean from 3 repetitions	18.53	percentage	2010-10-06	saturation of bases	FSN_Plot_002_saturation of bases in soil, mean from 3 repetitions
FSN_0031	FSN_0031	remaining phosphorus in soil, mean from 3 repetitions	27.4	mg/L	2010-10-06	Extraction with 0.01 mol/L CaCl2	FSN_Plot_002_remaining phosphorus in soil, mean from 3 repetitions
FSN_0031	FSN_0031	saturation of aluminium in soil, mean from 3 repetitions	32.43	percentage	2010-10-06	saturation of aluminium	FSN_Plot_002_saturation of aluminium in soil, mean from 3 repetitions
FSN_0031	FSN_0031	soil potassium availability, mean from 3 repetitions	81	mg/dm^3	2010-10-06	Extrator Mehlich 1	FSN_Plot_002_soil potassium availability, mean from 3 repetitions
FSN_0032	FSN_0032	basal area. calculated from circumference at breast height	0.001281895	m^2	2001-11-01	basal area. calculated from circumference at breast height	FSN_0032-Calyptranthes brasiliensis
FSN_0032	FSN_0032	basal area. calculated from circumference at breast height	0.001451771	m^2	2010-01-10	basal area. calculated from circumference at breast height	FSN_0032-Calyptranthes brasiliensis
FSN_0032	FSN_0032	diameter at breast height	0.0404	m	2001-11-01	diameter at breast height	FSN_0032-Calyptranthes brasiliensis
FSN_0032	FSN_0032	diameter at breast height	0.042993631	m	2010-01-10	diameter at breast height	FSN_0032-Calyptranthes brasiliensis
FSN_0032	FSN_0032	soil nitrogen availability, mean from 3 repetitions	0.28	dag/kg	2010-10-06	soil nitrogen availability	FSN_Plot_002_soil nitrogen availability, mean from 3 repetitions
FSN_0032	FSN_0032	magnesium availability in soil, mean from 3 repetitions	0.66	cmolc/dm^3	2010-10-06	Extractor KCl 1mol/L	FSN_Plot_002_magnesium availability in soil, mean from 3 repetitions
FSN_0032	FSN_0032	absolute amount of direct (beam) radiation found below the canopy and the topographic mask	0.81	mol/m^2/d	2010-02-27	Hemospherical fotography, analysis by Gap Light Analyzer 2.0	FSN_Plot_002_ absolute amount of direct (beam) radiation found below the canopy and the topographic mask
FSN_0032	FSN_0032	soil aluminium availability, mean from 3 repetitions	0.82	cmolc/dm^3	2010-10-06	Extractor KCl 1mol/L	FSN_Plot_002_soil aluminium availability, mean from 3 repetitions
FSN_0032	FSN_0032	absolute amount of diffuse radiation found below the canopy and the topographic mask	0.91	mol/m^2/d	2010-02-27	Hemospherical fotography, analysis by Gap Light Analyzer 2.0	FSN_Plot_002_ absolute amount of diffuse radiation found below the canopy and the topographic mask
FSN_0032	FSN_0032	calcium availability in soil, mean from 3 repetitions	1.02	cmolc/dm^3	2010-10-06	Extractor KCl 1mol/L	FSN_Plot_002_calcium availability in soil, mean from 3 repetitions
FSN_0032	FSN_0032	absolute amount of total radiation found below the canopy and the topographic mask	1.72	mol/m^2/d	2010-02-27	Hemospherical fotography, analysis by Gap Light Analyzer 2.0	FSN_Plot_002_ absolute amount of total radiation found below the canopy and the topographic mask
FSN_0032	FSN_0032	interchangeable bases of soil, mean from 3 repetitions	1.89	cmolc/dm^3	2010-10-06	interchangeable bases	FSN_Plot_002_interchangeable bases of soil, mean from 3 repetitions
FSN_0032	FSN_0032	soil phosphorus availability, mean from 3 repetitions	2.23	mg/dm^3	2010-10-06	Extrator Mehlich 1	FSN_Plot_002_soil phosphorus availability, mean from 3 repetitions
FSN_0032	FSN_0032	effective cation exchange capacity of soil, mean from 3 repetitions	2.71	cmolc/dm^3	2010-10-06	effective cation exchange capacity	FSN_Plot_002_effective cation exchange capacity of soil, mean from 3 repetitions
FSN_0032	FSN_0032	canpoy openness	3.01	Percentage	2010-02-27	Hemospherical fotography, analysis by Gap Light Analyzer 2.0	FSN_Plot_002_canpoy openness
FSN_0032	FSN_0032	effective leaf area index integrated over the zenith angles 0 to 75 degree	3.89	dimensionless	2010-02-27	Hemospherical fotography, analysis by Gap Light Analyzer 2.0	FSN_Plot_002_effective leaf area index integrated over the zenith angles 0 to 75 degree
FSN_0032	FSN_0032	effective leaf area index integrated over the zenith angles 0 to 60 degree	4.3	dimensionless	2010-02-27	Hemospherical fotography, analysis by Gap Light Analyzer 2.0	FSN_Plot_002_effective leaf area index integrated over the zenith angles 0 to 60 degree
FSN_0032	FSN_0032	soil acidity (pH), mean from 3 repetitions	4.51	dimensionless	2010-10-06	pH in water	FSN_Plot_002_soil acidity (pH), mean from 3 repetitions
FSN_0032	FSN_0032	soil organic matter, mean from 3 repetitions	4.99	dag/kg	2010-10-06	Walkey-Black	FSN_Plot_002_soil organic matter, mean from 3 repetitions
FSN_0032	FSN_0032	estimation of tree height	5	m	2001-11-01	estimation of tree height	FSN_0032-Calyptranthes brasiliensis
FSN_0032	FSN_0032	estimation of tree height	5	m	2010-01-10	estimation of tree height	FSN_0032-Calyptranthes brasiliensis
FSN_0032	FSN_0032	potential acidity of soil (H+AL), mean from 3 repetitions	8.03	cmolc/dm^3	2010-10-06	extractor Ca(CH3COO)2, 0.5mol/L, pH 7.31	FSN_Plot_002_potential acidity of soil (H+AL), mean from 3 repetitions
FSN_0032	FSN_0032	cation exchange capacity at pH 7.0, mean from 3 repetitions	9.92	cmolc/dm^3	2010-10-06	cation exchange capacity at pH 7.0	FSN_Plot_002_cation exchange capacity at pH 7.0, mean from 3 repetitions
FSN_0032	FSN_0032	saturation of bases in soil, mean from 3 repetitions	18.53	percentage	2010-10-06	saturation of bases	FSN_Plot_002_saturation of bases in soil, mean from 3 repetitions
FSN_0032	FSN_0032	remaining phosphorus in soil, mean from 3 repetitions	27.4	mg/L	2010-10-06	Extraction with 0.01 mol/L CaCl2	FSN_Plot_002_remaining phosphorus in soil, mean from 3 repetitions
FSN_0032	FSN_0032	saturation of aluminium in soil, mean from 3 repetitions	32.43	percentage	2010-10-06	saturation of aluminium	FSN_Plot_002_saturation of aluminium in soil, mean from 3 repetitions
FSN_0032	FSN_0032	soil potassium availability, mean from 3 repetitions	81	mg/dm^3	2010-10-06	Extrator Mehlich 1	FSN_Plot_002_soil potassium availability, mean from 3 repetitions
FSN_0033	FSN_0033	basal area. calculated from circumference at breast height	0.000878232	m^2	2010-01-10	basal area. calculated from circumference at breast height	FSN_0033-Siparuna guianensis
FSN_0033	FSN_0033	basal area. calculated from circumference at breast height	0.000929409	m^2	2001-11-01	basal area. calculated from circumference at breast height	FSN_0033-Siparuna guianensis
FSN_0033	FSN_0033	diameter at breast height	0.03343949	m	2010-01-10	diameter at breast height	FSN_0033-Siparuna guianensis
FSN_0033	FSN_0033	diameter at breast height	0.0344	m	2001-11-01	diameter at breast height	FSN_0033-Siparuna guianensis
FSN_0033	FSN_0033	soil nitrogen availability, mean from 3 repetitions	0.28	dag/kg	2010-10-06	soil nitrogen availability	FSN_Plot_002_soil nitrogen availability, mean from 3 repetitions
FSN_0033	FSN_0033	magnesium availability in soil, mean from 3 repetitions	0.66	cmolc/dm^3	2010-10-06	Extractor KCl 1mol/L	FSN_Plot_002_magnesium availability in soil, mean from 3 repetitions
FSN_0033	FSN_0033	absolute amount of direct (beam) radiation found below the canopy and the topographic mask	0.81	mol/m^2/d	2010-02-27	Hemospherical fotography, analysis by Gap Light Analyzer 2.0	FSN_Plot_002_ absolute amount of direct (beam) radiation found below the canopy and the topographic mask
FSN_0033	FSN_0033	soil aluminium availability, mean from 3 repetitions	0.82	cmolc/dm^3	2010-10-06	Extractor KCl 1mol/L	FSN_Plot_002_soil aluminium availability, mean from 3 repetitions
FSN_0033	FSN_0033	absolute amount of diffuse radiation found below the canopy and the topographic mask	0.91	mol/m^2/d	2010-02-27	Hemospherical fotography, analysis by Gap Light Analyzer 2.0	FSN_Plot_002_ absolute amount of diffuse radiation found below the canopy and the topographic mask
FSN_0033	FSN_0033	calcium availability in soil, mean from 3 repetitions	1.02	cmolc/dm^3	2010-10-06	Extractor KCl 1mol/L	FSN_Plot_002_calcium availability in soil, mean from 3 repetitions
FSN_0033	FSN_0033	absolute amount of total radiation found below the canopy and the topographic mask	1.72	mol/m^2/d	2010-02-27	Hemospherical fotography, analysis by Gap Light Analyzer 2.0	FSN_Plot_002_ absolute amount of total radiation found below the canopy and the topographic mask
FSN_0033	FSN_0033	interchangeable bases of soil, mean from 3 repetitions	1.89	cmolc/dm^3	2010-10-06	interchangeable bases	FSN_Plot_002_interchangeable bases of soil, mean from 3 repetitions
FSN_0033	FSN_0033	soil phosphorus availability, mean from 3 repetitions	2.23	mg/dm^3	2010-10-06	Extrator Mehlich 1	FSN_Plot_002_soil phosphorus availability, mean from 3 repetitions
FSN_0033	FSN_0033	effective cation exchange capacity of soil, mean from 3 repetitions	2.71	cmolc/dm^3	2010-10-06	effective cation exchange capacity	FSN_Plot_002_effective cation exchange capacity of soil, mean from 3 repetitions
FSN_0033	FSN_0033	canpoy openness	3.01	Percentage	2010-02-27	Hemospherical fotography, analysis by Gap Light Analyzer 2.0	FSN_Plot_002_canpoy openness
FSN_0033	FSN_0033	effective leaf area index integrated over the zenith angles 0 to 75 degree	3.89	dimensionless	2010-02-27	Hemospherical fotography, analysis by Gap Light Analyzer 2.0	FSN_Plot_002_effective leaf area index integrated over the zenith angles 0 to 75 degree
FSN_0033	FSN_0033	effective leaf area index integrated over the zenith angles 0 to 60 degree	4.3	dimensionless	2010-02-27	Hemospherical fotography, analysis by Gap Light Analyzer 2.0	FSN_Plot_002_effective leaf area index integrated over the zenith angles 0 to 60 degree
FSN_0033	FSN_0033	estimation of tree height	4.5	m	2001-11-01	estimation of tree height	FSN_0033-Siparuna guianensis
FSN_0033	FSN_0033	estimation of tree height	4.5	m	2010-01-10	estimation of tree height	FSN_0033-Siparuna guianensis
FSN_0033	FSN_0033	soil acidity (pH), mean from 3 repetitions	4.51	dimensionless	2010-10-06	pH in water	FSN_Plot_002_soil acidity (pH), mean from 3 repetitions
FSN_0033	FSN_0033	soil organic matter, mean from 3 repetitions	4.99	dag/kg	2010-10-06	Walkey-Black	FSN_Plot_002_soil organic matter, mean from 3 repetitions
FSN_0033	FSN_0033	potential acidity of soil (H+AL), mean from 3 repetitions	8.03	cmolc/dm^3	2010-10-06	extractor Ca(CH3COO)2, 0.5mol/L, pH 7.48	FSN_Plot_002_potential acidity of soil (H+AL), mean from 3 repetitions
FSN_0033	FSN_0033	cation exchange capacity at pH 7.0, mean from 3 repetitions	9.92	cmolc/dm^3	2010-10-06	cation exchange capacity at pH 7.0	FSN_Plot_002_cation exchange capacity at pH 7.0, mean from 3 repetitions
FSN_0033	FSN_0033	saturation of bases in soil, mean from 3 repetitions	18.53	percentage	2010-10-06	saturation of bases	FSN_Plot_002_saturation of bases in soil, mean from 3 repetitions
FSN_0033	FSN_0033	remaining phosphorus in soil, mean from 3 repetitions	27.4	mg/L	2010-10-06	Extraction with 0.01 mol/L CaCl2	FSN_Plot_002_remaining phosphorus in soil, mean from 3 repetitions
FSN_0033	FSN_0033	saturation of aluminium in soil, mean from 3 repetitions	32.43	percentage	2010-10-06	saturation of aluminium	FSN_Plot_002_saturation of aluminium in soil, mean from 3 repetitions
FSN_0033	FSN_0033	soil potassium availability, mean from 3 repetitions	81	mg/dm^3	2010-10-06	Extrator Mehlich 1	FSN_Plot_002_soil potassium availability, mean from 3 repetitions
FSN_0034	FSN_0034	basal area. calculated from circumference at breast height	0.002034817	m^2	2001-11-01	basal area. calculated from circumference at breast height	FSN_0034-Chrysophyllum gonocarpum
FSN_0034	FSN_0034	basal area. calculated from circumference at breast height	0.003029004	m^2	2010-01-10	basal area. calculated from circumference at breast height	FSN_0034-Chrysophyllum gonocarpum
FSN_0034	FSN_0034	diameter at breast height	0.0509	m	2001-11-01	diameter at breast height	FSN_0034-Chrysophyllum gonocarpum
FSN_0034	FSN_0034	diameter at breast height	0.062101911	m	2010-01-10	diameter at breast height	FSN_0034-Chrysophyllum gonocarpum
FSN_0034	FSN_0034	soil nitrogen availability, mean from 3 repetitions	0.28	dag/kg	2010-10-06	soil nitrogen availability	FSN_Plot_002_soil nitrogen availability, mean from 3 repetitions
FSN_0034	FSN_0034	magnesium availability in soil, mean from 3 repetitions	0.66	cmolc/dm^3	2010-10-06	Extractor KCl 1mol/L	FSN_Plot_002_magnesium availability in soil, mean from 3 repetitions
FSN_0034	FSN_0034	absolute amount of direct (beam) radiation found below the canopy and the topographic mask	0.81	mol/m^2/d	2010-02-27	Hemospherical fotography, analysis by Gap Light Analyzer 2.0	FSN_Plot_002_ absolute amount of direct (beam) radiation found below the canopy and the topographic mask
FSN_0034	FSN_0034	soil aluminium availability, mean from 3 repetitions	0.82	cmolc/dm^3	2010-10-06	Extractor KCl 1mol/L	FSN_Plot_002_soil aluminium availability, mean from 3 repetitions
FSN_0034	FSN_0034	absolute amount of diffuse radiation found below the canopy and the topographic mask	0.91	mol/m^2/d	2010-02-27	Hemospherical fotography, analysis by Gap Light Analyzer 2.0	FSN_Plot_002_ absolute amount of diffuse radiation found below the canopy and the topographic mask
FSN_0034	FSN_0034	calcium availability in soil, mean from 3 repetitions	1.02	cmolc/dm^3	2010-10-06	Extractor KCl 1mol/L	FSN_Plot_002_calcium availability in soil, mean from 3 repetitions
FSN_0034	FSN_0034	absolute amount of total radiation found below the canopy and the topographic mask	1.72	mol/m^2/d	2010-02-27	Hemospherical fotography, analysis by Gap Light Analyzer 2.0	FSN_Plot_002_ absolute amount of total radiation found below the canopy and the topographic mask
FSN_0034	FSN_0034	interchangeable bases of soil, mean from 3 repetitions	1.89	cmolc/dm^3	2010-10-06	interchangeable bases	FSN_Plot_002_interchangeable bases of soil, mean from 3 repetitions
FSN_0034	FSN_0034	soil phosphorus availability, mean from 3 repetitions	2.23	mg/dm^3	2010-10-06	Extrator Mehlich 1	FSN_Plot_002_soil phosphorus availability, mean from 3 repetitions
FSN_0034	FSN_0034	effective cation exchange capacity of soil, mean from 3 repetitions	2.71	cmolc/dm^3	2010-10-06	effective cation exchange capacity	FSN_Plot_002_effective cation exchange capacity of soil, mean from 3 repetitions
FSN_0034	FSN_0034	canpoy openness	3.01	Percentage	2010-02-27	Hemospherical fotography, analysis by Gap Light Analyzer 2.0	FSN_Plot_002_canpoy openness
FSN_0034	FSN_0034	effective leaf area index integrated over the zenith angles 0 to 75 degree	3.89	dimensionless	2010-02-27	Hemospherical fotography, analysis by Gap Light Analyzer 2.0	FSN_Plot_002_effective leaf area index integrated over the zenith angles 0 to 75 degree
FSN_0034	FSN_0034	effective leaf area index integrated over the zenith angles 0 to 60 degree	4.3	dimensionless	2010-02-27	Hemospherical fotography, analysis by Gap Light Analyzer 2.0	FSN_Plot_002_effective leaf area index integrated over the zenith angles 0 to 60 degree
FSN_0034	FSN_0034	soil acidity (pH), mean from 3 repetitions	4.51	dimensionless	2010-10-06	pH in water	FSN_Plot_002_soil acidity (pH), mean from 3 repetitions
FSN_0034	FSN_0034	soil organic matter, mean from 3 repetitions	4.99	dag/kg	2010-10-06	Walkey-Black	FSN_Plot_002_soil organic matter, mean from 3 repetitions
FSN_0034	FSN_0034	estimation of tree height	8	m	2001-11-01	estimation of tree height	FSN_0034-Chrysophyllum gonocarpum
FSN_0034	FSN_0034	potential acidity of soil (H+AL), mean from 3 repetitions	8.03	cmolc/dm^3	2010-10-06	extractor Ca(CH3COO)2, 0.5mol/L, pH 7.33	FSN_Plot_002_potential acidity of soil (H+AL), mean from 3 repetitions
FSN_0034	FSN_0034	estimation of tree height	9	m	2010-01-10	estimation of tree height	FSN_0034-Chrysophyllum gonocarpum
FSN_0034	FSN_0034	cation exchange capacity at pH 7.0, mean from 3 repetitions	9.92	cmolc/dm^3	2010-10-06	cation exchange capacity at pH 7.0	FSN_Plot_002_cation exchange capacity at pH 7.0, mean from 3 repetitions
FSN_0034	FSN_0034	saturation of bases in soil, mean from 3 repetitions	18.53	percentage	2010-10-06	saturation of bases	FSN_Plot_002_saturation of bases in soil, mean from 3 repetitions
FSN_0034	FSN_0034	remaining phosphorus in soil, mean from 3 repetitions	27.4	mg/L	2010-10-06	Extraction with 0.01 mol/L CaCl2	FSN_Plot_002_remaining phosphorus in soil, mean from 3 repetitions
FSN_0034	FSN_0034	saturation of aluminium in soil, mean from 3 repetitions	32.43	percentage	2010-10-06	saturation of aluminium	FSN_Plot_002_saturation of aluminium in soil, mean from 3 repetitions
FSN_0034	FSN_0034	soil potassium availability, mean from 3 repetitions	81	mg/dm^3	2010-10-06	Extrator Mehlich 1	FSN_Plot_002_soil potassium availability, mean from 3 repetitions
FSN_0035	FSN_0035	basal area. calculated from circumference at breast height	0.002463009	m^2	2001-11-01	basal area. calculated from circumference at breast height	FSN_0035-Chrysophyllum gonocarpum
FSN_0035	FSN_0035	basal area. calculated from circumference at breast height	0.003029004	m^2	2010-01-10	basal area. calculated from circumference at breast height	FSN_0035-Chrysophyllum gonocarpum
FSN_0035	FSN_0035	diameter at breast height	0.056	m	2001-11-01	diameter at breast height	FSN_0035-Chrysophyllum gonocarpum
FSN_0035	FSN_0035	diameter at breast height	0.062101911	m	2010-01-10	diameter at breast height	FSN_0035-Chrysophyllum gonocarpum
FSN_0035	FSN_0035	soil nitrogen availability, mean from 3 repetitions	0.28	dag/kg	2010-10-06	soil nitrogen availability	FSN_Plot_002_soil nitrogen availability, mean from 3 repetitions
FSN_0035	FSN_0035	magnesium availability in soil, mean from 3 repetitions	0.66	cmolc/dm^3	2010-10-06	Extractor KCl 1mol/L	FSN_Plot_002_magnesium availability in soil, mean from 3 repetitions
FSN_0035	FSN_0035	absolute amount of direct (beam) radiation found below the canopy and the topographic mask	0.81	mol/m^2/d	2010-02-27	Hemospherical fotography, analysis by Gap Light Analyzer 2.0	FSN_Plot_002_ absolute amount of direct (beam) radiation found below the canopy and the topographic mask
FSN_0035	FSN_0035	soil aluminium availability, mean from 3 repetitions	0.82	cmolc/dm^3	2010-10-06	Extractor KCl 1mol/L	FSN_Plot_002_soil aluminium availability, mean from 3 repetitions
FSN_0035	FSN_0035	absolute amount of diffuse radiation found below the canopy and the topographic mask	0.91	mol/m^2/d	2010-02-27	Hemospherical fotography, analysis by Gap Light Analyzer 2.0	FSN_Plot_002_ absolute amount of diffuse radiation found below the canopy and the topographic mask
FSN_0035	FSN_0035	calcium availability in soil, mean from 3 repetitions	1.02	cmolc/dm^3	2010-10-06	Extractor KCl 1mol/L	FSN_Plot_002_calcium availability in soil, mean from 3 repetitions
FSN_0035	FSN_0035	absolute amount of total radiation found below the canopy and the topographic mask	1.72	mol/m^2/d	2010-02-27	Hemospherical fotography, analysis by Gap Light Analyzer 2.0	FSN_Plot_002_ absolute amount of total radiation found below the canopy and the topographic mask
FSN_0035	FSN_0035	interchangeable bases of soil, mean from 3 repetitions	1.89	cmolc/dm^3	2010-10-06	interchangeable bases	FSN_Plot_002_interchangeable bases of soil, mean from 3 repetitions
FSN_0035	FSN_0035	soil phosphorus availability, mean from 3 repetitions	2.23	mg/dm^3	2010-10-06	Extrator Mehlich 1	FSN_Plot_002_soil phosphorus availability, mean from 3 repetitions
FSN_0035	FSN_0035	effective cation exchange capacity of soil, mean from 3 repetitions	2.71	cmolc/dm^3	2010-10-06	effective cation exchange capacity	FSN_Plot_002_effective cation exchange capacity of soil, mean from 3 repetitions
FSN_0035	FSN_0035	canpoy openness	3.01	Percentage	2010-02-27	Hemospherical fotography, analysis by Gap Light Analyzer 2.0	FSN_Plot_002_canpoy openness
FSN_0035	FSN_0035	effective leaf area index integrated over the zenith angles 0 to 75 degree	3.89	dimensionless	2010-02-27	Hemospherical fotography, analysis by Gap Light Analyzer 2.0	FSN_Plot_002_effective leaf area index integrated over the zenith angles 0 to 75 degree
FSN_0035	FSN_0035	effective leaf area index integrated over the zenith angles 0 to 60 degree	4.3	dimensionless	2010-02-27	Hemospherical fotography, analysis by Gap Light Analyzer 2.0	FSN_Plot_002_effective leaf area index integrated over the zenith angles 0 to 60 degree
FSN_0035	FSN_0035	soil acidity (pH), mean from 3 repetitions	4.51	dimensionless	2010-10-06	pH in water	FSN_Plot_002_soil acidity (pH), mean from 3 repetitions
FSN_0035	FSN_0035	soil organic matter, mean from 3 repetitions	4.99	dag/kg	2010-10-06	Walkey-Black	FSN_Plot_002_soil organic matter, mean from 3 repetitions
FSN_0035	FSN_0035	estimation of tree height	8	m	2001-11-01	estimation of tree height	FSN_0035-Chrysophyllum gonocarpum
FSN_0035	FSN_0035	potential acidity of soil (H+AL), mean from 3 repetitions	8.03	cmolc/dm^3	2010-10-06	extractor Ca(CH3COO)2, 0.5mol/L, pH 7.34	FSN_Plot_002_potential acidity of soil (H+AL), mean from 3 repetitions
FSN_0035	FSN_0035	cation exchange capacity at pH 7.0, mean from 3 repetitions	9.92	cmolc/dm^3	2010-10-06	cation exchange capacity at pH 7.0	FSN_Plot_002_cation exchange capacity at pH 7.0, mean from 3 repetitions
FSN_0035	FSN_0035	estimation of tree height	11	m	2010-01-10	estimation of tree height	FSN_0035-Chrysophyllum gonocarpum
FSN_0035	FSN_0035	saturation of bases in soil, mean from 3 repetitions	18.53	percentage	2010-10-06	saturation of bases	FSN_Plot_002_saturation of bases in soil, mean from 3 repetitions
FSN_0035	FSN_0035	remaining phosphorus in soil, mean from 3 repetitions	27.4	mg/L	2010-10-06	Extraction with 0.01 mol/L CaCl2	FSN_Plot_002_remaining phosphorus in soil, mean from 3 repetitions
FSN_0035	FSN_0035	saturation of aluminium in soil, mean from 3 repetitions	32.43	percentage	2010-10-06	saturation of aluminium	FSN_Plot_002_saturation of aluminium in soil, mean from 3 repetitions
FSN_0035	FSN_0035	soil potassium availability, mean from 3 repetitions	81	mg/dm^3	2010-10-06	Extrator Mehlich 1	FSN_Plot_002_soil potassium availability, mean from 3 repetitions
FSN_0036	FSN_0036	soil nitrogen availability, mean from 3 repetitions	0.28	dag/kg	2010-10-06	soil nitrogen availability	FSN_Plot_002_soil nitrogen availability, mean from 3 repetitions
FSN_0036	FSN_0036	magnesium availability in soil, mean from 3 repetitions	0.66	cmolc/dm^3	2010-10-06	Extractor KCl 1mol/L	FSN_Plot_002_magnesium availability in soil, mean from 3 repetitions
FSN_0036	FSN_0036	absolute amount of direct (beam) radiation found below the canopy and the topographic mask	0.81	mol/m^2/d	2010-02-27	Hemospherical fotography, analysis by Gap Light Analyzer 2.0	FSN_Plot_002_ absolute amount of direct (beam) radiation found below the canopy and the topographic mask
FSN_0036	FSN_0036	soil aluminium availability, mean from 3 repetitions	0.82	cmolc/dm^3	2010-10-06	Extractor KCl 1mol/L	FSN_Plot_002_soil aluminium availability, mean from 3 repetitions
FSN_0036	FSN_0036	absolute amount of diffuse radiation found below the canopy and the topographic mask	0.91	mol/m^2/d	2010-02-27	Hemospherical fotography, analysis by Gap Light Analyzer 2.0	FSN_Plot_002_ absolute amount of diffuse radiation found below the canopy and the topographic mask
FSN_0036	FSN_0036	basal area. calculated from circumference at breast height	0.953636319	m^2	2010-01-10	basal area. calculated from circumference at breast height	FSN_0036-Astronium graveolens
FSN_0036	FSN_0036	basal area. calculated from circumference at breast height	0.980459094	m^2	2001-11-01	basal area. calculated from circumference at breast height	FSN_0036-Astronium graveolens
FSN_0036	FSN_0036	calcium availability in soil, mean from 3 repetitions	1.02	cmolc/dm^3	2010-10-06	Extractor KCl 1mol/L	FSN_Plot_002_calcium availability in soil, mean from 3 repetitions
FSN_0036	FSN_0036	absolute amount of total radiation found below the canopy and the topographic mask	1.72	mol/m^2/d	2010-02-27	Hemospherical fotography, analysis by Gap Light Analyzer 2.0	FSN_Plot_002_ absolute amount of total radiation found below the canopy and the topographic mask
FSN_0036	FSN_0036	interchangeable bases of soil, mean from 3 repetitions	1.89	cmolc/dm^3	2010-10-06	interchangeable bases	FSN_Plot_002_interchangeable bases of soil, mean from 3 repetitions
FSN_0036	FSN_0036	soil phosphorus availability, mean from 3 repetitions	2.23	mg/dm^3	2010-10-06	Extrator Mehlich 1	FSN_Plot_002_soil phosphorus availability, mean from 3 repetitions
FSN_0036	FSN_0036	effective cation exchange capacity of soil, mean from 3 repetitions	2.71	cmolc/dm^3	2010-10-06	effective cation exchange capacity	FSN_Plot_002_effective cation exchange capacity of soil, mean from 3 repetitions
FSN_0036	FSN_0036	canpoy openness	3.01	Percentage	2010-02-27	Hemospherical fotography, analysis by Gap Light Analyzer 2.0	FSN_Plot_002_canpoy openness
FSN_0036	FSN_0036	effective leaf area index integrated over the zenith angles 0 to 75 degree	3.89	dimensionless	2010-02-27	Hemospherical fotography, analysis by Gap Light Analyzer 2.0	FSN_Plot_002_effective leaf area index integrated over the zenith angles 0 to 75 degree
FSN_0036	FSN_0036	effective leaf area index integrated over the zenith angles 0 to 60 degree	4.3	dimensionless	2010-02-27	Hemospherical fotography, analysis by Gap Light Analyzer 2.0	FSN_Plot_002_effective leaf area index integrated over the zenith angles 0 to 60 degree
FSN_0036	FSN_0036	soil acidity (pH), mean from 3 repetitions	4.51	dimensionless	2010-10-06	pH in water	FSN_Plot_002_soil acidity (pH), mean from 3 repetitions
FSN_0036	FSN_0036	soil organic matter, mean from 3 repetitions	4.99	dag/kg	2010-10-06	Walkey-Black	FSN_Plot_002_soil organic matter, mean from 3 repetitions
FSN_0036	FSN_0036	potential acidity of soil (H+AL), mean from 3 repetitions	8.03	cmolc/dm^3	2010-10-06	extractor Ca(CH3COO)2, 0.5mol/L, pH 7.28	FSN_Plot_002_potential acidity of soil (H+AL), mean from 3 repetitions
FSN_0036	FSN_0036	cation exchange capacity at pH 7.0, mean from 3 repetitions	9.92	cmolc/dm^3	2010-10-06	cation exchange capacity at pH 7.0	FSN_Plot_002_cation exchange capacity at pH 7.0, mean from 3 repetitions
FSN_0036	FSN_0036	saturation of bases in soil, mean from 3 repetitions	18.53	percentage	2010-10-06	saturation of bases	FSN_Plot_002_saturation of bases in soil, mean from 3 repetitions
FSN_0036	FSN_0036	remaining phosphorus in soil, mean from 3 repetitions	27.4	mg/L	2010-10-06	Extraction with 0.01 mol/L CaCl2	FSN_Plot_002_remaining phosphorus in soil, mean from 3 repetitions
FSN_0036	FSN_0036	saturation of aluminium in soil, mean from 3 repetitions	32.43	percentage	2010-10-06	saturation of aluminium	FSN_Plot_002_saturation of aluminium in soil, mean from 3 repetitions
FSN_0036	FSN_0036	estimation of tree height	33	m	2001-11-01	estimation of tree height	FSN_0036-Astronium graveolens
FSN_0036	FSN_0036	estimation of tree height	34	m	2010-01-10	estimation of tree height	FSN_0036-Astronium graveolens
FSN_0036	FSN_0036	soil potassium availability, mean from 3 repetitions	81	mg/dm^3	2010-10-06	Extrator Mehlich 1	FSN_Plot_002_soil potassium availability, mean from 3 repetitions
FSN_0036	FSN_0036	diameter at breast height	1.1173	m	2001-11-01	diameter at breast height	FSN_0036-Astronium graveolens
FSN_0036	FSN_0036	diameter at breast height	1.1019	m	2010-01-10	diameter at breast height	FSN_0036-Astronium graveolens
FSN_0037	FSN_0037	basal area. calculated from circumference at breast height	0.00637587	m^2	2001-11-01	basal area. calculated from circumference at breast height	FSN_0037-Siparuna guianensis
FSN_0037	FSN_0037	diameter at breast height	0.0901	m	2001-11-01	diameter at breast height	FSN_0037-Siparuna guianensis
FSN_0037	FSN_0037	estimation of tree height	6.5	m	2001-11-01	estimation of tree height	FSN_0037-Siparuna guianensis
FSN_0038	FSN_0038	basal area. calculated from circumference at breast height	0.002726303	m^2	2010-01-10	basal area. calculated from circumference at breast height	FSN_0038-Erythroxylum pelleterianum
FSN_0038	FSN_0038	basal area. calculated from circumference at breast height	0.002780506	m^2	2001-11-01	basal area. calculated from circumference at breast height	FSN_0038-Erythroxylum pelleterianum
FSN_0038	FSN_0038	diameter at breast height	0.058917197	m	2010-01-10	diameter at breast height	FSN_0038-Erythroxylum pelleterianum
FSN_0038	FSN_0038	diameter at breast height	0.0595	m	2001-11-01	diameter at breast height	FSN_0038-Erythroxylum pelleterianum
FSN_0038	FSN_0038	soil nitrogen availability, mean from 3 repetitions	0.28	dag/kg	2010-10-06	soil nitrogen availability	FSN_Plot_002_soil nitrogen availability, mean from 3 repetitions
FSN_0038	FSN_0038	magnesium availability in soil, mean from 3 repetitions	0.66	cmolc/dm^3	2010-10-06	Extractor KCl 1mol/L	FSN_Plot_002_magnesium availability in soil, mean from 3 repetitions
FSN_0038	FSN_0038	absolute amount of direct (beam) radiation found below the canopy and the topographic mask	0.81	mol/m^2/d	2010-02-27	Hemospherical fotography, analysis by Gap Light Analyzer 2.0	FSN_Plot_002_ absolute amount of direct (beam) radiation found below the canopy and the topographic mask
FSN_0038	FSN_0038	soil aluminium availability, mean from 3 repetitions	0.82	cmolc/dm^3	2010-10-06	Extractor KCl 1mol/L	FSN_Plot_002_soil aluminium availability, mean from 3 repetitions
FSN_0038	FSN_0038	absolute amount of diffuse radiation found below the canopy and the topographic mask	0.91	mol/m^2/d	2010-02-27	Hemospherical fotography, analysis by Gap Light Analyzer 2.0	FSN_Plot_002_ absolute amount of diffuse radiation found below the canopy and the topographic mask
FSN_0038	FSN_0038	calcium availability in soil, mean from 3 repetitions	1.02	cmolc/dm^3	2010-10-06	Extractor KCl 1mol/L	FSN_Plot_002_calcium availability in soil, mean from 3 repetitions
FSN_0038	FSN_0038	absolute amount of total radiation found below the canopy and the topographic mask	1.72	mol/m^2/d	2010-02-27	Hemospherical fotography, analysis by Gap Light Analyzer 2.0	FSN_Plot_002_ absolute amount of total radiation found below the canopy and the topographic mask
FSN_0038	FSN_0038	interchangeable bases of soil, mean from 3 repetitions	1.89	cmolc/dm^3	2010-10-06	interchangeable bases	FSN_Plot_002_interchangeable bases of soil, mean from 3 repetitions
FSN_0038	FSN_0038	soil phosphorus availability, mean from 3 repetitions	2.23	mg/dm^3	2010-10-06	Extrator Mehlich 1	FSN_Plot_002_soil phosphorus availability, mean from 3 repetitions
FSN_0038	FSN_0038	effective cation exchange capacity of soil, mean from 3 repetitions	2.71	cmolc/dm^3	2010-10-06	effective cation exchange capacity	FSN_Plot_002_effective cation exchange capacity of soil, mean from 3 repetitions
FSN_0038	FSN_0038	canpoy openness	3.01	Percentage	2010-02-27	Hemospherical fotography, analysis by Gap Light Analyzer 2.0	FSN_Plot_002_canpoy openness
FSN_0038	FSN_0038	effective leaf area index integrated over the zenith angles 0 to 75 degree	3.89	dimensionless	2010-02-27	Hemospherical fotography, analysis by Gap Light Analyzer 2.0	FSN_Plot_002_effective leaf area index integrated over the zenith angles 0 to 75 degree
FSN_0038	FSN_0038	effective leaf area index integrated over the zenith angles 0 to 60 degree	4.3	dimensionless	2010-02-27	Hemospherical fotography, analysis by Gap Light Analyzer 2.0	FSN_Plot_002_effective leaf area index integrated over the zenith angles 0 to 60 degree
FSN_0038	FSN_0038	soil acidity (pH), mean from 3 repetitions	4.51	dimensionless	2010-10-06	pH in water	FSN_Plot_002_soil acidity (pH), mean from 3 repetitions
FSN_0038	FSN_0038	soil organic matter, mean from 3 repetitions	4.99	dag/kg	2010-10-06	Walkey-Black	FSN_Plot_002_soil organic matter, mean from 3 repetitions
FSN_0038	FSN_0038	potential acidity of soil (H+AL), mean from 3 repetitions	8.03	cmolc/dm^3	2010-10-06	extractor Ca(CH3COO)2, 0.5mol/L, pH 7.35	FSN_Plot_002_potential acidity of soil (H+AL), mean from 3 repetitions
FSN_0038	FSN_0038	cation exchange capacity at pH 7.0, mean from 3 repetitions	9.92	cmolc/dm^3	2010-10-06	cation exchange capacity at pH 7.0	FSN_Plot_002_cation exchange capacity at pH 7.0, mean from 3 repetitions
FSN_0038	FSN_0038	estimation of tree height	10	m	2001-11-01	estimation of tree height	FSN_0038-Erythroxylum pelleterianum
FSN_0038	FSN_0038	estimation of tree height	11	m	2010-01-10	estimation of tree height	FSN_0038-Erythroxylum pelleterianum
FSN_0038	FSN_0038	saturation of bases in soil, mean from 3 repetitions	18.53	percentage	2010-10-06	saturation of bases	FSN_Plot_002_saturation of bases in soil, mean from 3 repetitions
FSN_0038	FSN_0038	remaining phosphorus in soil, mean from 3 repetitions	27.4	mg/L	2010-10-06	Extraction with 0.01 mol/L CaCl2	FSN_Plot_002_remaining phosphorus in soil, mean from 3 repetitions
FSN_0038	FSN_0038	saturation of aluminium in soil, mean from 3 repetitions	32.43	percentage	2010-10-06	saturation of aluminium	FSN_Plot_002_saturation of aluminium in soil, mean from 3 repetitions
FSN_0038	FSN_0038	soil potassium availability, mean from 3 repetitions	81	mg/dm^3	2010-10-06	Extrator Mehlich 1	FSN_Plot_002_soil potassium availability, mean from 3 repetitions
FSN_0039	FSN_0039	basal area. calculated from circumference at breast height	0.001452201	m^2	2001-11-01	basal area. calculated from circumference at breast height	FSN_0039-Bathysa nicholsonii
FSN_0039	FSN_0039	diameter at breast height	0.043	m	2001-11-01	diameter at breast height	FSN_0039-Bathysa nicholsonii
FSN_0039	FSN_0039	estimation of tree height	6	m	2001-11-01	estimation of tree height	FSN_0039-Bathysa nicholsonii
FSN_0040	FSN_0040	basal area. calculated from circumference at breast height	0.005384564	m^2	2001-11-01	basal area. calculated from circumference at breast height	FSN_0040-Bathysa nicholsonii
FSN_0040	FSN_0040	basal area. calculated from circumference at breast height	0.005593998	m^2	2010-01-10	basal area. calculated from circumference at breast height	FSN_0040-Bathysa nicholsonii
FSN_0040	FSN_0040	diameter at breast height	0.0828	m	2001-11-01	diameter at breast height	FSN_0040-Bathysa nicholsonii
FSN_0040	FSN_0040	diameter at breast height	0.084394904	m	2010-01-10	diameter at breast height	FSN_0040-Bathysa nicholsonii
FSN_0040	FSN_0040	soil nitrogen availability, mean from 3 repetitions	0.28	dag/kg	2010-10-06	soil nitrogen availability	FSN_Plot_002_soil nitrogen availability, mean from 3 repetitions
FSN_0040	FSN_0040	magnesium availability in soil, mean from 3 repetitions	0.66	cmolc/dm^3	2010-10-06	Extractor KCl 1mol/L	FSN_Plot_002_magnesium availability in soil, mean from 3 repetitions
FSN_0040	FSN_0040	absolute amount of direct (beam) radiation found below the canopy and the topographic mask	0.81	mol/m^2/d	2010-02-27	Hemospherical fotography, analysis by Gap Light Analyzer 2.0	FSN_Plot_002_ absolute amount of direct (beam) radiation found below the canopy and the topographic mask
FSN_0040	FSN_0040	soil aluminium availability, mean from 3 repetitions	0.82	cmolc/dm^3	2010-10-06	Extractor KCl 1mol/L	FSN_Plot_002_soil aluminium availability, mean from 3 repetitions
FSN_0040	FSN_0040	absolute amount of diffuse radiation found below the canopy and the topographic mask	0.91	mol/m^2/d	2010-02-27	Hemospherical fotography, analysis by Gap Light Analyzer 2.0	FSN_Plot_002_ absolute amount of diffuse radiation found below the canopy and the topographic mask
FSN_0040	FSN_0040	calcium availability in soil, mean from 3 repetitions	1.02	cmolc/dm^3	2010-10-06	Extractor KCl 1mol/L	FSN_Plot_002_calcium availability in soil, mean from 3 repetitions
FSN_0040	FSN_0040	absolute amount of total radiation found below the canopy and the topographic mask	1.72	mol/m^2/d	2010-02-27	Hemospherical fotography, analysis by Gap Light Analyzer 2.0	FSN_Plot_002_ absolute amount of total radiation found below the canopy and the topographic mask
FSN_0040	FSN_0040	interchangeable bases of soil, mean from 3 repetitions	1.89	cmolc/dm^3	2010-10-06	interchangeable bases	FSN_Plot_002_interchangeable bases of soil, mean from 3 repetitions
FSN_0040	FSN_0040	soil phosphorus availability, mean from 3 repetitions	2.23	mg/dm^3	2010-10-06	Extrator Mehlich 1	FSN_Plot_002_soil phosphorus availability, mean from 3 repetitions
FSN_0040	FSN_0040	effective cation exchange capacity of soil, mean from 3 repetitions	2.71	cmolc/dm^3	2010-10-06	effective cation exchange capacity	FSN_Plot_002_effective cation exchange capacity of soil, mean from 3 repetitions
FSN_0040	FSN_0040	canpoy openness	3.01	Percentage	2010-02-27	Hemospherical fotography, analysis by Gap Light Analyzer 2.0	FSN_Plot_002_canpoy openness
FSN_0040	FSN_0040	effective leaf area index integrated over the zenith angles 0 to 75 degree	3.89	dimensionless	2010-02-27	Hemospherical fotography, analysis by Gap Light Analyzer 2.0	FSN_Plot_002_effective leaf area index integrated over the zenith angles 0 to 75 degree
FSN_0040	FSN_0040	effective leaf area index integrated over the zenith angles 0 to 60 degree	4.3	dimensionless	2010-02-27	Hemospherical fotography, analysis by Gap Light Analyzer 2.0	FSN_Plot_002_effective leaf area index integrated over the zenith angles 0 to 60 degree
FSN_0040	FSN_0040	soil acidity (pH), mean from 3 repetitions	4.51	dimensionless	2010-10-06	pH in water	FSN_Plot_002_soil acidity (pH), mean from 3 repetitions
FSN_0040	FSN_0040	soil organic matter, mean from 3 repetitions	4.99	dag/kg	2010-10-06	Walkey-Black	FSN_Plot_002_soil organic matter, mean from 3 repetitions
FSN_0040	FSN_0040	estimation of tree height	8	m	2001-11-01	estimation of tree height	FSN_0040-Bathysa nicholsonii
FSN_0040	FSN_0040	potential acidity of soil (H+AL), mean from 3 repetitions	8.03	cmolc/dm^3	2010-10-06	extractor Ca(CH3COO)2, 0.5mol/L, pH 7.30	FSN_Plot_002_potential acidity of soil (H+AL), mean from 3 repetitions
FSN_0040	FSN_0040	cation exchange capacity at pH 7.0, mean from 3 repetitions	9.92	cmolc/dm^3	2010-10-06	cation exchange capacity at pH 7.0	FSN_Plot_002_cation exchange capacity at pH 7.0, mean from 3 repetitions
FSN_0040	FSN_0040	saturation of bases in soil, mean from 3 repetitions	18.53	percentage	2010-10-06	saturation of bases	FSN_Plot_002_saturation of bases in soil, mean from 3 repetitions
FSN_0040	FSN_0040	estimation of tree height	22	m	2010-01-10	estimation of tree height	FSN_0040-Bathysa nicholsonii
FSN_0040	FSN_0040	remaining phosphorus in soil, mean from 3 repetitions	27.4	mg/L	2010-10-06	Extraction with 0.01 mol/L CaCl2	FSN_Plot_002_remaining phosphorus in soil, mean from 3 repetitions
FSN_0040	FSN_0040	saturation of aluminium in soil, mean from 3 repetitions	32.43	percentage	2010-10-06	saturation of aluminium	FSN_Plot_002_saturation of aluminium in soil, mean from 3 repetitions
FSN_0040	FSN_0040	soil potassium availability, mean from 3 repetitions	81	mg/dm^3	2010-10-06	Extrator Mehlich 1	FSN_Plot_002_soil potassium availability, mean from 3 repetitions
FSN_0041	FSN_0041	basal area. calculated from circumference at breast height	0.004026391	m^2	2001-11-01	basal area. calculated from circumference at breast height	FSN_0041-Siparuna guianensis
FSN_0041	FSN_0041	basal area. calculated from circumference at breast height	0.005807084	m^2	2010-01-10	basal area. calculated from circumference at breast height	FSN_0041-Siparuna guianensis
FSN_0041	FSN_0041	diameter at breast height	0.0716	m	2001-11-01	diameter at breast height	FSN_0041-Siparuna guianensis
FSN_0041	FSN_0041	diameter at breast height	0.085987261	m	2010-01-10	diameter at breast height	FSN_0041-Siparuna guianensis
FSN_0041	FSN_0041	soil nitrogen availability, mean from 3 repetitions	0.28	dag/kg	2010-10-06	soil nitrogen availability	FSN_Plot_002_soil nitrogen availability, mean from 3 repetitions
FSN_0041	FSN_0041	magnesium availability in soil, mean from 3 repetitions	0.66	cmolc/dm^3	2010-10-06	Extractor KCl 1mol/L	FSN_Plot_002_magnesium availability in soil, mean from 3 repetitions
FSN_0041	FSN_0041	absolute amount of direct (beam) radiation found below the canopy and the topographic mask	0.81	mol/m^2/d	2010-02-27	Hemospherical fotography, analysis by Gap Light Analyzer 2.0	FSN_Plot_002_ absolute amount of direct (beam) radiation found below the canopy and the topographic mask
FSN_0041	FSN_0041	soil aluminium availability, mean from 3 repetitions	0.82	cmolc/dm^3	2010-10-06	Extractor KCl 1mol/L	FSN_Plot_002_soil aluminium availability, mean from 3 repetitions
FSN_0041	FSN_0041	absolute amount of diffuse radiation found below the canopy and the topographic mask	0.91	mol/m^2/d	2010-02-27	Hemospherical fotography, analysis by Gap Light Analyzer 2.0	FSN_Plot_002_ absolute amount of diffuse radiation found below the canopy and the topographic mask
FSN_0041	FSN_0041	calcium availability in soil, mean from 3 repetitions	1.02	cmolc/dm^3	2010-10-06	Extractor KCl 1mol/L	FSN_Plot_002_calcium availability in soil, mean from 3 repetitions
FSN_0041	FSN_0041	absolute amount of total radiation found below the canopy and the topographic mask	1.72	mol/m^2/d	2010-02-27	Hemospherical fotography, analysis by Gap Light Analyzer 2.0	FSN_Plot_002_ absolute amount of total radiation found below the canopy and the topographic mask
FSN_0041	FSN_0041	interchangeable bases of soil, mean from 3 repetitions	1.89	cmolc/dm^3	2010-10-06	interchangeable bases	FSN_Plot_002_interchangeable bases of soil, mean from 3 repetitions
FSN_0041	FSN_0041	soil phosphorus availability, mean from 3 repetitions	2.23	mg/dm^3	2010-10-06	Extrator Mehlich 1	FSN_Plot_002_soil phosphorus availability, mean from 3 repetitions
FSN_0041	FSN_0041	effective cation exchange capacity of soil, mean from 3 repetitions	2.71	cmolc/dm^3	2010-10-06	effective cation exchange capacity	FSN_Plot_002_effective cation exchange capacity of soil, mean from 3 repetitions
FSN_0041	FSN_0041	canpoy openness	3.01	Percentage	2010-02-27	Hemospherical fotography, analysis by Gap Light Analyzer 2.0	FSN_Plot_002_canpoy openness
FSN_0041	FSN_0041	effective leaf area index integrated over the zenith angles 0 to 75 degree	3.89	dimensionless	2010-02-27	Hemospherical fotography, analysis by Gap Light Analyzer 2.0	FSN_Plot_002_effective leaf area index integrated over the zenith angles 0 to 75 degree
FSN_0041	FSN_0041	effective leaf area index integrated over the zenith angles 0 to 60 degree	4.3	dimensionless	2010-02-27	Hemospherical fotography, analysis by Gap Light Analyzer 2.0	FSN_Plot_002_effective leaf area index integrated over the zenith angles 0 to 60 degree
FSN_0041	FSN_0041	soil acidity (pH), mean from 3 repetitions	4.51	dimensionless	2010-10-06	pH in water	FSN_Plot_002_soil acidity (pH), mean from 3 repetitions
FSN_0041	FSN_0041	soil organic matter, mean from 3 repetitions	4.99	dag/kg	2010-10-06	Walkey-Black	FSN_Plot_002_soil organic matter, mean from 3 repetitions
FSN_0041	FSN_0041	estimation of tree height	7	m	2001-11-01	estimation of tree height	FSN_0041-Siparuna guianensis
FSN_0041	FSN_0041	estimation of tree height	7.5	m	2010-01-10	estimation of tree height	FSN_0041-Siparuna guianensis
FSN_0041	FSN_0041	potential acidity of soil (H+AL), mean from 3 repetitions	8.03	cmolc/dm^3	2010-10-06	extractor Ca(CH3COO)2, 0.5mol/L, pH 7.50	FSN_Plot_002_potential acidity of soil (H+AL), mean from 3 repetitions
FSN_0041	FSN_0041	cation exchange capacity at pH 7.0, mean from 3 repetitions	9.92	cmolc/dm^3	2010-10-06	cation exchange capacity at pH 7.0	FSN_Plot_002_cation exchange capacity at pH 7.0, mean from 3 repetitions
FSN_0041	FSN_0041	saturation of bases in soil, mean from 3 repetitions	18.53	percentage	2010-10-06	saturation of bases	FSN_Plot_002_saturation of bases in soil, mean from 3 repetitions
FSN_0041	FSN_0041	remaining phosphorus in soil, mean from 3 repetitions	27.4	mg/L	2010-10-06	Extraction with 0.01 mol/L CaCl2	FSN_Plot_002_remaining phosphorus in soil, mean from 3 repetitions
FSN_0041	FSN_0041	saturation of aluminium in soil, mean from 3 repetitions	32.43	percentage	2010-10-06	saturation of aluminium	FSN_Plot_002_saturation of aluminium in soil, mean from 3 repetitions
FSN_0041	FSN_0041	soil potassium availability, mean from 3 repetitions	81	mg/dm^3	2010-10-06	Extrator Mehlich 1	FSN_Plot_002_soil potassium availability, mean from 3 repetitions
FSN_0042	FSN_0042	basal area. calculated from circumference at breast height	0.001365721	m^2	2001-11-01	basal area. calculated from circumference at breast height	FSN_0042-Myrciaria floribunda
FSN_0042	FSN_0042	basal area. calculated from circumference at breast height	0.00179231	m^2	2010-01-10	basal area. calculated from circumference at breast height	FSN_0042-Myrciaria floribunda
FSN_0042	FSN_0042	diameter at breast height	0.0417	m	2001-11-01	diameter at breast height	FSN_0042-Myrciaria floribunda
FSN_0042	FSN_0042	diameter at breast height	0.047770701	m	2010-01-10	diameter at breast height	FSN_0042-Myrciaria floribunda
FSN_0042	FSN_0042	soil nitrogen availability, mean from 3 repetitions	0.28	dag/kg	2010-10-06	soil nitrogen availability	FSN_Plot_002_soil nitrogen availability, mean from 3 repetitions
FSN_0042	FSN_0042	magnesium availability in soil, mean from 3 repetitions	0.66	cmolc/dm^3	2010-10-06	Extractor KCl 1mol/L	FSN_Plot_002_magnesium availability in soil, mean from 3 repetitions
FSN_0042	FSN_0042	absolute amount of direct (beam) radiation found below the canopy and the topographic mask	0.81	mol/m^2/d	2010-02-27	Hemospherical fotography, analysis by Gap Light Analyzer 2.0	FSN_Plot_002_ absolute amount of direct (beam) radiation found below the canopy and the topographic mask
FSN_0042	FSN_0042	soil aluminium availability, mean from 3 repetitions	0.82	cmolc/dm^3	2010-10-06	Extractor KCl 1mol/L	FSN_Plot_002_soil aluminium availability, mean from 3 repetitions
FSN_0042	FSN_0042	absolute amount of diffuse radiation found below the canopy and the topographic mask	0.91	mol/m^2/d	2010-02-27	Hemospherical fotography, analysis by Gap Light Analyzer 2.0	FSN_Plot_002_ absolute amount of diffuse radiation found below the canopy and the topographic mask
FSN_0042	FSN_0042	calcium availability in soil, mean from 3 repetitions	1.02	cmolc/dm^3	2010-10-06	Extractor KCl 1mol/L	FSN_Plot_002_calcium availability in soil, mean from 3 repetitions
FSN_0042	FSN_0042	absolute amount of total radiation found below the canopy and the topographic mask	1.72	mol/m^2/d	2010-02-27	Hemospherical fotography, analysis by Gap Light Analyzer 2.0	FSN_Plot_002_ absolute amount of total radiation found below the canopy and the topographic mask
FSN_0042	FSN_0042	interchangeable bases of soil, mean from 3 repetitions	1.89	cmolc/dm^3	2010-10-06	interchangeable bases	FSN_Plot_002_interchangeable bases of soil, mean from 3 repetitions
FSN_0042	FSN_0042	soil phosphorus availability, mean from 3 repetitions	2.23	mg/dm^3	2010-10-06	Extrator Mehlich 1	FSN_Plot_002_soil phosphorus availability, mean from 3 repetitions
FSN_0042	FSN_0042	effective cation exchange capacity of soil, mean from 3 repetitions	2.71	cmolc/dm^3	2010-10-06	effective cation exchange capacity	FSN_Plot_002_effective cation exchange capacity of soil, mean from 3 repetitions
FSN_0042	FSN_0042	canpoy openness	3.01	Percentage	2010-02-27	Hemospherical fotography, analysis by Gap Light Analyzer 2.0	FSN_Plot_002_canpoy openness
FSN_0042	FSN_0042	effective leaf area index integrated over the zenith angles 0 to 75 degree	3.89	dimensionless	2010-02-27	Hemospherical fotography, analysis by Gap Light Analyzer 2.0	FSN_Plot_002_effective leaf area index integrated over the zenith angles 0 to 75 degree
FSN_0042	FSN_0042	effective leaf area index integrated over the zenith angles 0 to 60 degree	4.3	dimensionless	2010-02-27	Hemospherical fotography, analysis by Gap Light Analyzer 2.0	FSN_Plot_002_effective leaf area index integrated over the zenith angles 0 to 60 degree
FSN_0042	FSN_0042	soil acidity (pH), mean from 3 repetitions	4.51	dimensionless	2010-10-06	pH in water	FSN_Plot_002_soil acidity (pH), mean from 3 repetitions
FSN_0042	FSN_0042	soil organic matter, mean from 3 repetitions	4.99	dag/kg	2010-10-06	Walkey-Black	FSN_Plot_002_soil organic matter, mean from 3 repetitions
FSN_0042	FSN_0042	estimation of tree height	5.5	m	2001-11-01	estimation of tree height	FSN_0042-Myrciaria floribunda
FSN_0042	FSN_0042	estimation of tree height	6	m	2010-01-10	estimation of tree height	FSN_0042-Myrciaria floribunda
FSN_0042	FSN_0042	potential acidity of soil (H+AL), mean from 3 repetitions	8.03	cmolc/dm^3	2010-10-06	extractor Ca(CH3COO)2, 0.5mol/L, pH 7.39	FSN_Plot_002_potential acidity of soil (H+AL), mean from 3 repetitions
FSN_0042	FSN_0042	cation exchange capacity at pH 7.0, mean from 3 repetitions	9.92	cmolc/dm^3	2010-10-06	cation exchange capacity at pH 7.0	FSN_Plot_002_cation exchange capacity at pH 7.0, mean from 3 repetitions
FSN_0042	FSN_0042	saturation of bases in soil, mean from 3 repetitions	18.53	percentage	2010-10-06	saturation of bases	FSN_Plot_002_saturation of bases in soil, mean from 3 repetitions
FSN_0042	FSN_0042	remaining phosphorus in soil, mean from 3 repetitions	27.4	mg/L	2010-10-06	Extraction with 0.01 mol/L CaCl2	FSN_Plot_002_remaining phosphorus in soil, mean from 3 repetitions
FSN_0042	FSN_0042	saturation of aluminium in soil, mean from 3 repetitions	32.43	percentage	2010-10-06	saturation of aluminium	FSN_Plot_002_saturation of aluminium in soil, mean from 3 repetitions
FSN_0042	FSN_0042	soil potassium availability, mean from 3 repetitions	81	mg/dm^3	2010-10-06	Extrator Mehlich 1	FSN_Plot_002_soil potassium availability, mean from 3 repetitions
FSN_0043	FSN_0043	basal area. calculated from circumference at breast height	0.008157001	m^2	2010-01-10	basal area. calculated from circumference at breast height	FSN_0043-Phyllostemonodaphne geminiflora
FSN_0043	FSN_0043	basal area. calculated from circumference at breast height	0.014505369	m^2	2001-11-01	basal area. calculated from circumference at breast height	FSN_0043-Phyllostemonodaphne geminiflora
FSN_0043	FSN_0043	diameter at breast height	0.101910828	m	2010-01-10	diameter at breast height	FSN_0043-Phyllostemonodaphne geminiflora
FSN_0043	FSN_0043	diameter at breast height	0.1359	m	2001-11-01	diameter at breast height	FSN_0043-Phyllostemonodaphne geminiflora
FSN_0043	FSN_0043	soil nitrogen availability, mean from 3 repetitions	0.28	dag/kg	2010-10-06	soil nitrogen availability	FSN_Plot_002_soil nitrogen availability, mean from 3 repetitions
FSN_0043	FSN_0043	magnesium availability in soil, mean from 3 repetitions	0.66	cmolc/dm^3	2010-10-06	Extractor KCl 1mol/L	FSN_Plot_002_magnesium availability in soil, mean from 3 repetitions
FSN_0043	FSN_0043	absolute amount of direct (beam) radiation found below the canopy and the topographic mask	0.81	mol/m^2/d	2010-02-27	Hemospherical fotography, analysis by Gap Light Analyzer 2.0	FSN_Plot_002_ absolute amount of direct (beam) radiation found below the canopy and the topographic mask
FSN_0043	FSN_0043	soil aluminium availability, mean from 3 repetitions	0.82	cmolc/dm^3	2010-10-06	Extractor KCl 1mol/L	FSN_Plot_002_soil aluminium availability, mean from 3 repetitions
FSN_0043	FSN_0043	absolute amount of diffuse radiation found below the canopy and the topographic mask	0.91	mol/m^2/d	2010-02-27	Hemospherical fotography, analysis by Gap Light Analyzer 2.0	FSN_Plot_002_ absolute amount of diffuse radiation found below the canopy and the topographic mask
FSN_0043	FSN_0043	calcium availability in soil, mean from 3 repetitions	1.02	cmolc/dm^3	2010-10-06	Extractor KCl 1mol/L	FSN_Plot_002_calcium availability in soil, mean from 3 repetitions
FSN_0043	FSN_0043	absolute amount of total radiation found below the canopy and the topographic mask	1.72	mol/m^2/d	2010-02-27	Hemospherical fotography, analysis by Gap Light Analyzer 2.0	FSN_Plot_002_ absolute amount of total radiation found below the canopy and the topographic mask
FSN_0043	FSN_0043	interchangeable bases of soil, mean from 3 repetitions	1.89	cmolc/dm^3	2010-10-06	interchangeable bases	FSN_Plot_002_interchangeable bases of soil, mean from 3 repetitions
FSN_0043	FSN_0043	soil phosphorus availability, mean from 3 repetitions	2.23	mg/dm^3	2010-10-06	Extrator Mehlich 1	FSN_Plot_002_soil phosphorus availability, mean from 3 repetitions
FSN_0043	FSN_0043	effective cation exchange capacity of soil, mean from 3 repetitions	2.71	cmolc/dm^3	2010-10-06	effective cation exchange capacity	FSN_Plot_002_effective cation exchange capacity of soil, mean from 3 repetitions
FSN_0043	FSN_0043	canpoy openness	3.01	Percentage	2010-02-27	Hemospherical fotography, analysis by Gap Light Analyzer 2.0	FSN_Plot_002_canpoy openness
FSN_0043	FSN_0043	effective leaf area index integrated over the zenith angles 0 to 75 degree	3.89	dimensionless	2010-02-27	Hemospherical fotography, analysis by Gap Light Analyzer 2.0	FSN_Plot_002_effective leaf area index integrated over the zenith angles 0 to 75 degree
FSN_0043	FSN_0043	effective leaf area index integrated over the zenith angles 0 to 60 degree	4.3	dimensionless	2010-02-27	Hemospherical fotography, analysis by Gap Light Analyzer 2.0	FSN_Plot_002_effective leaf area index integrated over the zenith angles 0 to 60 degree
FSN_0043	FSN_0043	soil acidity (pH), mean from 3 repetitions	4.51	dimensionless	2010-10-06	pH in water	FSN_Plot_002_soil acidity (pH), mean from 3 repetitions
FSN_0043	FSN_0043	soil organic matter, mean from 3 repetitions	4.99	dag/kg	2010-10-06	Walkey-Black	FSN_Plot_002_soil organic matter, mean from 3 repetitions
FSN_0043	FSN_0043	potential acidity of soil (H+AL), mean from 3 repetitions	8.03	cmolc/dm^3	2010-10-06	extractor Ca(CH3COO)2, 0.5mol/L, pH 7.44	FSN_Plot_002_potential acidity of soil (H+AL), mean from 3 repetitions
FSN_0043	FSN_0043	cation exchange capacity at pH 7.0, mean from 3 repetitions	9.92	cmolc/dm^3	2010-10-06	cation exchange capacity at pH 7.0	FSN_Plot_002_cation exchange capacity at pH 7.0, mean from 3 repetitions
FSN_0043	FSN_0043	estimation of tree height	11	m	2001-11-01	estimation of tree height	FSN_0043-Phyllostemonodaphne geminiflora
FSN_0043	FSN_0043	estimation of tree height	12	m	2010-01-10	estimation of tree height	FSN_0043-Phyllostemonodaphne geminiflora
FSN_0043	FSN_0043	saturation of bases in soil, mean from 3 repetitions	18.53	percentage	2010-10-06	saturation of bases	FSN_Plot_002_saturation of bases in soil, mean from 3 repetitions
FSN_0043	FSN_0043	remaining phosphorus in soil, mean from 3 repetitions	27.4	mg/L	2010-10-06	Extraction with 0.01 mol/L CaCl2	FSN_Plot_002_remaining phosphorus in soil, mean from 3 repetitions
FSN_0043	FSN_0043	saturation of aluminium in soil, mean from 3 repetitions	32.43	percentage	2010-10-06	saturation of aluminium	FSN_Plot_002_saturation of aluminium in soil, mean from 3 repetitions
FSN_0043	FSN_0043	soil potassium availability, mean from 3 repetitions	81	mg/dm^3	2010-10-06	Extrator Mehlich 1	FSN_Plot_002_soil potassium availability, mean from 3 repetitions
FSN_0044	FSN_0044	basal area. calculated from circumference at breast height	0.005890141	m^2	2001-11-01	basal area. calculated from circumference at breast height	FSN_0044-Swartzia myrtifolia
FSN_0044	FSN_0044	diameter at breast height	0.0866	m	2001-11-01	diameter at breast height	FSN_0044-Swartzia myrtifolia
FSN_0044	FSN_0044	estimation of tree height	8	m	2001-11-01	estimation of tree height	FSN_0044-Swartzia myrtifolia
FSN_0045	FSN_0045	basal area. calculated from circumference at breast height	0.001562283	m^2	2001-11-01	basal area. calculated from circumference at breast height	FSN_0045-Myrciaria floribunda
FSN_0045	FSN_0045	basal area. calculated from circumference at breast height	0.002302122	m^2	2010-01-10	basal area. calculated from circumference at breast height	FSN_0045-Myrciaria floribunda
FSN_0045	FSN_0045	diameter at breast height	0.0446	m	2001-11-01	diameter at breast height	FSN_0045-Myrciaria floribunda
FSN_0045	FSN_0045	diameter at breast height	0.054140127	m	2010-01-10	diameter at breast height	FSN_0045-Myrciaria floribunda
FSN_0045	FSN_0045	soil nitrogen availability, mean from 3 repetitions	0.28	dag/kg	2010-10-06	soil nitrogen availability	FSN_Plot_002_soil nitrogen availability, mean from 3 repetitions
FSN_0045	FSN_0045	magnesium availability in soil, mean from 3 repetitions	0.66	cmolc/dm^3	2010-10-06	Extractor KCl 1mol/L	FSN_Plot_002_magnesium availability in soil, mean from 3 repetitions
FSN_0045	FSN_0045	absolute amount of direct (beam) radiation found below the canopy and the topographic mask	0.81	mol/m^2/d	2010-02-27	Hemospherical fotography, analysis by Gap Light Analyzer 2.0	FSN_Plot_002_ absolute amount of direct (beam) radiation found below the canopy and the topographic mask
FSN_0045	FSN_0045	soil aluminium availability, mean from 3 repetitions	0.82	cmolc/dm^3	2010-10-06	Extractor KCl 1mol/L	FSN_Plot_002_soil aluminium availability, mean from 3 repetitions
FSN_0045	FSN_0045	absolute amount of diffuse radiation found below the canopy and the topographic mask	0.91	mol/m^2/d	2010-02-27	Hemospherical fotography, analysis by Gap Light Analyzer 2.0	FSN_Plot_002_ absolute amount of diffuse radiation found below the canopy and the topographic mask
FSN_0045	FSN_0045	calcium availability in soil, mean from 3 repetitions	1.02	cmolc/dm^3	2010-10-06	Extractor KCl 1mol/L	FSN_Plot_002_calcium availability in soil, mean from 3 repetitions
FSN_0045	FSN_0045	absolute amount of total radiation found below the canopy and the topographic mask	1.72	mol/m^2/d	2010-02-27	Hemospherical fotography, analysis by Gap Light Analyzer 2.0	FSN_Plot_002_ absolute amount of total radiation found below the canopy and the topographic mask
FSN_0045	FSN_0045	interchangeable bases of soil, mean from 3 repetitions	1.89	cmolc/dm^3	2010-10-06	interchangeable bases	FSN_Plot_002_interchangeable bases of soil, mean from 3 repetitions
FSN_0045	FSN_0045	soil phosphorus availability, mean from 3 repetitions	2.23	mg/dm^3	2010-10-06	Extrator Mehlich 1	FSN_Plot_002_soil phosphorus availability, mean from 3 repetitions
FSN_0045	FSN_0045	effective cation exchange capacity of soil, mean from 3 repetitions	2.71	cmolc/dm^3	2010-10-06	effective cation exchange capacity	FSN_Plot_002_effective cation exchange capacity of soil, mean from 3 repetitions
FSN_0045	FSN_0045	canpoy openness	3.01	Percentage	2010-02-27	Hemospherical fotography, analysis by Gap Light Analyzer 2.0	FSN_Plot_002_canpoy openness
FSN_0045	FSN_0045	effective leaf area index integrated over the zenith angles 0 to 75 degree	3.89	dimensionless	2010-02-27	Hemospherical fotography, analysis by Gap Light Analyzer 2.0	FSN_Plot_002_effective leaf area index integrated over the zenith angles 0 to 75 degree
FSN_0045	FSN_0045	effective leaf area index integrated over the zenith angles 0 to 60 degree	4.3	dimensionless	2010-02-27	Hemospherical fotography, analysis by Gap Light Analyzer 2.0	FSN_Plot_002_effective leaf area index integrated over the zenith angles 0 to 60 degree
FSN_0045	FSN_0045	soil acidity (pH), mean from 3 repetitions	4.51	dimensionless	2010-10-06	pH in water	FSN_Plot_002_soil acidity (pH), mean from 3 repetitions
FSN_0045	FSN_0045	soil organic matter, mean from 3 repetitions	4.99	dag/kg	2010-10-06	Walkey-Black	FSN_Plot_002_soil organic matter, mean from 3 repetitions
FSN_0045	FSN_0045	estimation of tree height	6	m	2001-11-01	estimation of tree height	FSN_0045-Myrciaria floribunda
FSN_0045	FSN_0045	estimation of tree height	7	m	2010-01-10	estimation of tree height	FSN_0045-Myrciaria floribunda
FSN_0045	FSN_0045	potential acidity of soil (H+AL), mean from 3 repetitions	8.03	cmolc/dm^3	2010-10-06	extractor Ca(CH3COO)2, 0.5mol/L, pH 7.40	FSN_Plot_002_potential acidity of soil (H+AL), mean from 3 repetitions
FSN_0045	FSN_0045	cation exchange capacity at pH 7.0, mean from 3 repetitions	9.92	cmolc/dm^3	2010-10-06	cation exchange capacity at pH 7.0	FSN_Plot_002_cation exchange capacity at pH 7.0, mean from 3 repetitions
FSN_0045	FSN_0045	saturation of bases in soil, mean from 3 repetitions	18.53	percentage	2010-10-06	saturation of bases	FSN_Plot_002_saturation of bases in soil, mean from 3 repetitions
FSN_0045	FSN_0045	remaining phosphorus in soil, mean from 3 repetitions	27.4	mg/L	2010-10-06	Extraction with 0.01 mol/L CaCl2	FSN_Plot_002_remaining phosphorus in soil, mean from 3 repetitions
FSN_0045	FSN_0045	saturation of aluminium in soil, mean from 3 repetitions	32.43	percentage	2010-10-06	saturation of aluminium	FSN_Plot_002_saturation of aluminium in soil, mean from 3 repetitions
FSN_0045	FSN_0045	soil potassium availability, mean from 3 repetitions	81	mg/dm^3	2010-10-06	Extrator Mehlich 1	FSN_Plot_002_soil potassium availability, mean from 3 repetitions
FSN_0046	FSN_0046	basal area. calculated from circumference at breast height	0.016467475	m^2	2001-11-01	basal area. calculated from circumference at breast height	FSN_0046-Sorocea bonplandii
FSN_0046	FSN_0046	basal area. calculated from circumference at breast height	0.020719102	m^2	2010-01-10	basal area. calculated from circumference at breast height	FSN_0046-Sorocea bonplandii
FSN_0046	FSN_0046	diameter at breast height	0.1448	m	2001-11-01	diameter at breast height	FSN_0046-Sorocea bonplandii
FSN_0046	FSN_0046	diameter at breast height	0.162420382	m	2010-01-10	diameter at breast height	FSN_0046-Sorocea bonplandii
FSN_0046	FSN_0046	soil nitrogen availability, mean from 3 repetitions	0.28	dag/kg	2010-10-06	soil nitrogen availability	FSN_Plot_002_soil nitrogen availability, mean from 3 repetitions
FSN_0046	FSN_0046	magnesium availability in soil, mean from 3 repetitions	0.66	cmolc/dm^3	2010-10-06	Extractor KCl 1mol/L	FSN_Plot_002_magnesium availability in soil, mean from 3 repetitions
FSN_0046	FSN_0046	absolute amount of direct (beam) radiation found below the canopy and the topographic mask	0.81	mol/m^2/d	2010-02-27	Hemospherical fotography, analysis by Gap Light Analyzer 2.0	FSN_Plot_002_ absolute amount of direct (beam) radiation found below the canopy and the topographic mask
FSN_0046	FSN_0046	soil aluminium availability, mean from 3 repetitions	0.82	cmolc/dm^3	2010-10-06	Extractor KCl 1mol/L	FSN_Plot_002_soil aluminium availability, mean from 3 repetitions
FSN_0046	FSN_0046	absolute amount of diffuse radiation found below the canopy and the topographic mask	0.91	mol/m^2/d	2010-02-27	Hemospherical fotography, analysis by Gap Light Analyzer 2.0	FSN_Plot_002_ absolute amount of diffuse radiation found below the canopy and the topographic mask
FSN_0046	FSN_0046	calcium availability in soil, mean from 3 repetitions	1.02	cmolc/dm^3	2010-10-06	Extractor KCl 1mol/L	FSN_Plot_002_calcium availability in soil, mean from 3 repetitions
FSN_0046	FSN_0046	absolute amount of total radiation found below the canopy and the topographic mask	1.72	mol/m^2/d	2010-02-27	Hemospherical fotography, analysis by Gap Light Analyzer 2.0	FSN_Plot_002_ absolute amount of total radiation found below the canopy and the topographic mask
FSN_0046	FSN_0046	interchangeable bases of soil, mean from 3 repetitions	1.89	cmolc/dm^3	2010-10-06	interchangeable bases	FSN_Plot_002_interchangeable bases of soil, mean from 3 repetitions
FSN_0046	FSN_0046	soil phosphorus availability, mean from 3 repetitions	2.23	mg/dm^3	2010-10-06	Extrator Mehlich 1	FSN_Plot_002_soil phosphorus availability, mean from 3 repetitions
FSN_0046	FSN_0046	effective cation exchange capacity of soil, mean from 3 repetitions	2.71	cmolc/dm^3	2010-10-06	effective cation exchange capacity	FSN_Plot_002_effective cation exchange capacity of soil, mean from 3 repetitions
FSN_0046	FSN_0046	canpoy openness	3.01	Percentage	2010-02-27	Hemospherical fotography, analysis by Gap Light Analyzer 2.0	FSN_Plot_002_canpoy openness
FSN_0046	FSN_0046	effective leaf area index integrated over the zenith angles 0 to 75 degree	3.89	dimensionless	2010-02-27	Hemospherical fotography, analysis by Gap Light Analyzer 2.0	FSN_Plot_002_effective leaf area index integrated over the zenith angles 0 to 75 degree
FSN_0046	FSN_0046	effective leaf area index integrated over the zenith angles 0 to 60 degree	4.3	dimensionless	2010-02-27	Hemospherical fotography, analysis by Gap Light Analyzer 2.0	FSN_Plot_002_effective leaf area index integrated over the zenith angles 0 to 60 degree
FSN_0046	FSN_0046	soil acidity (pH), mean from 3 repetitions	4.51	dimensionless	2010-10-06	pH in water	FSN_Plot_002_soil acidity (pH), mean from 3 repetitions
FSN_0046	FSN_0046	soil organic matter, mean from 3 repetitions	4.99	dag/kg	2010-10-06	Walkey-Black	FSN_Plot_002_soil organic matter, mean from 3 repetitions
FSN_0046	FSN_0046	potential acidity of soil (H+AL), mean from 3 repetitions	8.03	cmolc/dm^3	2010-10-06	extractor Ca(CH3COO)2, 0.5mol/L, pH 7.51	FSN_Plot_002_potential acidity of soil (H+AL), mean from 3 repetitions
FSN_0046	FSN_0046	cation exchange capacity at pH 7.0, mean from 3 repetitions	9.92	cmolc/dm^3	2010-10-06	cation exchange capacity at pH 7.0	FSN_Plot_002_cation exchange capacity at pH 7.0, mean from 3 repetitions
FSN_0046	FSN_0046	estimation of tree height	15.5	m	2001-11-01	estimation of tree height	FSN_0046-Sorocea bonplandii
FSN_0046	FSN_0046	estimation of tree height	17	m	2010-01-10	estimation of tree height	FSN_0046-Sorocea bonplandii
FSN_0046	FSN_0046	saturation of bases in soil, mean from 3 repetitions	18.53	percentage	2010-10-06	saturation of bases	FSN_Plot_002_saturation of bases in soil, mean from 3 repetitions
FSN_0046	FSN_0046	remaining phosphorus in soil, mean from 3 repetitions	27.4	mg/L	2010-10-06	Extraction with 0.01 mol/L CaCl2	FSN_Plot_002_remaining phosphorus in soil, mean from 3 repetitions
FSN_0046	FSN_0046	saturation of aluminium in soil, mean from 3 repetitions	32.43	percentage	2010-10-06	saturation of aluminium	FSN_Plot_002_saturation of aluminium in soil, mean from 3 repetitions
FSN_0046	FSN_0046	soil potassium availability, mean from 3 repetitions	81	mg/dm^3	2010-10-06	Extrator Mehlich 1	FSN_Plot_002_soil potassium availability, mean from 3 repetitions
FSN_0047	FSN_0047	basal area. calculated from circumference at breast height	0.005593998	m^2	2010-01-10	basal area. calculated from circumference at breast height	FSN_0047-Sorocea bonplandii
FSN_0047	FSN_0047	basal area. calculated from circumference at breast height	0.006151435	m^2	2001-11-01	basal area. calculated from circumference at breast height	FSN_0047-Sorocea bonplandii
FSN_0047	FSN_0047	diameter at breast height	0.084394904	m	2010-01-10	diameter at breast height	FSN_0047-Sorocea bonplandii
FSN_0047	FSN_0047	diameter at breast height	0.0885	m	2001-11-01	diameter at breast height	FSN_0047-Sorocea bonplandii
FSN_0047	FSN_0047	soil nitrogen availability, mean from 3 repetitions	0.28	dag/kg	2010-10-06	soil nitrogen availability	FSN_Plot_002_soil nitrogen availability, mean from 3 repetitions
FSN_0047	FSN_0047	magnesium availability in soil, mean from 3 repetitions	0.66	cmolc/dm^3	2010-10-06	Extractor KCl 1mol/L	FSN_Plot_002_magnesium availability in soil, mean from 3 repetitions
FSN_0047	FSN_0047	absolute amount of direct (beam) radiation found below the canopy and the topographic mask	0.81	mol/m^2/d	2010-02-27	Hemospherical fotography, analysis by Gap Light Analyzer 2.0	FSN_Plot_002_ absolute amount of direct (beam) radiation found below the canopy and the topographic mask
FSN_0047	FSN_0047	soil aluminium availability, mean from 3 repetitions	0.82	cmolc/dm^3	2010-10-06	Extractor KCl 1mol/L	FSN_Plot_002_soil aluminium availability, mean from 3 repetitions
FSN_0047	FSN_0047	absolute amount of diffuse radiation found below the canopy and the topographic mask	0.91	mol/m^2/d	2010-02-27	Hemospherical fotography, analysis by Gap Light Analyzer 2.0	FSN_Plot_002_ absolute amount of diffuse radiation found below the canopy and the topographic mask
FSN_0047	FSN_0047	calcium availability in soil, mean from 3 repetitions	1.02	cmolc/dm^3	2010-10-06	Extractor KCl 1mol/L	FSN_Plot_002_calcium availability in soil, mean from 3 repetitions
FSN_0047	FSN_0047	absolute amount of total radiation found below the canopy and the topographic mask	1.72	mol/m^2/d	2010-02-27	Hemospherical fotography, analysis by Gap Light Analyzer 2.0	FSN_Plot_002_ absolute amount of total radiation found below the canopy and the topographic mask
FSN_0047	FSN_0047	interchangeable bases of soil, mean from 3 repetitions	1.89	cmolc/dm^3	2010-10-06	interchangeable bases	FSN_Plot_002_interchangeable bases of soil, mean from 3 repetitions
FSN_0047	FSN_0047	soil phosphorus availability, mean from 3 repetitions	2.23	mg/dm^3	2010-10-06	Extrator Mehlich 1	FSN_Plot_002_soil phosphorus availability, mean from 3 repetitions
FSN_0047	FSN_0047	effective cation exchange capacity of soil, mean from 3 repetitions	2.71	cmolc/dm^3	2010-10-06	effective cation exchange capacity	FSN_Plot_002_effective cation exchange capacity of soil, mean from 3 repetitions
FSN_0047	FSN_0047	canpoy openness	3.01	Percentage	2010-02-27	Hemospherical fotography, analysis by Gap Light Analyzer 2.0	FSN_Plot_002_canpoy openness
FSN_0047	FSN_0047	effective leaf area index integrated over the zenith angles 0 to 75 degree	3.89	dimensionless	2010-02-27	Hemospherical fotography, analysis by Gap Light Analyzer 2.0	FSN_Plot_002_effective leaf area index integrated over the zenith angles 0 to 75 degree
FSN_0047	FSN_0047	effective leaf area index integrated over the zenith angles 0 to 60 degree	4.3	dimensionless	2010-02-27	Hemospherical fotography, analysis by Gap Light Analyzer 2.0	FSN_Plot_002_effective leaf area index integrated over the zenith angles 0 to 60 degree
FSN_0047	FSN_0047	soil acidity (pH), mean from 3 repetitions	4.51	dimensionless	2010-10-06	pH in water	FSN_Plot_002_soil acidity (pH), mean from 3 repetitions
FSN_0047	FSN_0047	soil organic matter, mean from 3 repetitions	4.99	dag/kg	2010-10-06	Walkey-Black	FSN_Plot_002_soil organic matter, mean from 3 repetitions
FSN_0047	FSN_0047	potential acidity of soil (H+AL), mean from 3 repetitions	8.03	cmolc/dm^3	2010-10-06	extractor Ca(CH3COO)2, 0.5mol/L, pH 7.52	FSN_Plot_002_potential acidity of soil (H+AL), mean from 3 repetitions
FSN_0047	FSN_0047	cation exchange capacity at pH 7.0, mean from 3 repetitions	9.92	cmolc/dm^3	2010-10-06	cation exchange capacity at pH 7.0	FSN_Plot_002_cation exchange capacity at pH 7.0, mean from 3 repetitions
FSN_0047	FSN_0047	estimation of tree height	11	m	2001-11-01	estimation of tree height	FSN_0047-Sorocea bonplandii
FSN_0047	FSN_0047	estimation of tree height	11	m	2010-01-10	estimation of tree height	FSN_0047-Sorocea bonplandii
FSN_0047	FSN_0047	saturation of bases in soil, mean from 3 repetitions	18.53	percentage	2010-10-06	saturation of bases	FSN_Plot_002_saturation of bases in soil, mean from 3 repetitions
FSN_0047	FSN_0047	remaining phosphorus in soil, mean from 3 repetitions	27.4	mg/L	2010-10-06	Extraction with 0.01 mol/L CaCl2	FSN_Plot_002_remaining phosphorus in soil, mean from 3 repetitions
FSN_0047	FSN_0047	saturation of aluminium in soil, mean from 3 repetitions	32.43	percentage	2010-10-06	saturation of aluminium	FSN_Plot_002_saturation of aluminium in soil, mean from 3 repetitions
FSN_0047	FSN_0047	soil potassium availability, mean from 3 repetitions	81	mg/dm^3	2010-10-06	Extrator Mehlich 1	FSN_Plot_002_soil potassium availability, mean from 3 repetitions
FSN_0048	FSN_0048	basal area. calculated from circumference at breast height	0.025305725	m^2	2001-11-01	basal area. calculated from circumference at breast height	FSN_0048-Virola gardneri
FSN_0048	FSN_0048	basal area. calculated from circumference at breast height	0.028676958	m^2	2010-01-10	basal area. calculated from circumference at breast height	FSN_0048-Virola gardneri
FSN_0048	FSN_0048	diameter at breast height	0.1795	m	2001-11-01	diameter at breast height	FSN_0048-Virola gardneri
FSN_0048	FSN_0048	diameter at breast height	0.191082803	m	2010-01-10	diameter at breast height	FSN_0048-Virola gardneri
FSN_0048	FSN_0048	soil nitrogen availability, mean from 3 repetitions	0.28	dag/kg	2010-10-06	soil nitrogen availability	FSN_Plot_002_soil nitrogen availability, mean from 3 repetitions
FSN_0048	FSN_0048	magnesium availability in soil, mean from 3 repetitions	0.66	cmolc/dm^3	2010-10-06	Extractor KCl 1mol/L	FSN_Plot_002_magnesium availability in soil, mean from 3 repetitions
FSN_0048	FSN_0048	absolute amount of direct (beam) radiation found below the canopy and the topographic mask	0.81	mol/m^2/d	2010-02-27	Hemospherical fotography, analysis by Gap Light Analyzer 2.0	FSN_Plot_002_ absolute amount of direct (beam) radiation found below the canopy and the topographic mask
FSN_0048	FSN_0048	soil aluminium availability, mean from 3 repetitions	0.82	cmolc/dm^3	2010-10-06	Extractor KCl 1mol/L	FSN_Plot_002_soil aluminium availability, mean from 3 repetitions
FSN_0048	FSN_0048	absolute amount of diffuse radiation found below the canopy and the topographic mask	0.91	mol/m^2/d	2010-02-27	Hemospherical fotography, analysis by Gap Light Analyzer 2.0	FSN_Plot_002_ absolute amount of diffuse radiation found below the canopy and the topographic mask
FSN_0048	FSN_0048	calcium availability in soil, mean from 3 repetitions	1.02	cmolc/dm^3	2010-10-06	Extractor KCl 1mol/L	FSN_Plot_002_calcium availability in soil, mean from 3 repetitions
FSN_0048	FSN_0048	absolute amount of total radiation found below the canopy and the topographic mask	1.72	mol/m^2/d	2010-02-27	Hemospherical fotography, analysis by Gap Light Analyzer 2.0	FSN_Plot_002_ absolute amount of total radiation found below the canopy and the topographic mask
FSN_0048	FSN_0048	interchangeable bases of soil, mean from 3 repetitions	1.89	cmolc/dm^3	2010-10-06	interchangeable bases	FSN_Plot_002_interchangeable bases of soil, mean from 3 repetitions
FSN_0048	FSN_0048	soil phosphorus availability, mean from 3 repetitions	2.23	mg/dm^3	2010-10-06	Extrator Mehlich 1	FSN_Plot_002_soil phosphorus availability, mean from 3 repetitions
FSN_0048	FSN_0048	effective cation exchange capacity of soil, mean from 3 repetitions	2.71	cmolc/dm^3	2010-10-06	effective cation exchange capacity	FSN_Plot_002_effective cation exchange capacity of soil, mean from 3 repetitions
FSN_0048	FSN_0048	canpoy openness	3.01	Percentage	2010-02-27	Hemospherical fotography, analysis by Gap Light Analyzer 2.0	FSN_Plot_002_canpoy openness
FSN_0048	FSN_0048	effective leaf area index integrated over the zenith angles 0 to 75 degree	3.89	dimensionless	2010-02-27	Hemospherical fotography, analysis by Gap Light Analyzer 2.0	FSN_Plot_002_effective leaf area index integrated over the zenith angles 0 to 75 degree
FSN_0048	FSN_0048	effective leaf area index integrated over the zenith angles 0 to 60 degree	4.3	dimensionless	2010-02-27	Hemospherical fotography, analysis by Gap Light Analyzer 2.0	FSN_Plot_002_effective leaf area index integrated over the zenith angles 0 to 60 degree
FSN_0048	FSN_0048	soil acidity (pH), mean from 3 repetitions	4.51	dimensionless	2010-10-06	pH in water	FSN_Plot_002_soil acidity (pH), mean from 3 repetitions
FSN_0048	FSN_0048	soil organic matter, mean from 3 repetitions	4.99	dag/kg	2010-10-06	Walkey-Black	FSN_Plot_002_soil organic matter, mean from 3 repetitions
FSN_0048	FSN_0048	potential acidity of soil (H+AL), mean from 3 repetitions	8.03	cmolc/dm^3	2010-10-06	extractor Ca(CH3COO)2, 0.5mol/L, pH 7.55	FSN_Plot_002_potential acidity of soil (H+AL), mean from 3 repetitions
FSN_0048	FSN_0048	cation exchange capacity at pH 7.0, mean from 3 repetitions	9.92	cmolc/dm^3	2010-10-06	cation exchange capacity at pH 7.0	FSN_Plot_002_cation exchange capacity at pH 7.0, mean from 3 repetitions
FSN_0048	FSN_0048	estimation of tree height	16.5	m	2001-11-01	estimation of tree height	FSN_0048-Virola gardneri
FSN_0048	FSN_0048	estimation of tree height	18	m	2010-01-10	estimation of tree height	FSN_0048-Virola gardneri
FSN_0048	FSN_0048	saturation of bases in soil, mean from 3 repetitions	18.53	percentage	2010-10-06	saturation of bases	FSN_Plot_002_saturation of bases in soil, mean from 3 repetitions
FSN_0048	FSN_0048	remaining phosphorus in soil, mean from 3 repetitions	27.4	mg/L	2010-10-06	Extraction with 0.01 mol/L CaCl2	FSN_Plot_002_remaining phosphorus in soil, mean from 3 repetitions
FSN_0048	FSN_0048	saturation of aluminium in soil, mean from 3 repetitions	32.43	percentage	2010-10-06	saturation of aluminium	FSN_Plot_002_saturation of aluminium in soil, mean from 3 repetitions
FSN_0048	FSN_0048	soil potassium availability, mean from 3 repetitions	81	mg/dm^3	2010-10-06	Extrator Mehlich 1	FSN_Plot_002_soil potassium availability, mean from 3 repetitions
FSN_0049	FSN_0049	basal area. calculated from circumference at breast height	0.001561301	m^2	2010-01-10	basal area. calculated from circumference at breast height	FSN_0049-Aniba firmula
FSN_0049	FSN_0049	basal area. calculated from circumference at breast height	0.002164754	m^2	2001-11-01	basal area. calculated from circumference at breast height	FSN_0049-Aniba firmula
FSN_0049	FSN_0049	diameter at breast height	0.044585987	m	2010-01-10	diameter at breast height	FSN_0049-Aniba firmula
FSN_0049	FSN_0049	diameter at breast height	0.0525	m	2001-11-01	diameter at breast height	FSN_0049-Aniba firmula
FSN_0049	FSN_0049	soil nitrogen availability, mean from 3 repetitions	0.28	dag/kg	2010-10-06	soil nitrogen availability	FSN_Plot_002_soil nitrogen availability, mean from 3 repetitions
FSN_0049	FSN_0049	magnesium availability in soil, mean from 3 repetitions	0.66	cmolc/dm^3	2010-10-06	Extractor KCl 1mol/L	FSN_Plot_002_magnesium availability in soil, mean from 3 repetitions
FSN_0049	FSN_0049	absolute amount of direct (beam) radiation found below the canopy and the topographic mask	0.81	mol/m^2/d	2010-02-27	Hemospherical fotography, analysis by Gap Light Analyzer 2.0	FSN_Plot_002_ absolute amount of direct (beam) radiation found below the canopy and the topographic mask
FSN_0049	FSN_0049	soil aluminium availability, mean from 3 repetitions	0.82	cmolc/dm^3	2010-10-06	Extractor KCl 1mol/L	FSN_Plot_002_soil aluminium availability, mean from 3 repetitions
FSN_0049	FSN_0049	absolute amount of diffuse radiation found below the canopy and the topographic mask	0.91	mol/m^2/d	2010-02-27	Hemospherical fotography, analysis by Gap Light Analyzer 2.0	FSN_Plot_002_ absolute amount of diffuse radiation found below the canopy and the topographic mask
FSN_0049	FSN_0049	calcium availability in soil, mean from 3 repetitions	1.02	cmolc/dm^3	2010-10-06	Extractor KCl 1mol/L	FSN_Plot_002_calcium availability in soil, mean from 3 repetitions
FSN_0049	FSN_0049	absolute amount of total radiation found below the canopy and the topographic mask	1.72	mol/m^2/d	2010-02-27	Hemospherical fotography, analysis by Gap Light Analyzer 2.0	FSN_Plot_002_ absolute amount of total radiation found below the canopy and the topographic mask
FSN_0049	FSN_0049	interchangeable bases of soil, mean from 3 repetitions	1.89	cmolc/dm^3	2010-10-06	interchangeable bases	FSN_Plot_002_interchangeable bases of soil, mean from 3 repetitions
FSN_0049	FSN_0049	soil phosphorus availability, mean from 3 repetitions	2.23	mg/dm^3	2010-10-06	Extrator Mehlich 1	FSN_Plot_002_soil phosphorus availability, mean from 3 repetitions
FSN_0049	FSN_0049	effective cation exchange capacity of soil, mean from 3 repetitions	2.71	cmolc/dm^3	2010-10-06	effective cation exchange capacity	FSN_Plot_002_effective cation exchange capacity of soil, mean from 3 repetitions
FSN_0049	FSN_0049	canpoy openness	3.01	Percentage	2010-02-27	Hemospherical fotography, analysis by Gap Light Analyzer 2.0	FSN_Plot_002_canpoy openness
FSN_0049	FSN_0049	effective leaf area index integrated over the zenith angles 0 to 75 degree	3.89	dimensionless	2010-02-27	Hemospherical fotography, analysis by Gap Light Analyzer 2.0	FSN_Plot_002_effective leaf area index integrated over the zenith angles 0 to 75 degree
FSN_0049	FSN_0049	estimation of tree height	4	m	2010-01-10	estimation of tree height	FSN_0049-Aniba firmula
FSN_0049	FSN_0049	effective leaf area index integrated over the zenith angles 0 to 60 degree	4.3	dimensionless	2010-02-27	Hemospherical fotography, analysis by Gap Light Analyzer 2.0	FSN_Plot_002_effective leaf area index integrated over the zenith angles 0 to 60 degree
FSN_0049	FSN_0049	soil acidity (pH), mean from 3 repetitions	4.51	dimensionless	2010-10-06	pH in water	FSN_Plot_002_soil acidity (pH), mean from 3 repetitions
FSN_0049	FSN_0049	soil organic matter, mean from 3 repetitions	4.99	dag/kg	2010-10-06	Walkey-Black	FSN_Plot_002_soil organic matter, mean from 3 repetitions
FSN_0049	FSN_0049	estimation of tree height	6	m	2001-11-01	estimation of tree height	FSN_0049-Aniba firmula
FSN_0049	FSN_0049	potential acidity of soil (H+AL), mean from 3 repetitions	8.03	cmolc/dm^3	2010-10-06	extractor Ca(CH3COO)2, 0.5mol/L, pH 7.27	FSN_Plot_002_potential acidity of soil (H+AL), mean from 3 repetitions
FSN_0049	FSN_0049	cation exchange capacity at pH 7.0, mean from 3 repetitions	9.92	cmolc/dm^3	2010-10-06	cation exchange capacity at pH 7.0	FSN_Plot_002_cation exchange capacity at pH 7.0, mean from 3 repetitions
FSN_0049	FSN_0049	saturation of bases in soil, mean from 3 repetitions	18.53	percentage	2010-10-06	saturation of bases	FSN_Plot_002_saturation of bases in soil, mean from 3 repetitions
FSN_0049	FSN_0049	remaining phosphorus in soil, mean from 3 repetitions	27.4	mg/L	2010-10-06	Extraction with 0.01 mol/L CaCl2	FSN_Plot_002_remaining phosphorus in soil, mean from 3 repetitions
FSN_0049	FSN_0049	saturation of aluminium in soil, mean from 3 repetitions	32.43	percentage	2010-10-06	saturation of aluminium	FSN_Plot_002_saturation of aluminium in soil, mean from 3 repetitions
FSN_0049	FSN_0049	soil potassium availability, mean from 3 repetitions	81	mg/dm^3	2010-10-06	Extrator Mehlich 1	FSN_Plot_002_soil potassium availability, mean from 3 repetitions
FSN_0050	FSN_0050	basal area. calculated from circumference at breast height	0.015747673	m^2	2001-11-01	basal area. calculated from circumference at breast height	FSN_0050-Tapirira guianensis
FSN_0050	FSN_0050	basal area. calculated from circumference at breast height	0.017224098	m^2	2010-01-10	basal area. calculated from circumference at breast height	FSN_0050-Tapirira guianensis
FSN_0050	FSN_0050	diameter at breast height	0.1416	m	2001-11-01	diameter at breast height	FSN_0050-Tapirira guianensis
FSN_0050	FSN_0050	diameter at breast height	0.148089172	m	2010-01-10	diameter at breast height	FSN_0050-Tapirira guianensis
FSN_0050	FSN_0050	soil nitrogen availability, mean from 3 repetitions	0.28	dag/kg	2010-10-06	soil nitrogen availability	FSN_Plot_002_soil nitrogen availability, mean from 3 repetitions
FSN_0050	FSN_0050	magnesium availability in soil, mean from 3 repetitions	0.66	cmolc/dm^3	2010-10-06	Extractor KCl 1mol/L	FSN_Plot_002_magnesium availability in soil, mean from 3 repetitions
FSN_0050	FSN_0050	absolute amount of direct (beam) radiation found below the canopy and the topographic mask	0.81	mol/m^2/d	2010-02-27	Hemospherical fotography, analysis by Gap Light Analyzer 2.0	FSN_Plot_002_ absolute amount of direct (beam) radiation found below the canopy and the topographic mask
FSN_0050	FSN_0050	soil aluminium availability, mean from 3 repetitions	0.82	cmolc/dm^3	2010-10-06	Extractor KCl 1mol/L	FSN_Plot_002_soil aluminium availability, mean from 3 repetitions
FSN_0050	FSN_0050	absolute amount of diffuse radiation found below the canopy and the topographic mask	0.91	mol/m^2/d	2010-02-27	Hemospherical fotography, analysis by Gap Light Analyzer 2.0	FSN_Plot_002_ absolute amount of diffuse radiation found below the canopy and the topographic mask
FSN_0050	FSN_0050	calcium availability in soil, mean from 3 repetitions	1.02	cmolc/dm^3	2010-10-06	Extractor KCl 1mol/L	FSN_Plot_002_calcium availability in soil, mean from 3 repetitions
FSN_0050	FSN_0050	absolute amount of total radiation found below the canopy and the topographic mask	1.72	mol/m^2/d	2010-02-27	Hemospherical fotography, analysis by Gap Light Analyzer 2.0	FSN_Plot_002_ absolute amount of total radiation found below the canopy and the topographic mask
FSN_0050	FSN_0050	interchangeable bases of soil, mean from 3 repetitions	1.89	cmolc/dm^3	2010-10-06	interchangeable bases	FSN_Plot_002_interchangeable bases of soil, mean from 3 repetitions
FSN_0050	FSN_0050	soil phosphorus availability, mean from 3 repetitions	2.23	mg/dm^3	2010-10-06	Extrator Mehlich 1	FSN_Plot_002_soil phosphorus availability, mean from 3 repetitions
FSN_0050	FSN_0050	effective cation exchange capacity of soil, mean from 3 repetitions	2.71	cmolc/dm^3	2010-10-06	effective cation exchange capacity	FSN_Plot_002_effective cation exchange capacity of soil, mean from 3 repetitions
FSN_0050	FSN_0050	canpoy openness	3.01	Percentage	2010-02-27	Hemospherical fotography, analysis by Gap Light Analyzer 2.0	FSN_Plot_002_canpoy openness
FSN_0050	FSN_0050	effective leaf area index integrated over the zenith angles 0 to 75 degree	3.89	dimensionless	2010-02-27	Hemospherical fotography, analysis by Gap Light Analyzer 2.0	FSN_Plot_002_effective leaf area index integrated over the zenith angles 0 to 75 degree
FSN_0050	FSN_0050	effective leaf area index integrated over the zenith angles 0 to 60 degree	4.3	dimensionless	2010-02-27	Hemospherical fotography, analysis by Gap Light Analyzer 2.0	FSN_Plot_002_effective leaf area index integrated over the zenith angles 0 to 60 degree
FSN_0050	FSN_0050	soil acidity (pH), mean from 3 repetitions	4.51	dimensionless	2010-10-06	pH in water	FSN_Plot_002_soil acidity (pH), mean from 3 repetitions
FSN_0050	FSN_0050	soil organic matter, mean from 3 repetitions	4.99	dag/kg	2010-10-06	Walkey-Black	FSN_Plot_002_soil organic matter, mean from 3 repetitions
FSN_0050	FSN_0050	potential acidity of soil (H+AL), mean from 3 repetitions	8.03	cmolc/dm^3	2010-10-06	extractor Ca(CH3COO)2, 0.5mol/L, pH 7.54	FSN_Plot_002_potential acidity of soil (H+AL), mean from 3 repetitions
FSN_0050	FSN_0050	cation exchange capacity at pH 7.0, mean from 3 repetitions	9.92	cmolc/dm^3	2010-10-06	cation exchange capacity at pH 7.0	FSN_Plot_002_cation exchange capacity at pH 7.0, mean from 3 repetitions
FSN_0050	FSN_0050	estimation of tree height	15	m	2001-11-01	estimation of tree height	FSN_0050-Tapirira guianensis
FSN_0050	FSN_0050	estimation of tree height	17	m	2010-01-10	estimation of tree height	FSN_0050-Tapirira guianensis
FSN_0050	FSN_0050	saturation of bases in soil, mean from 3 repetitions	18.53	percentage	2010-10-06	saturation of bases	FSN_Plot_002_saturation of bases in soil, mean from 3 repetitions
FSN_0050	FSN_0050	remaining phosphorus in soil, mean from 3 repetitions	27.4	mg/L	2010-10-06	Extraction with 0.01 mol/L CaCl2	FSN_Plot_002_remaining phosphorus in soil, mean from 3 repetitions
FSN_0050	FSN_0050	saturation of aluminium in soil, mean from 3 repetitions	32.43	percentage	2010-10-06	saturation of aluminium	FSN_Plot_002_saturation of aluminium in soil, mean from 3 repetitions
FSN_0050	FSN_0050	soil potassium availability, mean from 3 repetitions	81	mg/dm^3	2010-10-06	Extrator Mehlich 1	FSN_Plot_002_soil potassium availability, mean from 3 repetitions
FSN_0051	FSN_0051	basal area. calculated from circumference at breast height	0.003186329	m^2	2010-01-10	basal area. calculated from circumference at breast height	FSN_0051-Myrciaria floribunda
FSN_0051	FSN_0051	basal area. calculated from circumference at breast height	0.004026391	m^2	2001-11-01	basal area. calculated from circumference at breast height	FSN_0051-Myrciaria floribunda
FSN_0051	FSN_0051	diameter at breast height	0.063694268	m	2010-01-10	diameter at breast height	FSN_0051-Myrciaria floribunda
FSN_0051	FSN_0051	diameter at breast height	0.0716	m	2001-11-01	diameter at breast height	FSN_0051-Myrciaria floribunda
FSN_0051	FSN_0051	soil nitrogen availability, mean from 3 repetitions	0.31	dag/kg	2010-10-06	soil nitrogen availability	FSN_Plot_003_soil nitrogen availability, mean from 3 repetitions
FSN_0051	FSN_0051	soil aluminium availability, mean from 3 repetitions	0.63	cmolc/dm^3	2010-10-06	Extractor KCl 1mol/L	FSN_Plot_003_soil aluminium availability, mean from 3 repetitions
FSN_0051	FSN_0051	magnesium availability in soil, mean from 3 repetitions	1	cmolc/dm^3	2010-10-06	Extractor KCl 1mol/L	FSN_Plot_003_magnesium availability in soil, mean from 3 repetitions
FSN_0051	FSN_0051	absolute amount of diffuse radiation found below the canopy and the topographic mask	1.19	mol/m^2/d	2010-02-27	Hemospherical fotography, analysis by Gap Light Analyzer 2.0	FSN_Plot_003_ absolute amount of diffuse radiation found below the canopy and the topographic mask
FSN_0051	FSN_0051	calcium availability in soil, mean from 3 repetitions	1.45	cmolc/dm^3	2010-10-06	Extractor KCl 1mol/L	FSN_Plot_003_calcium availability in soil, mean from 3 repetitions
FSN_0051	FSN_0051	absolute amount of direct (beam) radiation found below the canopy and the topographic mask	1.95	mol/m^2/d	2010-02-27	Hemospherical fotography, analysis by Gap Light Analyzer 2.0	FSN_Plot_003_ absolute amount of direct (beam) radiation found below the canopy and the topographic mask
FSN_0051	FSN_0051	interchangeable bases of soil, mean from 3 repetitions	2.75	cmolc/dm^3	2010-10-06	interchangeable bases	FSN_Plot_003_interchangeable bases of soil, mean from 3 repetitions
FSN_0051	FSN_0051	absolute amount of total radiation found below the canopy and the topographic mask	3.14	mol/m^2/d	2010-02-27	Hemospherical fotography, analysis by Gap Light Analyzer 2.0	FSN_Plot_003_ absolute amount of total radiation found below the canopy and the topographic mask
FSN_0051	FSN_0051	soil phosphorus availability, mean from 3 repetitions	3.3	mg/dm^3	2010-10-06	Extrator Mehlich 1	FSN_Plot_003_soil phosphorus availability, mean from 3 repetitions
FSN_0051	FSN_0051	effective cation exchange capacity of soil, mean from 3 repetitions	3.37	cmolc/dm^3	2010-10-06	effective cation exchange capacity	FSN_Plot_003_effective cation exchange capacity of soil, mean from 3 repetitions
FSN_0051	FSN_0051	canpoy openness	3.48	Percentage	2010-02-27	Hemospherical fotography, analysis by Gap Light Analyzer 2.0	FSN_Plot_003_canpoy openness
FSN_0051	FSN_0051	effective leaf area index integrated over the zenith angles 0 to 75 degree	4.42	dimensionless	2010-02-27	Hemospherical fotography, analysis by Gap Light Analyzer 2.0	FSN_Plot_003_effective leaf area index integrated over the zenith angles 0 to 75 degree
FSN_0051	FSN_0051	soil acidity (pH), mean from 3 repetitions	4.56	dimensionless	2010-10-06	pH in water	FSN_Plot_003_soil acidity (pH), mean from 3 repetitions
FSN_0051	FSN_0051	effective leaf area index integrated over the zenith angles 0 to 60 degree	5.04	dimensionless	2010-02-27	Hemospherical fotography, analysis by Gap Light Analyzer 2.0	FSN_Plot_003_effective leaf area index integrated over the zenith angles 0 to 60 degree
FSN_0051	FSN_0051	soil organic matter, mean from 3 repetitions	5.79	dag/kg	2010-10-06	Walkey-Black	FSN_Plot_003_soil organic matter, mean from 3 repetitions
FSN_0051	FSN_0051	estimation of tree height	6	m	2001-11-01	estimation of tree height	FSN_0051-Myrciaria floribunda
FSN_0051	FSN_0051	estimation of tree height	6	m	2010-01-10	estimation of tree height	FSN_0051-Myrciaria floribunda
FSN_0051	FSN_0051	potential acidity of soil (H+AL), mean from 3 repetitions	7.9	cmolc/dm^3	2010-10-06	extractor Ca(CH3COO)2, 0.5mol/L, pH 7.71	FSN_Plot_003_potential acidity of soil (H+AL), mean from 3 repetitions
FSN_0051	FSN_0051	cation exchange capacity at pH 7.0, mean from 3 repetitions	10.65	cmolc/dm^3	2010-10-06	cation exchange capacity at pH 7.0	FSN_Plot_003_cation exchange capacity at pH 7.0, mean from 3 repetitions
FSN_0051	FSN_0051	saturation of aluminium in soil, mean from 3 repetitions	19.47	percentage	2010-10-06	saturation of aluminium	FSN_Plot_003_saturation of aluminium in soil, mean from 3 repetitions
FSN_0051	FSN_0051	saturation of bases in soil, mean from 3 repetitions	25.63	percentage	2010-10-06	saturation of bases	FSN_Plot_003_saturation of bases in soil, mean from 3 repetitions
FSN_0051	FSN_0051	remaining phosphorus in soil, mean from 3 repetitions	32.77	mg/L	2010-10-06	Extraction with 0.01 mol/L CaCl2	FSN_Plot_003_remaining phosphorus in soil, mean from 3 repetitions
FSN_0051	FSN_0051	soil potassium availability, mean from 3 repetitions	114.67	mg/dm^3	2010-10-06	Extrator Mehlich 1	FSN_Plot_003_soil potassium availability, mean from 3 repetitions
FSN_0052	FSN_0052	basal area. calculated from circumference at breast height	0.002463009	m^2	2001-11-01	basal area. calculated from circumference at breast height	FSN_0052-Myrciaria floribunda
FSN_0052	FSN_0052	basal area. calculated from circumference at breast height	0.002875662	m^2	2010-01-10	basal area. calculated from circumference at breast height	FSN_0052-Myrciaria floribunda
FSN_0052	FSN_0052	diameter at breast height	0.056	m	2001-11-01	diameter at breast height	FSN_0052-Myrciaria floribunda
FSN_0052	FSN_0052	diameter at breast height	0.060509554	m	2010-01-10	diameter at breast height	FSN_0052-Myrciaria floribunda
FSN_0052	FSN_0052	soil nitrogen availability, mean from 3 repetitions	0.31	dag/kg	2010-10-06	soil nitrogen availability	FSN_Plot_003_soil nitrogen availability, mean from 3 repetitions
FSN_0052	FSN_0052	soil aluminium availability, mean from 3 repetitions	0.63	cmolc/dm^3	2010-10-06	Extractor KCl 1mol/L	FSN_Plot_003_soil aluminium availability, mean from 3 repetitions
FSN_0052	FSN_0052	magnesium availability in soil, mean from 3 repetitions	1	cmolc/dm^3	2010-10-06	Extractor KCl 1mol/L	FSN_Plot_003_magnesium availability in soil, mean from 3 repetitions
FSN_0052	FSN_0052	absolute amount of diffuse radiation found below the canopy and the topographic mask	1.19	mol/m^2/d	2010-02-27	Hemospherical fotography, analysis by Gap Light Analyzer 2.0	FSN_Plot_003_ absolute amount of diffuse radiation found below the canopy and the topographic mask
FSN_0052	FSN_0052	calcium availability in soil, mean from 3 repetitions	1.45	cmolc/dm^3	2010-10-06	Extractor KCl 1mol/L	FSN_Plot_003_calcium availability in soil, mean from 3 repetitions
FSN_0052	FSN_0052	absolute amount of direct (beam) radiation found below the canopy and the topographic mask	1.95	mol/m^2/d	2010-02-27	Hemospherical fotography, analysis by Gap Light Analyzer 2.0	FSN_Plot_003_ absolute amount of direct (beam) radiation found below the canopy and the topographic mask
FSN_0052	FSN_0052	interchangeable bases of soil, mean from 3 repetitions	2.75	cmolc/dm^3	2010-10-06	interchangeable bases	FSN_Plot_003_interchangeable bases of soil, mean from 3 repetitions
FSN_0052	FSN_0052	absolute amount of total radiation found below the canopy and the topographic mask	3.14	mol/m^2/d	2010-02-27	Hemospherical fotography, analysis by Gap Light Analyzer 2.0	FSN_Plot_003_ absolute amount of total radiation found below the canopy and the topographic mask
FSN_0052	FSN_0052	soil phosphorus availability, mean from 3 repetitions	3.3	mg/dm^3	2010-10-06	Extrator Mehlich 1	FSN_Plot_003_soil phosphorus availability, mean from 3 repetitions
FSN_0052	FSN_0052	effective cation exchange capacity of soil, mean from 3 repetitions	3.37	cmolc/dm^3	2010-10-06	effective cation exchange capacity	FSN_Plot_003_effective cation exchange capacity of soil, mean from 3 repetitions
FSN_0052	FSN_0052	canpoy openness	3.48	Percentage	2010-02-27	Hemospherical fotography, analysis by Gap Light Analyzer 2.0	FSN_Plot_003_canpoy openness
FSN_0052	FSN_0052	effective leaf area index integrated over the zenith angles 0 to 75 degree	4.42	dimensionless	2010-02-27	Hemospherical fotography, analysis by Gap Light Analyzer 2.0	FSN_Plot_003_effective leaf area index integrated over the zenith angles 0 to 75 degree
FSN_0052	FSN_0052	soil acidity (pH), mean from 3 repetitions	4.56	dimensionless	2010-10-06	pH in water	FSN_Plot_003_soil acidity (pH), mean from 3 repetitions
FSN_0052	FSN_0052	effective leaf area index integrated over the zenith angles 0 to 60 degree	5.04	dimensionless	2010-02-27	Hemospherical fotography, analysis by Gap Light Analyzer 2.0	FSN_Plot_003_effective leaf area index integrated over the zenith angles 0 to 60 degree
FSN_0052	FSN_0052	soil organic matter, mean from 3 repetitions	5.79	dag/kg	2010-10-06	Walkey-Black	FSN_Plot_003_soil organic matter, mean from 3 repetitions
FSN_0052	FSN_0052	estimation of tree height	6.5	m	2001-11-01	estimation of tree height	FSN_0052-Myrciaria floribunda
FSN_0052	FSN_0052	estimation of tree height	7	m	2010-01-10	estimation of tree height	FSN_0052-Myrciaria floribunda
FSN_0052	FSN_0052	potential acidity of soil (H+AL), mean from 3 repetitions	7.9	cmolc/dm^3	2010-10-06	extractor Ca(CH3COO)2, 0.5mol/L, pH 7.72	FSN_Plot_003_potential acidity of soil (H+AL), mean from 3 repetitions
FSN_0052	FSN_0052	cation exchange capacity at pH 7.0, mean from 3 repetitions	10.65	cmolc/dm^3	2010-10-06	cation exchange capacity at pH 7.0	FSN_Plot_003_cation exchange capacity at pH 7.0, mean from 3 repetitions
FSN_0052	FSN_0052	saturation of aluminium in soil, mean from 3 repetitions	19.47	percentage	2010-10-06	saturation of aluminium	FSN_Plot_003_saturation of aluminium in soil, mean from 3 repetitions
FSN_0052	FSN_0052	saturation of bases in soil, mean from 3 repetitions	25.63	percentage	2010-10-06	saturation of bases	FSN_Plot_003_saturation of bases in soil, mean from 3 repetitions
FSN_0052	FSN_0052	remaining phosphorus in soil, mean from 3 repetitions	32.77	mg/L	2010-10-06	Extraction with 0.01 mol/L CaCl2	FSN_Plot_003_remaining phosphorus in soil, mean from 3 repetitions
FSN_0052	FSN_0052	soil potassium availability, mean from 3 repetitions	114.67	mg/dm^3	2010-10-06	Extrator Mehlich 1	FSN_Plot_003_soil potassium availability, mean from 3 repetitions
FSN_0053	FSN_0053	basal area. calculated from circumference at breast height	0.003992721	m^2	2001-11-01	basal area. calculated from circumference at breast height	FSN_0053-Trichilia glabra
FSN_0053	FSN_0053	diameter at breast height	0.0713	m	2001-11-01	diameter at breast height	FSN_0053-Trichilia glabra
FSN_0053	FSN_0053	estimation of tree height	8	m	2001-11-01	estimation of tree height	FSN_0053-Trichilia glabra
FSN_0054	FSN_0054	basal area. calculated from circumference at breast height	0.020688401	m^2	2001-11-01	basal area. calculated from circumference at breast height	FSN_0054-Pourouma guianensis
FSN_0054	FSN_0054	basal area. calculated from circumference at breast height	0.022375993	m^2	2010-01-10	basal area. calculated from circumference at breast height	FSN_0054-Pourouma guianensis
FSN_0054	FSN_0054	diameter at breast height	0.1623	m	2001-11-01	diameter at breast height	FSN_0054-Pourouma guianensis
FSN_0054	FSN_0054	diameter at breast height	0.168789809	m	2010-01-10	diameter at breast height	FSN_0054-Pourouma guianensis
FSN_0054	FSN_0054	soil nitrogen availability, mean from 3 repetitions	0.31	dag/kg	2010-10-06	soil nitrogen availability	FSN_Plot_003_soil nitrogen availability, mean from 3 repetitions
FSN_0054	FSN_0054	soil aluminium availability, mean from 3 repetitions	0.63	cmolc/dm^3	2010-10-06	Extractor KCl 1mol/L	FSN_Plot_003_soil aluminium availability, mean from 3 repetitions
FSN_0054	FSN_0054	magnesium availability in soil, mean from 3 repetitions	1	cmolc/dm^3	2010-10-06	Extractor KCl 1mol/L	FSN_Plot_003_magnesium availability in soil, mean from 3 repetitions
FSN_0054	FSN_0054	absolute amount of diffuse radiation found below the canopy and the topographic mask	1.19	mol/m^2/d	2010-02-27	Hemospherical fotography, analysis by Gap Light Analyzer 2.0	FSN_Plot_003_ absolute amount of diffuse radiation found below the canopy and the topographic mask
FSN_0054	FSN_0054	calcium availability in soil, mean from 3 repetitions	1.45	cmolc/dm^3	2010-10-06	Extractor KCl 1mol/L	FSN_Plot_003_calcium availability in soil, mean from 3 repetitions
FSN_0054	FSN_0054	absolute amount of direct (beam) radiation found below the canopy and the topographic mask	1.95	mol/m^2/d	2010-02-27	Hemospherical fotography, analysis by Gap Light Analyzer 2.0	FSN_Plot_003_ absolute amount of direct (beam) radiation found below the canopy and the topographic mask
FSN_0054	FSN_0054	interchangeable bases of soil, mean from 3 repetitions	2.75	cmolc/dm^3	2010-10-06	interchangeable bases	FSN_Plot_003_interchangeable bases of soil, mean from 3 repetitions
FSN_0054	FSN_0054	absolute amount of total radiation found below the canopy and the topographic mask	3.14	mol/m^2/d	2010-02-27	Hemospherical fotography, analysis by Gap Light Analyzer 2.0	FSN_Plot_003_ absolute amount of total radiation found below the canopy and the topographic mask
FSN_0054	FSN_0054	soil phosphorus availability, mean from 3 repetitions	3.3	mg/dm^3	2010-10-06	Extrator Mehlich 1	FSN_Plot_003_soil phosphorus availability, mean from 3 repetitions
FSN_0054	FSN_0054	effective cation exchange capacity of soil, mean from 3 repetitions	3.37	cmolc/dm^3	2010-10-06	effective cation exchange capacity	FSN_Plot_003_effective cation exchange capacity of soil, mean from 3 repetitions
FSN_0054	FSN_0054	canpoy openness	3.48	Percentage	2010-02-27	Hemospherical fotography, analysis by Gap Light Analyzer 2.0	FSN_Plot_003_canpoy openness
FSN_0054	FSN_0054	effective leaf area index integrated over the zenith angles 0 to 75 degree	4.42	dimensionless	2010-02-27	Hemospherical fotography, analysis by Gap Light Analyzer 2.0	FSN_Plot_003_effective leaf area index integrated over the zenith angles 0 to 75 degree
FSN_0054	FSN_0054	soil acidity (pH), mean from 3 repetitions	4.56	dimensionless	2010-10-06	pH in water	FSN_Plot_003_soil acidity (pH), mean from 3 repetitions
FSN_0054	FSN_0054	effective leaf area index integrated over the zenith angles 0 to 60 degree	5.04	dimensionless	2010-02-27	Hemospherical fotography, analysis by Gap Light Analyzer 2.0	FSN_Plot_003_effective leaf area index integrated over the zenith angles 0 to 60 degree
FSN_0054	FSN_0054	soil organic matter, mean from 3 repetitions	5.79	dag/kg	2010-10-06	Walkey-Black	FSN_Plot_003_soil organic matter, mean from 3 repetitions
FSN_0054	FSN_0054	potential acidity of soil (H+AL), mean from 3 repetitions	7.9	cmolc/dm^3	2010-10-06	extractor Ca(CH3COO)2, 0.5mol/L, pH 7.74	FSN_Plot_003_potential acidity of soil (H+AL), mean from 3 repetitions
FSN_0054	FSN_0054	cation exchange capacity at pH 7.0, mean from 3 repetitions	10.65	cmolc/dm^3	2010-10-06	cation exchange capacity at pH 7.0	FSN_Plot_003_cation exchange capacity at pH 7.0, mean from 3 repetitions
FSN_0054	FSN_0054	estimation of tree height	14.5	m	2001-11-01	estimation of tree height	FSN_0054-Pourouma guianensis
FSN_0054	FSN_0054	estimation of tree height	16	m	2010-01-10	estimation of tree height	FSN_0054-Pourouma guianensis
FSN_0054	FSN_0054	saturation of aluminium in soil, mean from 3 repetitions	19.47	percentage	2010-10-06	saturation of aluminium	FSN_Plot_003_saturation of aluminium in soil, mean from 3 repetitions
FSN_0054	FSN_0054	saturation of bases in soil, mean from 3 repetitions	25.63	percentage	2010-10-06	saturation of bases	FSN_Plot_003_saturation of bases in soil, mean from 3 repetitions
FSN_0054	FSN_0054	remaining phosphorus in soil, mean from 3 repetitions	32.77	mg/L	2010-10-06	Extraction with 0.01 mol/L CaCl2	FSN_Plot_003_remaining phosphorus in soil, mean from 3 repetitions
FSN_0054	FSN_0054	soil potassium availability, mean from 3 repetitions	114.67	mg/dm^3	2010-10-06	Extrator Mehlich 1	FSN_Plot_003_soil potassium availability, mean from 3 repetitions
FSN_0055	FSN_0055	basal area. calculated from circumference at breast height	0.005384564	m^2	2001-11-01	basal area. calculated from circumference at breast height	FSN_0055-Virola gardneri
FSN_0055	FSN_0055	basal area. calculated from circumference at breast height	0.00867478	m^2	2010-01-10	basal area. calculated from circumference at breast height	FSN_0055-Virola gardneri
FSN_0055	FSN_0055	diameter at breast height	0.0828	m	2001-11-01	diameter at breast height	FSN_0055-Virola gardneri
FSN_0055	FSN_0055	diameter at breast height	0.105095541	m	2010-01-10	diameter at breast height	FSN_0055-Virola gardneri
FSN_0055	FSN_0055	soil nitrogen availability, mean from 3 repetitions	0.31	dag/kg	2010-10-06	soil nitrogen availability	FSN_Plot_003_soil nitrogen availability, mean from 3 repetitions
FSN_0055	FSN_0055	soil aluminium availability, mean from 3 repetitions	0.63	cmolc/dm^3	2010-10-06	Extractor KCl 1mol/L	FSN_Plot_003_soil aluminium availability, mean from 3 repetitions
FSN_0055	FSN_0055	magnesium availability in soil, mean from 3 repetitions	1	cmolc/dm^3	2010-10-06	Extractor KCl 1mol/L	FSN_Plot_003_magnesium availability in soil, mean from 3 repetitions
FSN_0055	FSN_0055	absolute amount of diffuse radiation found below the canopy and the topographic mask	1.19	mol/m^2/d	2010-02-27	Hemospherical fotography, analysis by Gap Light Analyzer 2.0	FSN_Plot_003_ absolute amount of diffuse radiation found below the canopy and the topographic mask
FSN_0055	FSN_0055	calcium availability in soil, mean from 3 repetitions	1.45	cmolc/dm^3	2010-10-06	Extractor KCl 1mol/L	FSN_Plot_003_calcium availability in soil, mean from 3 repetitions
FSN_0055	FSN_0055	absolute amount of direct (beam) radiation found below the canopy and the topographic mask	1.95	mol/m^2/d	2010-02-27	Hemospherical fotography, analysis by Gap Light Analyzer 2.0	FSN_Plot_003_ absolute amount of direct (beam) radiation found below the canopy and the topographic mask
FSN_0055	FSN_0055	interchangeable bases of soil, mean from 3 repetitions	2.75	cmolc/dm^3	2010-10-06	interchangeable bases	FSN_Plot_003_interchangeable bases of soil, mean from 3 repetitions
FSN_0055	FSN_0055	absolute amount of total radiation found below the canopy and the topographic mask	3.14	mol/m^2/d	2010-02-27	Hemospherical fotography, analysis by Gap Light Analyzer 2.0	FSN_Plot_003_ absolute amount of total radiation found below the canopy and the topographic mask
FSN_0055	FSN_0055	soil phosphorus availability, mean from 3 repetitions	3.3	mg/dm^3	2010-10-06	Extrator Mehlich 1	FSN_Plot_003_soil phosphorus availability, mean from 3 repetitions
FSN_0055	FSN_0055	effective cation exchange capacity of soil, mean from 3 repetitions	3.37	cmolc/dm^3	2010-10-06	effective cation exchange capacity	FSN_Plot_003_effective cation exchange capacity of soil, mean from 3 repetitions
FSN_0055	FSN_0055	canpoy openness	3.48	Percentage	2010-02-27	Hemospherical fotography, analysis by Gap Light Analyzer 2.0	FSN_Plot_003_canpoy openness
FSN_0055	FSN_0055	effective leaf area index integrated over the zenith angles 0 to 75 degree	4.42	dimensionless	2010-02-27	Hemospherical fotography, analysis by Gap Light Analyzer 2.0	FSN_Plot_003_effective leaf area index integrated over the zenith angles 0 to 75 degree
FSN_0055	FSN_0055	soil acidity (pH), mean from 3 repetitions	4.56	dimensionless	2010-10-06	pH in water	FSN_Plot_003_soil acidity (pH), mean from 3 repetitions
FSN_0055	FSN_0055	effective leaf area index integrated over the zenith angles 0 to 60 degree	5.04	dimensionless	2010-02-27	Hemospherical fotography, analysis by Gap Light Analyzer 2.0	FSN_Plot_003_effective leaf area index integrated over the zenith angles 0 to 60 degree
FSN_0055	FSN_0055	soil organic matter, mean from 3 repetitions	5.79	dag/kg	2010-10-06	Walkey-Black	FSN_Plot_003_soil organic matter, mean from 3 repetitions
FSN_0055	FSN_0055	potential acidity of soil (H+AL), mean from 3 repetitions	7.9	cmolc/dm^3	2010-10-06	extractor Ca(CH3COO)2, 0.5mol/L, pH 7.82	FSN_Plot_003_potential acidity of soil (H+AL), mean from 3 repetitions
FSN_0055	FSN_0055	estimation of tree height	10	m	2001-11-01	estimation of tree height	FSN_0055-Virola gardneri
FSN_0055	FSN_0055	estimation of tree height	10	m	2010-01-10	estimation of tree height	FSN_0055-Virola gardneri
FSN_0055	FSN_0055	cation exchange capacity at pH 7.0, mean from 3 repetitions	10.65	cmolc/dm^3	2010-10-06	cation exchange capacity at pH 7.0	FSN_Plot_003_cation exchange capacity at pH 7.0, mean from 3 repetitions
FSN_0055	FSN_0055	saturation of aluminium in soil, mean from 3 repetitions	19.47	percentage	2010-10-06	saturation of aluminium	FSN_Plot_003_saturation of aluminium in soil, mean from 3 repetitions
FSN_0055	FSN_0055	saturation of bases in soil, mean from 3 repetitions	25.63	percentage	2010-10-06	saturation of bases	FSN_Plot_003_saturation of bases in soil, mean from 3 repetitions
FSN_0055	FSN_0055	remaining phosphorus in soil, mean from 3 repetitions	32.77	mg/L	2010-10-06	Extraction with 0.01 mol/L CaCl2	FSN_Plot_003_remaining phosphorus in soil, mean from 3 repetitions
FSN_0055	FSN_0055	soil potassium availability, mean from 3 repetitions	114.67	mg/dm^3	2010-10-06	Extrator Mehlich 1	FSN_Plot_003_soil potassium availability, mean from 3 repetitions
FSN_0057	FSN_0057	basal area. calculated from circumference at breast height	0.000891969	m^2	2001-11-01	basal area. calculated from circumference at breast height	FSN_0057-Protium warmingiana
FSN_0057	FSN_0057	basal area. calculated from circumference at breast height	0.000963864	m^2	2010-01-10	basal area. calculated from circumference at breast height	FSN_0057-Protium warmingiana
FSN_0057	FSN_0057	diameter at breast height	0.0337	m	2001-11-01	diameter at breast height	FSN_0057-Protium warmingiana
FSN_0057	FSN_0057	diameter at breast height	0.035031847	m	2010-01-10	diameter at breast height	FSN_0057-Protium warmingiana
FSN_0057	FSN_0057	soil nitrogen availability, mean from 3 repetitions	0.31	dag/kg	2010-10-06	soil nitrogen availability	FSN_Plot_003_soil nitrogen availability, mean from 3 repetitions
FSN_0057	FSN_0057	soil aluminium availability, mean from 3 repetitions	0.63	cmolc/dm^3	2010-10-06	Extractor KCl 1mol/L	FSN_Plot_003_soil aluminium availability, mean from 3 repetitions
FSN_0057	FSN_0057	magnesium availability in soil, mean from 3 repetitions	1	cmolc/dm^3	2010-10-06	Extractor KCl 1mol/L	FSN_Plot_003_magnesium availability in soil, mean from 3 repetitions
FSN_0057	FSN_0057	absolute amount of diffuse radiation found below the canopy and the topographic mask	1.19	mol/m^2/d	2010-02-27	Hemospherical fotography, analysis by Gap Light Analyzer 2.0	FSN_Plot_003_ absolute amount of diffuse radiation found below the canopy and the topographic mask
FSN_0057	FSN_0057	calcium availability in soil, mean from 3 repetitions	1.45	cmolc/dm^3	2010-10-06	Extractor KCl 1mol/L	FSN_Plot_003_calcium availability in soil, mean from 3 repetitions
FSN_0057	FSN_0057	absolute amount of direct (beam) radiation found below the canopy and the topographic mask	1.95	mol/m^2/d	2010-02-27	Hemospherical fotography, analysis by Gap Light Analyzer 2.0	FSN_Plot_003_ absolute amount of direct (beam) radiation found below the canopy and the topographic mask
FSN_0057	FSN_0057	interchangeable bases of soil, mean from 3 repetitions	2.75	cmolc/dm^3	2010-10-06	interchangeable bases	FSN_Plot_003_interchangeable bases of soil, mean from 3 repetitions
FSN_0057	FSN_0057	absolute amount of total radiation found below the canopy and the topographic mask	3.14	mol/m^2/d	2010-02-27	Hemospherical fotography, analysis by Gap Light Analyzer 2.0	FSN_Plot_003_ absolute amount of total radiation found below the canopy and the topographic mask
FSN_0057	FSN_0057	soil phosphorus availability, mean from 3 repetitions	3.3	mg/dm^3	2010-10-06	Extrator Mehlich 1	FSN_Plot_003_soil phosphorus availability, mean from 3 repetitions
FSN_0057	FSN_0057	effective cation exchange capacity of soil, mean from 3 repetitions	3.37	cmolc/dm^3	2010-10-06	effective cation exchange capacity	FSN_Plot_003_effective cation exchange capacity of soil, mean from 3 repetitions
FSN_0057	FSN_0057	canpoy openness	3.48	Percentage	2010-02-27	Hemospherical fotography, analysis by Gap Light Analyzer 2.0	FSN_Plot_003_canpoy openness
FSN_0057	FSN_0057	effective leaf area index integrated over the zenith angles 0 to 75 degree	4.42	dimensionless	2010-02-27	Hemospherical fotography, analysis by Gap Light Analyzer 2.0	FSN_Plot_003_effective leaf area index integrated over the zenith angles 0 to 75 degree
FSN_0057	FSN_0057	soil acidity (pH), mean from 3 repetitions	4.56	dimensionless	2010-10-06	pH in water	FSN_Plot_003_soil acidity (pH), mean from 3 repetitions
FSN_0057	FSN_0057	effective leaf area index integrated over the zenith angles 0 to 60 degree	5.04	dimensionless	2010-02-27	Hemospherical fotography, analysis by Gap Light Analyzer 2.0	FSN_Plot_003_effective leaf area index integrated over the zenith angles 0 to 60 degree
FSN_0057	FSN_0057	estimation of tree height	5.5	m	2001-11-01	estimation of tree height	FSN_0057-Protium warmingiana
FSN_0057	FSN_0057	soil organic matter, mean from 3 repetitions	5.79	dag/kg	2010-10-06	Walkey-Black	FSN_Plot_003_soil organic matter, mean from 3 repetitions
FSN_0057	FSN_0057	estimation of tree height	6	m	2010-01-10	estimation of tree height	FSN_0057-Protium warmingiana
FSN_0057	FSN_0057	potential acidity of soil (H+AL), mean from 3 repetitions	7.9	cmolc/dm^3	2010-10-06	extractor Ca(CH3COO)2, 0.5mol/L, pH 7.76	FSN_Plot_003_potential acidity of soil (H+AL), mean from 3 repetitions
FSN_0057	FSN_0057	cation exchange capacity at pH 7.0, mean from 3 repetitions	10.65	cmolc/dm^3	2010-10-06	cation exchange capacity at pH 7.0	FSN_Plot_003_cation exchange capacity at pH 7.0, mean from 3 repetitions
FSN_0057	FSN_0057	saturation of aluminium in soil, mean from 3 repetitions	19.47	percentage	2010-10-06	saturation of aluminium	FSN_Plot_003_saturation of aluminium in soil, mean from 3 repetitions
FSN_0057	FSN_0057	saturation of bases in soil, mean from 3 repetitions	25.63	percentage	2010-10-06	saturation of bases	FSN_Plot_003_saturation of bases in soil, mean from 3 repetitions
FSN_0057	FSN_0057	remaining phosphorus in soil, mean from 3 repetitions	32.77	mg/L	2010-10-06	Extraction with 0.01 mol/L CaCl2	FSN_Plot_003_remaining phosphorus in soil, mean from 3 repetitions
FSN_0057	FSN_0057	soil potassium availability, mean from 3 repetitions	114.67	mg/dm^3	2010-10-06	Extrator Mehlich 1	FSN_Plot_003_soil potassium availability, mean from 3 repetitions
FSN_0058	FSN_0058	basal area. calculated from circumference at breast height	0.00867478	m^2	2010-01-10	basal area. calculated from circumference at breast height	FSN_0058-Croton floribundus
FSN_0058	FSN_0058	basal area. calculated from circumference at breast height	0.009520604	m^2	2001-11-01	basal area. calculated from circumference at breast height	FSN_0058-Croton floribundus
FSN_0058	FSN_0058	diameter at breast height	0.105095541	m	2010-01-10	diameter at breast height	FSN_0058-Croton floribundus
FSN_0058	FSN_0058	diameter at breast height	0.1101	m	2001-11-01	diameter at breast height	FSN_0058-Croton floribundus
FSN_0058	FSN_0058	soil nitrogen availability, mean from 3 repetitions	0.31	dag/kg	2010-10-06	soil nitrogen availability	FSN_Plot_003_soil nitrogen availability, mean from 3 repetitions
FSN_0058	FSN_0058	soil aluminium availability, mean from 3 repetitions	0.63	cmolc/dm^3	2010-10-06	Extractor KCl 1mol/L	FSN_Plot_003_soil aluminium availability, mean from 3 repetitions
FSN_0058	FSN_0058	magnesium availability in soil, mean from 3 repetitions	1	cmolc/dm^3	2010-10-06	Extractor KCl 1mol/L	FSN_Plot_003_magnesium availability in soil, mean from 3 repetitions
FSN_0058	FSN_0058	absolute amount of diffuse radiation found below the canopy and the topographic mask	1.19	mol/m^2/d	2010-02-27	Hemospherical fotography, analysis by Gap Light Analyzer 2.0	FSN_Plot_003_ absolute amount of diffuse radiation found below the canopy and the topographic mask
FSN_0058	FSN_0058	calcium availability in soil, mean from 3 repetitions	1.45	cmolc/dm^3	2010-10-06	Extractor KCl 1mol/L	FSN_Plot_003_calcium availability in soil, mean from 3 repetitions
FSN_0058	FSN_0058	absolute amount of direct (beam) radiation found below the canopy and the topographic mask	1.95	mol/m^2/d	2010-02-27	Hemospherical fotography, analysis by Gap Light Analyzer 2.0	FSN_Plot_003_ absolute amount of direct (beam) radiation found below the canopy and the topographic mask
FSN_0058	FSN_0058	interchangeable bases of soil, mean from 3 repetitions	2.75	cmolc/dm^3	2010-10-06	interchangeable bases	FSN_Plot_003_interchangeable bases of soil, mean from 3 repetitions
FSN_0058	FSN_0058	absolute amount of total radiation found below the canopy and the topographic mask	3.14	mol/m^2/d	2010-02-27	Hemospherical fotography, analysis by Gap Light Analyzer 2.0	FSN_Plot_003_ absolute amount of total radiation found below the canopy and the topographic mask
FSN_0058	FSN_0058	soil phosphorus availability, mean from 3 repetitions	3.3	mg/dm^3	2010-10-06	Extrator Mehlich 1	FSN_Plot_003_soil phosphorus availability, mean from 3 repetitions
FSN_0058	FSN_0058	effective cation exchange capacity of soil, mean from 3 repetitions	3.37	cmolc/dm^3	2010-10-06	effective cation exchange capacity	FSN_Plot_003_effective cation exchange capacity of soil, mean from 3 repetitions
FSN_0058	FSN_0058	canpoy openness	3.48	Percentage	2010-02-27	Hemospherical fotography, analysis by Gap Light Analyzer 2.0	FSN_Plot_003_canpoy openness
FSN_0058	FSN_0058	effective leaf area index integrated over the zenith angles 0 to 75 degree	4.42	dimensionless	2010-02-27	Hemospherical fotography, analysis by Gap Light Analyzer 2.0	FSN_Plot_003_effective leaf area index integrated over the zenith angles 0 to 75 degree
FSN_0058	FSN_0058	soil acidity (pH), mean from 3 repetitions	4.56	dimensionless	2010-10-06	pH in water	FSN_Plot_003_soil acidity (pH), mean from 3 repetitions
FSN_0058	FSN_0058	effective leaf area index integrated over the zenith angles 0 to 60 degree	5.04	dimensionless	2010-02-27	Hemospherical fotography, analysis by Gap Light Analyzer 2.0	FSN_Plot_003_effective leaf area index integrated over the zenith angles 0 to 60 degree
FSN_0058	FSN_0058	soil organic matter, mean from 3 repetitions	5.79	dag/kg	2010-10-06	Walkey-Black	FSN_Plot_003_soil organic matter, mean from 3 repetitions
FSN_0058	FSN_0058	potential acidity of soil (H+AL), mean from 3 repetitions	7.9	cmolc/dm^3	2010-10-06	extractor Ca(CH3COO)2, 0.5mol/L, pH 7.66	FSN_Plot_003_potential acidity of soil (H+AL), mean from 3 repetitions
FSN_0058	FSN_0058	cation exchange capacity at pH 7.0, mean from 3 repetitions	10.65	cmolc/dm^3	2010-10-06	cation exchange capacity at pH 7.0	FSN_Plot_003_cation exchange capacity at pH 7.0, mean from 3 repetitions
FSN_0058	FSN_0058	estimation of tree height	14	m	2001-11-01	estimation of tree height	FSN_0058-Croton floribundus
FSN_0058	FSN_0058	estimation of tree height	15	m	2010-01-10	estimation of tree height	FSN_0058-Croton floribundus
FSN_0058	FSN_0058	saturation of aluminium in soil, mean from 3 repetitions	19.47	percentage	2010-10-06	saturation of aluminium	FSN_Plot_003_saturation of aluminium in soil, mean from 3 repetitions
FSN_0058	FSN_0058	saturation of bases in soil, mean from 3 repetitions	25.63	percentage	2010-10-06	saturation of bases	FSN_Plot_003_saturation of bases in soil, mean from 3 repetitions
FSN_0058	FSN_0058	remaining phosphorus in soil, mean from 3 repetitions	32.77	mg/L	2010-10-06	Extraction with 0.01 mol/L CaCl2	FSN_Plot_003_remaining phosphorus in soil, mean from 3 repetitions
FSN_0058	FSN_0058	soil potassium availability, mean from 3 repetitions	114.67	mg/dm^3	2010-10-06	Extrator Mehlich 1	FSN_Plot_003_soil potassium availability, mean from 3 repetitions
FSN_0059	FSN_0059	basal area. calculated from circumference at breast height	0.001146084	m^2	2001-11-01	basal area. calculated from circumference at breast height	FSN_0059-Citronella megaphylla
FSN_0059	FSN_0059	basal area. calculated from circumference at breast height	0.00203925	m^2	2010-01-10	basal area. calculated from circumference at breast height	FSN_0059-Citronella megaphylla
FSN_0059	FSN_0059	diameter at breast height	0.0382	m	2001-11-01	diameter at breast height	FSN_0059-Citronella megaphylla
FSN_0059	FSN_0059	diameter at breast height	0.050955414	m	2010-01-10	diameter at breast height	FSN_0059-Citronella megaphylla
FSN_0059	FSN_0059	soil nitrogen availability, mean from 3 repetitions	0.31	dag/kg	2010-10-06	soil nitrogen availability	FSN_Plot_003_soil nitrogen availability, mean from 3 repetitions
FSN_0059	FSN_0059	soil aluminium availability, mean from 3 repetitions	0.63	cmolc/dm^3	2010-10-06	Extractor KCl 1mol/L	FSN_Plot_003_soil aluminium availability, mean from 3 repetitions
FSN_0059	FSN_0059	magnesium availability in soil, mean from 3 repetitions	1	cmolc/dm^3	2010-10-06	Extractor KCl 1mol/L	FSN_Plot_003_magnesium availability in soil, mean from 3 repetitions
FSN_0059	FSN_0059	absolute amount of diffuse radiation found below the canopy and the topographic mask	1.19	mol/m^2/d	2010-02-27	Hemospherical fotography, analysis by Gap Light Analyzer 2.0	FSN_Plot_003_ absolute amount of diffuse radiation found below the canopy and the topographic mask
FSN_0059	FSN_0059	calcium availability in soil, mean from 3 repetitions	1.45	cmolc/dm^3	2010-10-06	Extractor KCl 1mol/L	FSN_Plot_003_calcium availability in soil, mean from 3 repetitions
FSN_0059	FSN_0059	absolute amount of direct (beam) radiation found below the canopy and the topographic mask	1.95	mol/m^2/d	2010-02-27	Hemospherical fotography, analysis by Gap Light Analyzer 2.0	FSN_Plot_003_ absolute amount of direct (beam) radiation found below the canopy and the topographic mask
FSN_0059	FSN_0059	interchangeable bases of soil, mean from 3 repetitions	2.75	cmolc/dm^3	2010-10-06	interchangeable bases	FSN_Plot_003_interchangeable bases of soil, mean from 3 repetitions
FSN_0059	FSN_0059	absolute amount of total radiation found below the canopy and the topographic mask	3.14	mol/m^2/d	2010-02-27	Hemospherical fotography, analysis by Gap Light Analyzer 2.0	FSN_Plot_003_ absolute amount of total radiation found below the canopy and the topographic mask
FSN_0059	FSN_0059	soil phosphorus availability, mean from 3 repetitions	3.3	mg/dm^3	2010-10-06	Extrator Mehlich 1	FSN_Plot_003_soil phosphorus availability, mean from 3 repetitions
FSN_0059	FSN_0059	effective cation exchange capacity of soil, mean from 3 repetitions	3.37	cmolc/dm^3	2010-10-06	effective cation exchange capacity	FSN_Plot_003_effective cation exchange capacity of soil, mean from 3 repetitions
FSN_0059	FSN_0059	canpoy openness	3.48	Percentage	2010-02-27	Hemospherical fotography, analysis by Gap Light Analyzer 2.0	FSN_Plot_003_canpoy openness
FSN_0059	FSN_0059	effective leaf area index integrated over the zenith angles 0 to 75 degree	4.42	dimensionless	2010-02-27	Hemospherical fotography, analysis by Gap Light Analyzer 2.0	FSN_Plot_003_effective leaf area index integrated over the zenith angles 0 to 75 degree
FSN_0059	FSN_0059	estimation of tree height	4.5	m	2001-11-01	estimation of tree height	FSN_0059-Citronella megaphylla
FSN_0059	FSN_0059	estimation of tree height	4.5	m	2010-01-10	estimation of tree height	FSN_0059-Citronella megaphylla
FSN_0059	FSN_0059	soil acidity (pH), mean from 3 repetitions	4.56	dimensionless	2010-10-06	pH in water	FSN_Plot_003_soil acidity (pH), mean from 3 repetitions
FSN_0059	FSN_0059	effective leaf area index integrated over the zenith angles 0 to 60 degree	5.04	dimensionless	2010-02-27	Hemospherical fotography, analysis by Gap Light Analyzer 2.0	FSN_Plot_003_effective leaf area index integrated over the zenith angles 0 to 60 degree
FSN_0059	FSN_0059	soil organic matter, mean from 3 repetitions	5.79	dag/kg	2010-10-06	Walkey-Black	FSN_Plot_003_soil organic matter, mean from 3 repetitions
FSN_0059	FSN_0059	potential acidity of soil (H+AL), mean from 3 repetitions	7.9	cmolc/dm^3	2010-10-06	extractor Ca(CH3COO)2, 0.5mol/L, pH 7.65	FSN_Plot_003_potential acidity of soil (H+AL), mean from 3 repetitions
FSN_0059	FSN_0059	cation exchange capacity at pH 7.0, mean from 3 repetitions	10.65	cmolc/dm^3	2010-10-06	cation exchange capacity at pH 7.0	FSN_Plot_003_cation exchange capacity at pH 7.0, mean from 3 repetitions
FSN_0059	FSN_0059	saturation of aluminium in soil, mean from 3 repetitions	19.47	percentage	2010-10-06	saturation of aluminium	FSN_Plot_003_saturation of aluminium in soil, mean from 3 repetitions
FSN_0059	FSN_0059	saturation of bases in soil, mean from 3 repetitions	25.63	percentage	2010-10-06	saturation of bases	FSN_Plot_003_saturation of bases in soil, mean from 3 repetitions
FSN_0059	FSN_0059	remaining phosphorus in soil, mean from 3 repetitions	32.77	mg/L	2010-10-06	Extraction with 0.01 mol/L CaCl2	FSN_Plot_003_remaining phosphorus in soil, mean from 3 repetitions
FSN_0059	FSN_0059	soil potassium availability, mean from 3 repetitions	114.67	mg/dm^3	2010-10-06	Extrator Mehlich 1	FSN_Plot_003_soil potassium availability, mean from 3 repetitions
FSN_0060	FSN_0060	basal area. calculated from circumference at breast height	0.06733363	m^2	2001-11-01	basal area. calculated from circumference at breast height	FSN_0060-Chrysophyllum gonocarpum
FSN_0060	FSN_0060	diameter at breast height	0.2928	m	2001-11-01	diameter at breast height	FSN_0060-Chrysophyllum gonocarpum
FSN_0060	FSN_0060	estimation of tree height	14.5	m	2001-11-01	estimation of tree height	FSN_0060-Chrysophyllum gonocarpum
FSN_0061	FSN_0061	basal area. calculated from circumference at breast height	0.000794226	m^2	2001-11-01	basal area. calculated from circumference at breast height	FSN_0061-Calyptranthes brasiliensis
FSN_0061	FSN_0061	basal area. calculated from circumference at breast height	0.000963864	m^2	2010-01-10	basal area. calculated from circumference at breast height	FSN_0061-Calyptranthes brasiliensis
FSN_0061	FSN_0061	diameter at breast height	0.0318	m	2001-11-01	diameter at breast height	FSN_0061-Calyptranthes brasiliensis
FSN_0061	FSN_0061	diameter at breast height	0.035031847	m	2010-01-10	diameter at breast height	FSN_0061-Calyptranthes brasiliensis
FSN_0061	FSN_0061	soil nitrogen availability, mean from 3 repetitions	0.31	dag/kg	2010-10-06	soil nitrogen availability	FSN_Plot_003_soil nitrogen availability, mean from 3 repetitions
FSN_0061	FSN_0061	soil aluminium availability, mean from 3 repetitions	0.63	cmolc/dm^3	2010-10-06	Extractor KCl 1mol/L	FSN_Plot_003_soil aluminium availability, mean from 3 repetitions
FSN_0061	FSN_0061	magnesium availability in soil, mean from 3 repetitions	1	cmolc/dm^3	2010-10-06	Extractor KCl 1mol/L	FSN_Plot_003_magnesium availability in soil, mean from 3 repetitions
FSN_0061	FSN_0061	absolute amount of diffuse radiation found below the canopy and the topographic mask	1.19	mol/m^2/d	2010-02-27	Hemospherical fotography, analysis by Gap Light Analyzer 2.0	FSN_Plot_003_ absolute amount of diffuse radiation found below the canopy and the topographic mask
FSN_0061	FSN_0061	calcium availability in soil, mean from 3 repetitions	1.45	cmolc/dm^3	2010-10-06	Extractor KCl 1mol/L	FSN_Plot_003_calcium availability in soil, mean from 3 repetitions
FSN_0061	FSN_0061	absolute amount of direct (beam) radiation found below the canopy and the topographic mask	1.95	mol/m^2/d	2010-02-27	Hemospherical fotography, analysis by Gap Light Analyzer 2.0	FSN_Plot_003_ absolute amount of direct (beam) radiation found below the canopy and the topographic mask
FSN_0061	FSN_0061	interchangeable bases of soil, mean from 3 repetitions	2.75	cmolc/dm^3	2010-10-06	interchangeable bases	FSN_Plot_003_interchangeable bases of soil, mean from 3 repetitions
FSN_0061	FSN_0061	absolute amount of total radiation found below the canopy and the topographic mask	3.14	mol/m^2/d	2010-02-27	Hemospherical fotography, analysis by Gap Light Analyzer 2.0	FSN_Plot_003_ absolute amount of total radiation found below the canopy and the topographic mask
FSN_0061	FSN_0061	soil phosphorus availability, mean from 3 repetitions	3.3	mg/dm^3	2010-10-06	Extrator Mehlich 1	FSN_Plot_003_soil phosphorus availability, mean from 3 repetitions
FSN_0061	FSN_0061	effective cation exchange capacity of soil, mean from 3 repetitions	3.37	cmolc/dm^3	2010-10-06	effective cation exchange capacity	FSN_Plot_003_effective cation exchange capacity of soil, mean from 3 repetitions
FSN_0061	FSN_0061	canpoy openness	3.48	Percentage	2010-02-27	Hemospherical fotography, analysis by Gap Light Analyzer 2.0	FSN_Plot_003_canpoy openness
FSN_0061	FSN_0061	effective leaf area index integrated over the zenith angles 0 to 75 degree	4.42	dimensionless	2010-02-27	Hemospherical fotography, analysis by Gap Light Analyzer 2.0	FSN_Plot_003_effective leaf area index integrated over the zenith angles 0 to 75 degree
FSN_0061	FSN_0061	estimation of tree height	4.5	m	2001-11-01	estimation of tree height	FSN_0061-Calyptranthes brasiliensis
FSN_0061	FSN_0061	estimation of tree height	4.5	m	2010-01-10	estimation of tree height	FSN_0061-Calyptranthes brasiliensis
FSN_0061	FSN_0061	soil acidity (pH), mean from 3 repetitions	4.56	dimensionless	2010-10-06	pH in water	FSN_Plot_003_soil acidity (pH), mean from 3 repetitions
FSN_0061	FSN_0061	effective leaf area index integrated over the zenith angles 0 to 60 degree	5.04	dimensionless	2010-02-27	Hemospherical fotography, analysis by Gap Light Analyzer 2.0	FSN_Plot_003_effective leaf area index integrated over the zenith angles 0 to 60 degree
FSN_0061	FSN_0061	soil organic matter, mean from 3 repetitions	5.79	dag/kg	2010-10-06	Walkey-Black	FSN_Plot_003_soil organic matter, mean from 3 repetitions
FSN_0061	FSN_0061	potential acidity of soil (H+AL), mean from 3 repetitions	7.9	cmolc/dm^3	2010-10-06	extractor Ca(CH3COO)2, 0.5mol/L, pH 7.58	FSN_Plot_003_potential acidity of soil (H+AL), mean from 3 repetitions
FSN_0061	FSN_0061	cation exchange capacity at pH 7.0, mean from 3 repetitions	10.65	cmolc/dm^3	2010-10-06	cation exchange capacity at pH 7.0	FSN_Plot_003_cation exchange capacity at pH 7.0, mean from 3 repetitions
FSN_0061	FSN_0061	saturation of aluminium in soil, mean from 3 repetitions	19.47	percentage	2010-10-06	saturation of aluminium	FSN_Plot_003_saturation of aluminium in soil, mean from 3 repetitions
FSN_0061	FSN_0061	saturation of bases in soil, mean from 3 repetitions	25.63	percentage	2010-10-06	saturation of bases	FSN_Plot_003_saturation of bases in soil, mean from 3 repetitions
FSN_0061	FSN_0061	remaining phosphorus in soil, mean from 3 repetitions	32.77	mg/L	2010-10-06	Extraction with 0.01 mol/L CaCl2	FSN_Plot_003_remaining phosphorus in soil, mean from 3 repetitions
FSN_0061	FSN_0061	soil potassium availability, mean from 3 repetitions	114.67	mg/dm^3	2010-10-06	Extrator Mehlich 1	FSN_Plot_003_soil potassium availability, mean from 3 repetitions
FSN_0062	FSN_0062	basal area. calculated from circumference at breast height	0.00378276	m^2	2001-11-01	basal area. calculated from circumference at breast height	FSN_0062-Virola gardneri
FSN_0062	FSN_0062	basal area. calculated from circumference at breast height	0.004032697	m^2	2010-01-10	basal area. calculated from circumference at breast height	FSN_0062-Virola gardneri
FSN_0062	FSN_0062	diameter at breast height	0.0694	m	2001-11-01	diameter at breast height	FSN_0062-Virola gardneri
FSN_0062	FSN_0062	diameter at breast height	0.071656051	m	2010-01-10	diameter at breast height	FSN_0062-Virola gardneri
FSN_0062	FSN_0062	soil nitrogen availability, mean from 3 repetitions	0.31	dag/kg	2010-10-06	soil nitrogen availability	FSN_Plot_003_soil nitrogen availability, mean from 3 repetitions
FSN_0062	FSN_0062	soil aluminium availability, mean from 3 repetitions	0.63	cmolc/dm^3	2010-10-06	Extractor KCl 1mol/L	FSN_Plot_003_soil aluminium availability, mean from 3 repetitions
FSN_0062	FSN_0062	magnesium availability in soil, mean from 3 repetitions	1	cmolc/dm^3	2010-10-06	Extractor KCl 1mol/L	FSN_Plot_003_magnesium availability in soil, mean from 3 repetitions
FSN_0062	FSN_0062	absolute amount of diffuse radiation found below the canopy and the topographic mask	1.19	mol/m^2/d	2010-02-27	Hemospherical fotography, analysis by Gap Light Analyzer 2.0	FSN_Plot_003_ absolute amount of diffuse radiation found below the canopy and the topographic mask
FSN_0062	FSN_0062	calcium availability in soil, mean from 3 repetitions	1.45	cmolc/dm^3	2010-10-06	Extractor KCl 1mol/L	FSN_Plot_003_calcium availability in soil, mean from 3 repetitions
FSN_0062	FSN_0062	absolute amount of direct (beam) radiation found below the canopy and the topographic mask	1.95	mol/m^2/d	2010-02-27	Hemospherical fotography, analysis by Gap Light Analyzer 2.0	FSN_Plot_003_ absolute amount of direct (beam) radiation found below the canopy and the topographic mask
FSN_0062	FSN_0062	interchangeable bases of soil, mean from 3 repetitions	2.75	cmolc/dm^3	2010-10-06	interchangeable bases	FSN_Plot_003_interchangeable bases of soil, mean from 3 repetitions
FSN_0062	FSN_0062	absolute amount of total radiation found below the canopy and the topographic mask	3.14	mol/m^2/d	2010-02-27	Hemospherical fotography, analysis by Gap Light Analyzer 2.0	FSN_Plot_003_ absolute amount of total radiation found below the canopy and the topographic mask
FSN_0062	FSN_0062	soil phosphorus availability, mean from 3 repetitions	3.3	mg/dm^3	2010-10-06	Extrator Mehlich 1	FSN_Plot_003_soil phosphorus availability, mean from 3 repetitions
FSN_0062	FSN_0062	effective cation exchange capacity of soil, mean from 3 repetitions	3.37	cmolc/dm^3	2010-10-06	effective cation exchange capacity	FSN_Plot_003_effective cation exchange capacity of soil, mean from 3 repetitions
FSN_0062	FSN_0062	canpoy openness	3.48	Percentage	2010-02-27	Hemospherical fotography, analysis by Gap Light Analyzer 2.0	FSN_Plot_003_canpoy openness
FSN_0062	FSN_0062	effective leaf area index integrated over the zenith angles 0 to 75 degree	4.42	dimensionless	2010-02-27	Hemospherical fotography, analysis by Gap Light Analyzer 2.0	FSN_Plot_003_effective leaf area index integrated over the zenith angles 0 to 75 degree
FSN_0062	FSN_0062	soil acidity (pH), mean from 3 repetitions	4.56	dimensionless	2010-10-06	pH in water	FSN_Plot_003_soil acidity (pH), mean from 3 repetitions
FSN_0062	FSN_0062	effective leaf area index integrated over the zenith angles 0 to 60 degree	5.04	dimensionless	2010-02-27	Hemospherical fotography, analysis by Gap Light Analyzer 2.0	FSN_Plot_003_effective leaf area index integrated over the zenith angles 0 to 60 degree
FSN_0062	FSN_0062	soil organic matter, mean from 3 repetitions	5.79	dag/kg	2010-10-06	Walkey-Black	FSN_Plot_003_soil organic matter, mean from 3 repetitions
FSN_0062	FSN_0062	potential acidity of soil (H+AL), mean from 3 repetitions	7.9	cmolc/dm^3	2010-10-06	extractor Ca(CH3COO)2, 0.5mol/L, pH 7.83	FSN_Plot_003_potential acidity of soil (H+AL), mean from 3 repetitions
FSN_0062	FSN_0062	estimation of tree height	10	m	2001-11-01	estimation of tree height	FSN_0062-Virola gardneri
FSN_0062	FSN_0062	estimation of tree height	10.5	m	2010-01-10	estimation of tree height	FSN_0062-Virola gardneri
FSN_0062	FSN_0062	cation exchange capacity at pH 7.0, mean from 3 repetitions	10.65	cmolc/dm^3	2010-10-06	cation exchange capacity at pH 7.0	FSN_Plot_003_cation exchange capacity at pH 7.0, mean from 3 repetitions
FSN_0062	FSN_0062	saturation of aluminium in soil, mean from 3 repetitions	19.47	percentage	2010-10-06	saturation of aluminium	FSN_Plot_003_saturation of aluminium in soil, mean from 3 repetitions
FSN_0062	FSN_0062	saturation of bases in soil, mean from 3 repetitions	25.63	percentage	2010-10-06	saturation of bases	FSN_Plot_003_saturation of bases in soil, mean from 3 repetitions
FSN_0062	FSN_0062	remaining phosphorus in soil, mean from 3 repetitions	32.77	mg/L	2010-10-06	Extraction with 0.01 mol/L CaCl2	FSN_Plot_003_remaining phosphorus in soil, mean from 3 repetitions
FSN_0062	FSN_0062	soil potassium availability, mean from 3 repetitions	114.67	mg/dm^3	2010-10-06	Extrator Mehlich 1	FSN_Plot_003_soil potassium availability, mean from 3 repetitions
FSN_0063	FSN_0063	basal area. calculated from circumference at breast height	0.000809282	m^2	2001-11-01	basal area. calculated from circumference at breast height	FSN_0063-Myrciaria floribunda
FSN_0063	FSN_0063	basal area. calculated from circumference at breast height	0.001147078	m^2	2010-01-10	basal area. calculated from circumference at breast height	FSN_0063-Myrciaria floribunda
FSN_0063	FSN_0063	diameter at breast height	0.0321	m	2001-11-01	diameter at breast height	FSN_0063-Myrciaria floribunda
FSN_0063	FSN_0063	diameter at breast height	0.038216561	m	2010-01-10	diameter at breast height	FSN_0063-Myrciaria floribunda
FSN_0063	FSN_0063	soil nitrogen availability, mean from 3 repetitions	0.31	dag/kg	2010-10-06	soil nitrogen availability	FSN_Plot_003_soil nitrogen availability, mean from 3 repetitions
FSN_0063	FSN_0063	soil aluminium availability, mean from 3 repetitions	0.63	cmolc/dm^3	2010-10-06	Extractor KCl 1mol/L	FSN_Plot_003_soil aluminium availability, mean from 3 repetitions
FSN_0063	FSN_0063	magnesium availability in soil, mean from 3 repetitions	1	cmolc/dm^3	2010-10-06	Extractor KCl 1mol/L	FSN_Plot_003_magnesium availability in soil, mean from 3 repetitions
FSN_0063	FSN_0063	absolute amount of diffuse radiation found below the canopy and the topographic mask	1.19	mol/m^2/d	2010-02-27	Hemospherical fotography, analysis by Gap Light Analyzer 2.0	FSN_Plot_003_ absolute amount of diffuse radiation found below the canopy and the topographic mask
FSN_0063	FSN_0063	calcium availability in soil, mean from 3 repetitions	1.45	cmolc/dm^3	2010-10-06	Extractor KCl 1mol/L	FSN_Plot_003_calcium availability in soil, mean from 3 repetitions
FSN_0063	FSN_0063	absolute amount of direct (beam) radiation found below the canopy and the topographic mask	1.95	mol/m^2/d	2010-02-27	Hemospherical fotography, analysis by Gap Light Analyzer 2.0	FSN_Plot_003_ absolute amount of direct (beam) radiation found below the canopy and the topographic mask
FSN_0063	FSN_0063	estimation of tree height	2	m	2010-01-10	estimation of tree height	FSN_0063-Myrciaria floribunda
FSN_0063	FSN_0063	interchangeable bases of soil, mean from 3 repetitions	2.75	cmolc/dm^3	2010-10-06	interchangeable bases	FSN_Plot_003_interchangeable bases of soil, mean from 3 repetitions
FSN_0063	FSN_0063	absolute amount of total radiation found below the canopy and the topographic mask	3.14	mol/m^2/d	2010-02-27	Hemospherical fotography, analysis by Gap Light Analyzer 2.0	FSN_Plot_003_ absolute amount of total radiation found below the canopy and the topographic mask
FSN_0063	FSN_0063	soil phosphorus availability, mean from 3 repetitions	3.3	mg/dm^3	2010-10-06	Extrator Mehlich 1	FSN_Plot_003_soil phosphorus availability, mean from 3 repetitions
FSN_0063	FSN_0063	effective cation exchange capacity of soil, mean from 3 repetitions	3.37	cmolc/dm^3	2010-10-06	effective cation exchange capacity	FSN_Plot_003_effective cation exchange capacity of soil, mean from 3 repetitions
FSN_0063	FSN_0063	canpoy openness	3.48	Percentage	2010-02-27	Hemospherical fotography, analysis by Gap Light Analyzer 2.0	FSN_Plot_003_canpoy openness
FSN_0063	FSN_0063	effective leaf area index integrated over the zenith angles 0 to 75 degree	4.42	dimensionless	2010-02-27	Hemospherical fotography, analysis by Gap Light Analyzer 2.0	FSN_Plot_003_effective leaf area index integrated over the zenith angles 0 to 75 degree
FSN_0063	FSN_0063	soil acidity (pH), mean from 3 repetitions	4.56	dimensionless	2010-10-06	pH in water	FSN_Plot_003_soil acidity (pH), mean from 3 repetitions
FSN_0063	FSN_0063	estimation of tree height	5	m	2001-11-01	estimation of tree height	FSN_0063-Myrciaria floribunda
FSN_0063	FSN_0063	effective leaf area index integrated over the zenith angles 0 to 60 degree	5.04	dimensionless	2010-02-27	Hemospherical fotography, analysis by Gap Light Analyzer 2.0	FSN_Plot_003_effective leaf area index integrated over the zenith angles 0 to 60 degree
FSN_0063	FSN_0063	soil organic matter, mean from 3 repetitions	5.79	dag/kg	2010-10-06	Walkey-Black	FSN_Plot_003_soil organic matter, mean from 3 repetitions
FSN_0063	FSN_0063	potential acidity of soil (H+AL), mean from 3 repetitions	7.9	cmolc/dm^3	2010-10-06	extractor Ca(CH3COO)2, 0.5mol/L, pH 7.73	FSN_Plot_003_potential acidity of soil (H+AL), mean from 3 repetitions
FSN_0063	FSN_0063	cation exchange capacity at pH 7.0, mean from 3 repetitions	10.65	cmolc/dm^3	2010-10-06	cation exchange capacity at pH 7.0	FSN_Plot_003_cation exchange capacity at pH 7.0, mean from 3 repetitions
FSN_0063	FSN_0063	saturation of aluminium in soil, mean from 3 repetitions	19.47	percentage	2010-10-06	saturation of aluminium	FSN_Plot_003_saturation of aluminium in soil, mean from 3 repetitions
FSN_0063	FSN_0063	saturation of bases in soil, mean from 3 repetitions	25.63	percentage	2010-10-06	saturation of bases	FSN_Plot_003_saturation of bases in soil, mean from 3 repetitions
FSN_0063	FSN_0063	remaining phosphorus in soil, mean from 3 repetitions	32.77	mg/L	2010-10-06	Extraction with 0.01 mol/L CaCl2	FSN_Plot_003_remaining phosphorus in soil, mean from 3 repetitions
FSN_0063	FSN_0063	soil potassium availability, mean from 3 repetitions	114.67	mg/dm^3	2010-10-06	Extrator Mehlich 1	FSN_Plot_003_soil potassium availability, mean from 3 repetitions
FSN_0065	FSN_0065	basal area. calculated from circumference at breast height	0.007073304	m^2	2001-11-01	basal area. calculated from circumference at breast height	FSN_0065-Brosimum guianense
FSN_0065	FSN_0065	basal area. calculated from circumference at breast height	0.008157001	m^2	2010-01-10	basal area. calculated from circumference at breast height	FSN_0065-Brosimum guianense
FSN_0065	FSN_0065	diameter at breast height	0.0949	m	2001-11-01	diameter at breast height	FSN_0065-Brosimum guianense
FSN_0065	FSN_0065	diameter at breast height	0.101910828	m	2010-01-10	diameter at breast height	FSN_0065-Brosimum guianense
FSN_0065	FSN_0065	soil nitrogen availability, mean from 3 repetitions	0.31	dag/kg	2010-10-06	soil nitrogen availability	FSN_Plot_003_soil nitrogen availability, mean from 3 repetitions
FSN_0065	FSN_0065	soil aluminium availability, mean from 3 repetitions	0.63	cmolc/dm^3	2010-10-06	Extractor KCl 1mol/L	FSN_Plot_003_soil aluminium availability, mean from 3 repetitions
FSN_0065	FSN_0065	magnesium availability in soil, mean from 3 repetitions	1	cmolc/dm^3	2010-10-06	Extractor KCl 1mol/L	FSN_Plot_003_magnesium availability in soil, mean from 3 repetitions
FSN_0065	FSN_0065	absolute amount of diffuse radiation found below the canopy and the topographic mask	1.19	mol/m^2/d	2010-02-27	Hemospherical fotography, analysis by Gap Light Analyzer 2.0	FSN_Plot_003_ absolute amount of diffuse radiation found below the canopy and the topographic mask
FSN_0065	FSN_0065	calcium availability in soil, mean from 3 repetitions	1.45	cmolc/dm^3	2010-10-06	Extractor KCl 1mol/L	FSN_Plot_003_calcium availability in soil, mean from 3 repetitions
FSN_0065	FSN_0065	absolute amount of direct (beam) radiation found below the canopy and the topographic mask	1.95	mol/m^2/d	2010-02-27	Hemospherical fotography, analysis by Gap Light Analyzer 2.0	FSN_Plot_003_ absolute amount of direct (beam) radiation found below the canopy and the topographic mask
FSN_0065	FSN_0065	interchangeable bases of soil, mean from 3 repetitions	2.75	cmolc/dm^3	2010-10-06	interchangeable bases	FSN_Plot_003_interchangeable bases of soil, mean from 3 repetitions
FSN_0065	FSN_0065	absolute amount of total radiation found below the canopy and the topographic mask	3.14	mol/m^2/d	2010-02-27	Hemospherical fotography, analysis by Gap Light Analyzer 2.0	FSN_Plot_003_ absolute amount of total radiation found below the canopy and the topographic mask
FSN_0065	FSN_0065	soil phosphorus availability, mean from 3 repetitions	3.3	mg/dm^3	2010-10-06	Extrator Mehlich 1	FSN_Plot_003_soil phosphorus availability, mean from 3 repetitions
FSN_0065	FSN_0065	effective cation exchange capacity of soil, mean from 3 repetitions	3.37	cmolc/dm^3	2010-10-06	effective cation exchange capacity	FSN_Plot_003_effective cation exchange capacity of soil, mean from 3 repetitions
FSN_0065	FSN_0065	canpoy openness	3.48	Percentage	2010-02-27	Hemospherical fotography, analysis by Gap Light Analyzer 2.0	FSN_Plot_003_canpoy openness
FSN_0065	FSN_0065	effective leaf area index integrated over the zenith angles 0 to 75 degree	4.42	dimensionless	2010-02-27	Hemospherical fotography, analysis by Gap Light Analyzer 2.0	FSN_Plot_003_effective leaf area index integrated over the zenith angles 0 to 75 degree
FSN_0065	FSN_0065	soil acidity (pH), mean from 3 repetitions	4.56	dimensionless	2010-10-06	pH in water	FSN_Plot_003_soil acidity (pH), mean from 3 repetitions
FSN_0065	FSN_0065	effective leaf area index integrated over the zenith angles 0 to 60 degree	5.04	dimensionless	2010-02-27	Hemospherical fotography, analysis by Gap Light Analyzer 2.0	FSN_Plot_003_effective leaf area index integrated over the zenith angles 0 to 60 degree
FSN_0065	FSN_0065	soil organic matter, mean from 3 repetitions	5.79	dag/kg	2010-10-06	Walkey-Black	FSN_Plot_003_soil organic matter, mean from 3 repetitions
FSN_0065	FSN_0065	potential acidity of soil (H+AL), mean from 3 repetitions	7.9	cmolc/dm^3	2010-10-06	extractor Ca(CH3COO)2, 0.5mol/L, pH 7.56	FSN_Plot_003_potential acidity of soil (H+AL), mean from 3 repetitions
FSN_0065	FSN_0065	cation exchange capacity at pH 7.0, mean from 3 repetitions	10.65	cmolc/dm^3	2010-10-06	cation exchange capacity at pH 7.0	FSN_Plot_003_cation exchange capacity at pH 7.0, mean from 3 repetitions
FSN_0065	FSN_0065	estimation of tree height	12	m	2001-11-01	estimation of tree height	FSN_0065-Brosimum guianense
FSN_0065	FSN_0065	estimation of tree height	14	m	2010-01-10	estimation of tree height	FSN_0065-Brosimum guianense
FSN_0065	FSN_0065	saturation of aluminium in soil, mean from 3 repetitions	19.47	percentage	2010-10-06	saturation of aluminium	FSN_Plot_003_saturation of aluminium in soil, mean from 3 repetitions
FSN_0065	FSN_0065	saturation of bases in soil, mean from 3 repetitions	25.63	percentage	2010-10-06	saturation of bases	FSN_Plot_003_saturation of bases in soil, mean from 3 repetitions
FSN_0065	FSN_0065	remaining phosphorus in soil, mean from 3 repetitions	32.77	mg/L	2010-10-06	Extraction with 0.01 mol/L CaCl2	FSN_Plot_003_remaining phosphorus in soil, mean from 3 repetitions
FSN_0065	FSN_0065	soil potassium availability, mean from 3 repetitions	114.67	mg/dm^3	2010-10-06	Extrator Mehlich 1	FSN_Plot_003_soil potassium availability, mean from 3 repetitions
FSN_0067	FSN_0067	basal area. calculated from circumference at breast height	0.006925021	m^2	2001-11-01	basal area. calculated from circumference at breast height	FSN_0067-Chrysophyllum gonocarpum
FSN_0067	FSN_0067	basal area. calculated from circumference at breast height	0.008157001	m^2	2010-01-10	basal area. calculated from circumference at breast height	FSN_0067-Chrysophyllum gonocarpum
FSN_0067	FSN_0067	diameter at breast height	0.0939	m	2001-11-01	diameter at breast height	FSN_0067-Chrysophyllum gonocarpum
FSN_0067	FSN_0067	diameter at breast height	0.101910828	m	2010-01-10	diameter at breast height	FSN_0067-Chrysophyllum gonocarpum
FSN_0067	FSN_0067	soil nitrogen availability, mean from 3 repetitions	0.31	dag/kg	2010-10-06	soil nitrogen availability	FSN_Plot_003_soil nitrogen availability, mean from 3 repetitions
FSN_0067	FSN_0067	soil aluminium availability, mean from 3 repetitions	0.63	cmolc/dm^3	2010-10-06	Extractor KCl 1mol/L	FSN_Plot_003_soil aluminium availability, mean from 3 repetitions
FSN_0067	FSN_0067	magnesium availability in soil, mean from 3 repetitions	1	cmolc/dm^3	2010-10-06	Extractor KCl 1mol/L	FSN_Plot_003_magnesium availability in soil, mean from 3 repetitions
FSN_0067	FSN_0067	absolute amount of diffuse radiation found below the canopy and the topographic mask	1.19	mol/m^2/d	2010-02-27	Hemospherical fotography, analysis by Gap Light Analyzer 2.0	FSN_Plot_003_ absolute amount of diffuse radiation found below the canopy and the topographic mask
FSN_0067	FSN_0067	calcium availability in soil, mean from 3 repetitions	1.45	cmolc/dm^3	2010-10-06	Extractor KCl 1mol/L	FSN_Plot_003_calcium availability in soil, mean from 3 repetitions
FSN_0067	FSN_0067	absolute amount of direct (beam) radiation found below the canopy and the topographic mask	1.95	mol/m^2/d	2010-02-27	Hemospherical fotography, analysis by Gap Light Analyzer 2.0	FSN_Plot_003_ absolute amount of direct (beam) radiation found below the canopy and the topographic mask
FSN_0067	FSN_0067	interchangeable bases of soil, mean from 3 repetitions	2.75	cmolc/dm^3	2010-10-06	interchangeable bases	FSN_Plot_003_interchangeable bases of soil, mean from 3 repetitions
FSN_0067	FSN_0067	absolute amount of total radiation found below the canopy and the topographic mask	3.14	mol/m^2/d	2010-02-27	Hemospherical fotography, analysis by Gap Light Analyzer 2.0	FSN_Plot_003_ absolute amount of total radiation found below the canopy and the topographic mask
FSN_0067	FSN_0067	soil phosphorus availability, mean from 3 repetitions	3.3	mg/dm^3	2010-10-06	Extrator Mehlich 1	FSN_Plot_003_soil phosphorus availability, mean from 3 repetitions
FSN_0067	FSN_0067	effective cation exchange capacity of soil, mean from 3 repetitions	3.37	cmolc/dm^3	2010-10-06	effective cation exchange capacity	FSN_Plot_003_effective cation exchange capacity of soil, mean from 3 repetitions
FSN_0067	FSN_0067	canpoy openness	3.48	Percentage	2010-02-27	Hemospherical fotography, analysis by Gap Light Analyzer 2.0	FSN_Plot_003_canpoy openness
FSN_0067	FSN_0067	effective leaf area index integrated over the zenith angles 0 to 75 degree	4.42	dimensionless	2010-02-27	Hemospherical fotography, analysis by Gap Light Analyzer 2.0	FSN_Plot_003_effective leaf area index integrated over the zenith angles 0 to 75 degree
FSN_0067	FSN_0067	soil acidity (pH), mean from 3 repetitions	4.56	dimensionless	2010-10-06	pH in water	FSN_Plot_003_soil acidity (pH), mean from 3 repetitions
FSN_0067	FSN_0067	effective leaf area index integrated over the zenith angles 0 to 60 degree	5.04	dimensionless	2010-02-27	Hemospherical fotography, analysis by Gap Light Analyzer 2.0	FSN_Plot_003_effective leaf area index integrated over the zenith angles 0 to 60 degree
FSN_0067	FSN_0067	soil organic matter, mean from 3 repetitions	5.79	dag/kg	2010-10-06	Walkey-Black	FSN_Plot_003_soil organic matter, mean from 3 repetitions
FSN_0067	FSN_0067	potential acidity of soil (H+AL), mean from 3 repetitions	7.9	cmolc/dm^3	2010-10-06	extractor Ca(CH3COO)2, 0.5mol/L, pH 7.61	FSN_Plot_003_potential acidity of soil (H+AL), mean from 3 repetitions
FSN_0067	FSN_0067	cation exchange capacity at pH 7.0, mean from 3 repetitions	10.65	cmolc/dm^3	2010-10-06	cation exchange capacity at pH 7.0	FSN_Plot_003_cation exchange capacity at pH 7.0, mean from 3 repetitions
FSN_0067	FSN_0067	estimation of tree height	12.5	m	2001-11-01	estimation of tree height	FSN_0067-Chrysophyllum gonocarpum
FSN_0067	FSN_0067	estimation of tree height	13	m	2010-01-10	estimation of tree height	FSN_0067-Chrysophyllum gonocarpum
FSN_0067	FSN_0067	saturation of aluminium in soil, mean from 3 repetitions	19.47	percentage	2010-10-06	saturation of aluminium	FSN_Plot_003_saturation of aluminium in soil, mean from 3 repetitions
FSN_0067	FSN_0067	saturation of bases in soil, mean from 3 repetitions	25.63	percentage	2010-10-06	saturation of bases	FSN_Plot_003_saturation of bases in soil, mean from 3 repetitions
FSN_0067	FSN_0067	remaining phosphorus in soil, mean from 3 repetitions	32.77	mg/L	2010-10-06	Extraction with 0.01 mol/L CaCl2	FSN_Plot_003_remaining phosphorus in soil, mean from 3 repetitions
FSN_0067	FSN_0067	soil potassium availability, mean from 3 repetitions	114.67	mg/dm^3	2010-10-06	Extrator Mehlich 1	FSN_Plot_003_soil potassium availability, mean from 3 repetitions
FSN_0068	FSN_0068	basal area. calculated from circumference at breast height	0.00920849	m^2	2010-01-10	basal area. calculated from circumference at breast height	FSN_0068-Swartzia myrtifolia
FSN_0068	FSN_0068	basal area. calculated from circumference at breast height	0.01526214	m^2	2001-11-01	basal area. calculated from circumference at breast height	FSN_0068-Swartzia myrtifolia
FSN_0068	FSN_0068	diameter at breast height	0.108280255	m	2010-01-10	diameter at breast height	FSN_0068-Swartzia myrtifolia
FSN_0068	FSN_0068	diameter at breast height	0.1394	m	2001-11-01	diameter at breast height	FSN_0068-Swartzia myrtifolia
FSN_0068	FSN_0068	soil nitrogen availability, mean from 3 repetitions	0.31	dag/kg	2010-10-06	soil nitrogen availability	FSN_Plot_003_soil nitrogen availability, mean from 3 repetitions
FSN_0068	FSN_0068	soil aluminium availability, mean from 3 repetitions	0.63	cmolc/dm^3	2010-10-06	Extractor KCl 1mol/L	FSN_Plot_003_soil aluminium availability, mean from 3 repetitions
FSN_0068	FSN_0068	magnesium availability in soil, mean from 3 repetitions	1	cmolc/dm^3	2010-10-06	Extractor KCl 1mol/L	FSN_Plot_003_magnesium availability in soil, mean from 3 repetitions
FSN_0068	FSN_0068	absolute amount of diffuse radiation found below the canopy and the topographic mask	1.19	mol/m^2/d	2010-02-27	Hemospherical fotography, analysis by Gap Light Analyzer 2.0	FSN_Plot_003_ absolute amount of diffuse radiation found below the canopy and the topographic mask
FSN_0068	FSN_0068	calcium availability in soil, mean from 3 repetitions	1.45	cmolc/dm^3	2010-10-06	Extractor KCl 1mol/L	FSN_Plot_003_calcium availability in soil, mean from 3 repetitions
FSN_0068	FSN_0068	absolute amount of direct (beam) radiation found below the canopy and the topographic mask	1.95	mol/m^2/d	2010-02-27	Hemospherical fotography, analysis by Gap Light Analyzer 2.0	FSN_Plot_003_ absolute amount of direct (beam) radiation found below the canopy and the topographic mask
FSN_0068	FSN_0068	interchangeable bases of soil, mean from 3 repetitions	2.75	cmolc/dm^3	2010-10-06	interchangeable bases	FSN_Plot_003_interchangeable bases of soil, mean from 3 repetitions
FSN_0068	FSN_0068	absolute amount of total radiation found below the canopy and the topographic mask	3.14	mol/m^2/d	2010-02-27	Hemospherical fotography, analysis by Gap Light Analyzer 2.0	FSN_Plot_003_ absolute amount of total radiation found below the canopy and the topographic mask
FSN_0068	FSN_0068	soil phosphorus availability, mean from 3 repetitions	3.3	mg/dm^3	2010-10-06	Extrator Mehlich 1	FSN_Plot_003_soil phosphorus availability, mean from 3 repetitions
FSN_0068	FSN_0068	effective cation exchange capacity of soil, mean from 3 repetitions	3.37	cmolc/dm^3	2010-10-06	effective cation exchange capacity	FSN_Plot_003_effective cation exchange capacity of soil, mean from 3 repetitions
FSN_0068	FSN_0068	canpoy openness	3.48	Percentage	2010-02-27	Hemospherical fotography, analysis by Gap Light Analyzer 2.0	FSN_Plot_003_canpoy openness
FSN_0068	FSN_0068	effective leaf area index integrated over the zenith angles 0 to 75 degree	4.42	dimensionless	2010-02-27	Hemospherical fotography, analysis by Gap Light Analyzer 2.0	FSN_Plot_003_effective leaf area index integrated over the zenith angles 0 to 75 degree
FSN_0068	FSN_0068	soil acidity (pH), mean from 3 repetitions	4.56	dimensionless	2010-10-06	pH in water	FSN_Plot_003_soil acidity (pH), mean from 3 repetitions
FSN_0068	FSN_0068	effective leaf area index integrated over the zenith angles 0 to 60 degree	5.04	dimensionless	2010-02-27	Hemospherical fotography, analysis by Gap Light Analyzer 2.0	FSN_Plot_003_effective leaf area index integrated over the zenith angles 0 to 60 degree
FSN_0068	FSN_0068	soil organic matter, mean from 3 repetitions	5.79	dag/kg	2010-10-06	Walkey-Black	FSN_Plot_003_soil organic matter, mean from 3 repetitions
FSN_0068	FSN_0068	potential acidity of soil (H+AL), mean from 3 repetitions	7.9	cmolc/dm^3	2010-10-06	extractor Ca(CH3COO)2, 0.5mol/L, pH 7.79	FSN_Plot_003_potential acidity of soil (H+AL), mean from 3 repetitions
FSN_0068	FSN_0068	cation exchange capacity at pH 7.0, mean from 3 repetitions	10.65	cmolc/dm^3	2010-10-06	cation exchange capacity at pH 7.0	FSN_Plot_003_cation exchange capacity at pH 7.0, mean from 3 repetitions
FSN_0068	FSN_0068	estimation of tree height	13	m	2001-11-01	estimation of tree height	FSN_0068-Swartzia myrtifolia
FSN_0068	FSN_0068	estimation of tree height	13.5	m	2010-01-10	estimation of tree height	FSN_0068-Swartzia myrtifolia
FSN_0068	FSN_0068	saturation of aluminium in soil, mean from 3 repetitions	19.47	percentage	2010-10-06	saturation of aluminium	FSN_Plot_003_saturation of aluminium in soil, mean from 3 repetitions
FSN_0068	FSN_0068	saturation of bases in soil, mean from 3 repetitions	25.63	percentage	2010-10-06	saturation of bases	FSN_Plot_003_saturation of bases in soil, mean from 3 repetitions
FSN_0068	FSN_0068	remaining phosphorus in soil, mean from 3 repetitions	32.77	mg/L	2010-10-06	Extraction with 0.01 mol/L CaCl2	FSN_Plot_003_remaining phosphorus in soil, mean from 3 repetitions
FSN_0068	FSN_0068	soil potassium availability, mean from 3 repetitions	114.67	mg/dm^3	2010-10-06	Extrator Mehlich 1	FSN_Plot_003_soil potassium availability, mean from 3 repetitions
FSN_0069	FSN_0069	basal area. calculated from circumference at breast height	0.003925805	m^2	2001-11-01	basal area. calculated from circumference at breast height	FSN_0069-Chrysophyllum gonocarpum
FSN_0069	FSN_0069	basal area. calculated from circumference at breast height	0.005384896	m^2	2010-01-10	basal area. calculated from circumference at breast height	FSN_0069-Chrysophyllum gonocarpum
FSN_0069	FSN_0069	diameter at breast height	0.0707	m	2001-11-01	diameter at breast height	FSN_0069-Chrysophyllum gonocarpum
FSN_0069	FSN_0069	diameter at breast height	0.082802548	m	2010-01-10	diameter at breast height	FSN_0069-Chrysophyllum gonocarpum
FSN_0069	FSN_0069	soil nitrogen availability, mean from 3 repetitions	0.31	dag/kg	2010-10-06	soil nitrogen availability	FSN_Plot_003_soil nitrogen availability, mean from 3 repetitions
FSN_0069	FSN_0069	soil aluminium availability, mean from 3 repetitions	0.63	cmolc/dm^3	2010-10-06	Extractor KCl 1mol/L	FSN_Plot_003_soil aluminium availability, mean from 3 repetitions
FSN_0069	FSN_0069	magnesium availability in soil, mean from 3 repetitions	1	cmolc/dm^3	2010-10-06	Extractor KCl 1mol/L	FSN_Plot_003_magnesium availability in soil, mean from 3 repetitions
FSN_0069	FSN_0069	absolute amount of diffuse radiation found below the canopy and the topographic mask	1.19	mol/m^2/d	2010-02-27	Hemospherical fotography, analysis by Gap Light Analyzer 2.0	FSN_Plot_003_ absolute amount of diffuse radiation found below the canopy and the topographic mask
FSN_0069	FSN_0069	calcium availability in soil, mean from 3 repetitions	1.45	cmolc/dm^3	2010-10-06	Extractor KCl 1mol/L	FSN_Plot_003_calcium availability in soil, mean from 3 repetitions
FSN_0069	FSN_0069	absolute amount of direct (beam) radiation found below the canopy and the topographic mask	1.95	mol/m^2/d	2010-02-27	Hemospherical fotography, analysis by Gap Light Analyzer 2.0	FSN_Plot_003_ absolute amount of direct (beam) radiation found below the canopy and the topographic mask
FSN_0069	FSN_0069	interchangeable bases of soil, mean from 3 repetitions	2.75	cmolc/dm^3	2010-10-06	interchangeable bases	FSN_Plot_003_interchangeable bases of soil, mean from 3 repetitions
FSN_0069	FSN_0069	absolute amount of total radiation found below the canopy and the topographic mask	3.14	mol/m^2/d	2010-02-27	Hemospherical fotography, analysis by Gap Light Analyzer 2.0	FSN_Plot_003_ absolute amount of total radiation found below the canopy and the topographic mask
FSN_0069	FSN_0069	soil phosphorus availability, mean from 3 repetitions	3.3	mg/dm^3	2010-10-06	Extrator Mehlich 1	FSN_Plot_003_soil phosphorus availability, mean from 3 repetitions
FSN_0069	FSN_0069	effective cation exchange capacity of soil, mean from 3 repetitions	3.37	cmolc/dm^3	2010-10-06	effective cation exchange capacity	FSN_Plot_003_effective cation exchange capacity of soil, mean from 3 repetitions
FSN_0069	FSN_0069	canpoy openness	3.48	Percentage	2010-02-27	Hemospherical fotography, analysis by Gap Light Analyzer 2.0	FSN_Plot_003_canpoy openness
FSN_0069	FSN_0069	effective leaf area index integrated over the zenith angles 0 to 75 degree	4.42	dimensionless	2010-02-27	Hemospherical fotography, analysis by Gap Light Analyzer 2.0	FSN_Plot_003_effective leaf area index integrated over the zenith angles 0 to 75 degree
FSN_0069	FSN_0069	soil acidity (pH), mean from 3 repetitions	4.56	dimensionless	2010-10-06	pH in water	FSN_Plot_003_soil acidity (pH), mean from 3 repetitions
FSN_0069	FSN_0069	effective leaf area index integrated over the zenith angles 0 to 60 degree	5.04	dimensionless	2010-02-27	Hemospherical fotography, analysis by Gap Light Analyzer 2.0	FSN_Plot_003_effective leaf area index integrated over the zenith angles 0 to 60 degree
FSN_0069	FSN_0069	soil organic matter, mean from 3 repetitions	5.79	dag/kg	2010-10-06	Walkey-Black	FSN_Plot_003_soil organic matter, mean from 3 repetitions
FSN_0069	FSN_0069	estimation of tree height	7	m	2001-11-01	estimation of tree height	FSN_0069-Chrysophyllum gonocarpum
FSN_0069	FSN_0069	potential acidity of soil (H+AL), mean from 3 repetitions	7.9	cmolc/dm^3	2010-10-06	extractor Ca(CH3COO)2, 0.5mol/L, pH 7.62	FSN_Plot_003_potential acidity of soil (H+AL), mean from 3 repetitions
FSN_0069	FSN_0069	estimation of tree height	8	m	2010-01-10	estimation of tree height	FSN_0069-Chrysophyllum gonocarpum
FSN_0069	FSN_0069	cation exchange capacity at pH 7.0, mean from 3 repetitions	10.65	cmolc/dm^3	2010-10-06	cation exchange capacity at pH 7.0	FSN_Plot_003_cation exchange capacity at pH 7.0, mean from 3 repetitions
FSN_0069	FSN_0069	saturation of aluminium in soil, mean from 3 repetitions	19.47	percentage	2010-10-06	saturation of aluminium	FSN_Plot_003_saturation of aluminium in soil, mean from 3 repetitions
FSN_0069	FSN_0069	saturation of bases in soil, mean from 3 repetitions	25.63	percentage	2010-10-06	saturation of bases	FSN_Plot_003_saturation of bases in soil, mean from 3 repetitions
FSN_0069	FSN_0069	remaining phosphorus in soil, mean from 3 repetitions	32.77	mg/L	2010-10-06	Extraction with 0.01 mol/L CaCl2	FSN_Plot_003_remaining phosphorus in soil, mean from 3 repetitions
FSN_0069	FSN_0069	soil potassium availability, mean from 3 repetitions	114.67	mg/dm^3	2010-10-06	Extrator Mehlich 1	FSN_Plot_003_soil potassium availability, mean from 3 repetitions
FSN_0070	FSN_0070	basal area. calculated from circumference at breast height	0.000962113	m^2	2001-11-01	basal area. calculated from circumference at breast height	FSN_0070-Rudgea myrsinifolia
FSN_0070	FSN_0070	diameter at breast height	0.035	m	2001-11-01	diameter at breast height	FSN_0070-Rudgea myrsinifolia
FSN_0070	FSN_0070	estimation of tree height	3	m	2001-11-01	estimation of tree height	FSN_0070-Rudgea myrsinifolia
FSN_0071	FSN_0071	basal area. calculated from circumference at breast height	0.00619321	m^2	2001-11-01	basal area. calculated from circumference at breast height	FSN_0071-Siparuna guianensis
FSN_0071	FSN_0071	basal area. calculated from circumference at breast height	0.006245204	m^2	2010-01-10	basal area. calculated from circumference at breast height	FSN_0071-Siparuna guianensis
FSN_0071	FSN_0071	diameter at breast height	0.0888	m	2001-11-01	diameter at breast height	FSN_0071-Siparuna guianensis
FSN_0071	FSN_0071	diameter at breast height	0.089171975	m	2010-01-10	diameter at breast height	FSN_0071-Siparuna guianensis
FSN_0071	FSN_0071	soil nitrogen availability, mean from 3 repetitions	0.31	dag/kg	2010-10-06	soil nitrogen availability	FSN_Plot_003_soil nitrogen availability, mean from 3 repetitions
FSN_0071	FSN_0071	soil aluminium availability, mean from 3 repetitions	0.63	cmolc/dm^3	2010-10-06	Extractor KCl 1mol/L	FSN_Plot_003_soil aluminium availability, mean from 3 repetitions
FSN_0071	FSN_0071	magnesium availability in soil, mean from 3 repetitions	1	cmolc/dm^3	2010-10-06	Extractor KCl 1mol/L	FSN_Plot_003_magnesium availability in soil, mean from 3 repetitions
FSN_0071	FSN_0071	absolute amount of diffuse radiation found below the canopy and the topographic mask	1.19	mol/m^2/d	2010-02-27	Hemospherical fotography, analysis by Gap Light Analyzer 2.0	FSN_Plot_003_ absolute amount of diffuse radiation found below the canopy and the topographic mask
FSN_0071	FSN_0071	calcium availability in soil, mean from 3 repetitions	1.45	cmolc/dm^3	2010-10-06	Extractor KCl 1mol/L	FSN_Plot_003_calcium availability in soil, mean from 3 repetitions
FSN_0071	FSN_0071	absolute amount of direct (beam) radiation found below the canopy and the topographic mask	1.95	mol/m^2/d	2010-02-27	Hemospherical fotography, analysis by Gap Light Analyzer 2.0	FSN_Plot_003_ absolute amount of direct (beam) radiation found below the canopy and the topographic mask
FSN_0071	FSN_0071	interchangeable bases of soil, mean from 3 repetitions	2.75	cmolc/dm^3	2010-10-06	interchangeable bases	FSN_Plot_003_interchangeable bases of soil, mean from 3 repetitions
FSN_0071	FSN_0071	absolute amount of total radiation found below the canopy and the topographic mask	3.14	mol/m^2/d	2010-02-27	Hemospherical fotography, analysis by Gap Light Analyzer 2.0	FSN_Plot_003_ absolute amount of total radiation found below the canopy and the topographic mask
FSN_0071	FSN_0071	soil phosphorus availability, mean from 3 repetitions	3.3	mg/dm^3	2010-10-06	Extrator Mehlich 1	FSN_Plot_003_soil phosphorus availability, mean from 3 repetitions
FSN_0071	FSN_0071	effective cation exchange capacity of soil, mean from 3 repetitions	3.37	cmolc/dm^3	2010-10-06	effective cation exchange capacity	FSN_Plot_003_effective cation exchange capacity of soil, mean from 3 repetitions
FSN_0071	FSN_0071	canpoy openness	3.48	Percentage	2010-02-27	Hemospherical fotography, analysis by Gap Light Analyzer 2.0	FSN_Plot_003_canpoy openness
FSN_0071	FSN_0071	effective leaf area index integrated over the zenith angles 0 to 75 degree	4.42	dimensionless	2010-02-27	Hemospherical fotography, analysis by Gap Light Analyzer 2.0	FSN_Plot_003_effective leaf area index integrated over the zenith angles 0 to 75 degree
FSN_0071	FSN_0071	soil acidity (pH), mean from 3 repetitions	4.56	dimensionless	2010-10-06	pH in water	FSN_Plot_003_soil acidity (pH), mean from 3 repetitions
FSN_0071	FSN_0071	effective leaf area index integrated over the zenith angles 0 to 60 degree	5.04	dimensionless	2010-02-27	Hemospherical fotography, analysis by Gap Light Analyzer 2.0	FSN_Plot_003_effective leaf area index integrated over the zenith angles 0 to 60 degree
FSN_0071	FSN_0071	soil organic matter, mean from 3 repetitions	5.79	dag/kg	2010-10-06	Walkey-Black	FSN_Plot_003_soil organic matter, mean from 3 repetitions
FSN_0071	FSN_0071	estimation of tree height	7.5	m	2001-11-01	estimation of tree height	FSN_0071-Siparuna guianensis
FSN_0071	FSN_0071	estimation of tree height	7.5	m	2010-01-10	estimation of tree height	FSN_0071-Siparuna guianensis
FSN_0071	FSN_0071	potential acidity of soil (H+AL), mean from 3 repetitions	7.9	cmolc/dm^3	2010-10-06	extractor Ca(CH3COO)2, 0.5mol/L, pH 7.78	FSN_Plot_003_potential acidity of soil (H+AL), mean from 3 repetitions
FSN_0071	FSN_0071	cation exchange capacity at pH 7.0, mean from 3 repetitions	10.65	cmolc/dm^3	2010-10-06	cation exchange capacity at pH 7.0	FSN_Plot_003_cation exchange capacity at pH 7.0, mean from 3 repetitions
FSN_0071	FSN_0071	saturation of aluminium in soil, mean from 3 repetitions	19.47	percentage	2010-10-06	saturation of aluminium	FSN_Plot_003_saturation of aluminium in soil, mean from 3 repetitions
FSN_0071	FSN_0071	saturation of bases in soil, mean from 3 repetitions	25.63	percentage	2010-10-06	saturation of bases	FSN_Plot_003_saturation of bases in soil, mean from 3 repetitions
FSN_0071	FSN_0071	remaining phosphorus in soil, mean from 3 repetitions	32.77	mg/L	2010-10-06	Extraction with 0.01 mol/L CaCl2	FSN_Plot_003_remaining phosphorus in soil, mean from 3 repetitions
FSN_0071	FSN_0071	soil potassium availability, mean from 3 repetitions	114.67	mg/dm^3	2010-10-06	Extrator Mehlich 1	FSN_Plot_003_soil potassium availability, mean from 3 repetitions
FSN_0072	FSN_0072	basal area. calculated from circumference at breast height	0.04129482	m^2	2010-01-10	basal area. calculated from circumference at breast height	FSN_0072-Calyptranthes brasiliensis
FSN_0072	FSN_0072	basal area. calculated from circumference at breast height	0.062325185	m^2	2001-11-01	basal area. calculated from circumference at breast height	FSN_0072-Calyptranthes brasiliensis
FSN_0072	FSN_0072	diameter at breast height	0.229299363	m	2010-01-10	diameter at breast height	FSN_0072-Calyptranthes brasiliensis
FSN_0072	FSN_0072	diameter at breast height	0.2817	m	2001-11-01	diameter at breast height	FSN_0072-Calyptranthes brasiliensis
FSN_0072	FSN_0072	soil nitrogen availability, mean from 3 repetitions	0.31	dag/kg	2010-10-06	soil nitrogen availability	FSN_Plot_003_soil nitrogen availability, mean from 3 repetitions
FSN_0072	FSN_0072	soil aluminium availability, mean from 3 repetitions	0.63	cmolc/dm^3	2010-10-06	Extractor KCl 1mol/L	FSN_Plot_003_soil aluminium availability, mean from 3 repetitions
FSN_0072	FSN_0072	magnesium availability in soil, mean from 3 repetitions	1	cmolc/dm^3	2010-10-06	Extractor KCl 1mol/L	FSN_Plot_003_magnesium availability in soil, mean from 3 repetitions
FSN_0072	FSN_0072	absolute amount of diffuse radiation found below the canopy and the topographic mask	1.19	mol/m^2/d	2010-02-27	Hemospherical fotography, analysis by Gap Light Analyzer 2.0	FSN_Plot_003_ absolute amount of diffuse radiation found below the canopy and the topographic mask
FSN_0072	FSN_0072	calcium availability in soil, mean from 3 repetitions	1.45	cmolc/dm^3	2010-10-06	Extractor KCl 1mol/L	FSN_Plot_003_calcium availability in soil, mean from 3 repetitions
FSN_0072	FSN_0072	absolute amount of direct (beam) radiation found below the canopy and the topographic mask	1.95	mol/m^2/d	2010-02-27	Hemospherical fotography, analysis by Gap Light Analyzer 2.0	FSN_Plot_003_ absolute amount of direct (beam) radiation found below the canopy and the topographic mask
FSN_0072	FSN_0072	interchangeable bases of soil, mean from 3 repetitions	2.75	cmolc/dm^3	2010-10-06	interchangeable bases	FSN_Plot_003_interchangeable bases of soil, mean from 3 repetitions
FSN_0072	FSN_0072	absolute amount of total radiation found below the canopy and the topographic mask	3.14	mol/m^2/d	2010-02-27	Hemospherical fotography, analysis by Gap Light Analyzer 2.0	FSN_Plot_003_ absolute amount of total radiation found below the canopy and the topographic mask
FSN_0072	FSN_0072	soil phosphorus availability, mean from 3 repetitions	3.3	mg/dm^3	2010-10-06	Extrator Mehlich 1	FSN_Plot_003_soil phosphorus availability, mean from 3 repetitions
FSN_0072	FSN_0072	effective cation exchange capacity of soil, mean from 3 repetitions	3.37	cmolc/dm^3	2010-10-06	effective cation exchange capacity	FSN_Plot_003_effective cation exchange capacity of soil, mean from 3 repetitions
FSN_0072	FSN_0072	canpoy openness	3.48	Percentage	2010-02-27	Hemospherical fotography, analysis by Gap Light Analyzer 2.0	FSN_Plot_003_canpoy openness
FSN_0072	FSN_0072	effective leaf area index integrated over the zenith angles 0 to 75 degree	4.42	dimensionless	2010-02-27	Hemospherical fotography, analysis by Gap Light Analyzer 2.0	FSN_Plot_003_effective leaf area index integrated over the zenith angles 0 to 75 degree
FSN_0072	FSN_0072	soil acidity (pH), mean from 3 repetitions	4.56	dimensionless	2010-10-06	pH in water	FSN_Plot_003_soil acidity (pH), mean from 3 repetitions
FSN_0072	FSN_0072	effective leaf area index integrated over the zenith angles 0 to 60 degree	5.04	dimensionless	2010-02-27	Hemospherical fotography, analysis by Gap Light Analyzer 2.0	FSN_Plot_003_effective leaf area index integrated over the zenith angles 0 to 60 degree
FSN_0072	FSN_0072	soil organic matter, mean from 3 repetitions	5.79	dag/kg	2010-10-06	Walkey-Black	FSN_Plot_003_soil organic matter, mean from 3 repetitions
FSN_0072	FSN_0072	potential acidity of soil (H+AL), mean from 3 repetitions	7.9	cmolc/dm^3	2010-10-06	extractor Ca(CH3COO)2, 0.5mol/L, pH 7.59	FSN_Plot_003_potential acidity of soil (H+AL), mean from 3 repetitions
FSN_0072	FSN_0072	cation exchange capacity at pH 7.0, mean from 3 repetitions	10.65	cmolc/dm^3	2010-10-06	cation exchange capacity at pH 7.0	FSN_Plot_003_cation exchange capacity at pH 7.0, mean from 3 repetitions
FSN_0072	FSN_0072	estimation of tree height	12.5	m	2001-11-01	estimation of tree height	FSN_0072-Calyptranthes brasiliensis
FSN_0072	FSN_0072	estimation of tree height	14	m	2010-01-10	estimation of tree height	FSN_0072-Calyptranthes brasiliensis
FSN_0072	FSN_0072	saturation of aluminium in soil, mean from 3 repetitions	19.47	percentage	2010-10-06	saturation of aluminium	FSN_Plot_003_saturation of aluminium in soil, mean from 3 repetitions
FSN_0072	FSN_0072	saturation of bases in soil, mean from 3 repetitions	25.63	percentage	2010-10-06	saturation of bases	FSN_Plot_003_saturation of bases in soil, mean from 3 repetitions
FSN_0072	FSN_0072	remaining phosphorus in soil, mean from 3 repetitions	32.77	mg/L	2010-10-06	Extraction with 0.01 mol/L CaCl2	FSN_Plot_003_remaining phosphorus in soil, mean from 3 repetitions
FSN_0072	FSN_0072	soil potassium availability, mean from 3 repetitions	114.67	mg/dm^3	2010-10-06	Extrator Mehlich 1	FSN_Plot_003_soil potassium availability, mean from 3 repetitions
FSN_0073	FSN_0073	basal area. calculated from circumference at breast height	0.007651105	m^2	2001-11-01	basal area. calculated from circumference at breast height	FSN_0073-Vernonanthura diffusa
FSN_0073	FSN_0073	diameter at breast height	0.0987	m	2001-11-01	diameter at breast height	FSN_0073-Vernonanthura diffusa
FSN_0073	FSN_0073	estimation of tree height	12	m	2001-11-01	estimation of tree height	FSN_0073-Vernonanthura diffusa
FSN_0074	FSN_0074	basal area. calculated from circumference at breast height	0.003959192	m^2	2001-11-01	basal area. calculated from circumference at breast height	FSN_0074-Chrysophyllum gonocarpum
FSN_0074	FSN_0074	basal area. calculated from circumference at breast height	0.00716924	m^2	2010-01-10	basal area. calculated from circumference at breast height	FSN_0074-Chrysophyllum gonocarpum
FSN_0074	FSN_0074	diameter at breast height	0.071	m	2001-11-01	diameter at breast height	FSN_0074-Chrysophyllum gonocarpum
FSN_0074	FSN_0074	diameter at breast height	0.095541401	m	2010-01-10	diameter at breast height	FSN_0074-Chrysophyllum gonocarpum
FSN_0074	FSN_0074	soil nitrogen availability, mean from 3 repetitions	0.31	dag/kg	2010-10-06	soil nitrogen availability	FSN_Plot_003_soil nitrogen availability, mean from 3 repetitions
FSN_0074	FSN_0074	soil aluminium availability, mean from 3 repetitions	0.63	cmolc/dm^3	2010-10-06	Extractor KCl 1mol/L	FSN_Plot_003_soil aluminium availability, mean from 3 repetitions
FSN_0074	FSN_0074	magnesium availability in soil, mean from 3 repetitions	1	cmolc/dm^3	2010-10-06	Extractor KCl 1mol/L	FSN_Plot_003_magnesium availability in soil, mean from 3 repetitions
FSN_0074	FSN_0074	absolute amount of diffuse radiation found below the canopy and the topographic mask	1.19	mol/m^2/d	2010-02-27	Hemospherical fotography, analysis by Gap Light Analyzer 2.0	FSN_Plot_003_ absolute amount of diffuse radiation found below the canopy and the topographic mask
FSN_0074	FSN_0074	calcium availability in soil, mean from 3 repetitions	1.45	cmolc/dm^3	2010-10-06	Extractor KCl 1mol/L	FSN_Plot_003_calcium availability in soil, mean from 3 repetitions
FSN_0074	FSN_0074	absolute amount of direct (beam) radiation found below the canopy and the topographic mask	1.95	mol/m^2/d	2010-02-27	Hemospherical fotography, analysis by Gap Light Analyzer 2.0	FSN_Plot_003_ absolute amount of direct (beam) radiation found below the canopy and the topographic mask
FSN_0074	FSN_0074	interchangeable bases of soil, mean from 3 repetitions	2.75	cmolc/dm^3	2010-10-06	interchangeable bases	FSN_Plot_003_interchangeable bases of soil, mean from 3 repetitions
FSN_0074	FSN_0074	absolute amount of total radiation found below the canopy and the topographic mask	3.14	mol/m^2/d	2010-02-27	Hemospherical fotography, analysis by Gap Light Analyzer 2.0	FSN_Plot_003_ absolute amount of total radiation found below the canopy and the topographic mask
FSN_0074	FSN_0074	soil phosphorus availability, mean from 3 repetitions	3.3	mg/dm^3	2010-10-06	Extrator Mehlich 1	FSN_Plot_003_soil phosphorus availability, mean from 3 repetitions
FSN_0074	FSN_0074	effective cation exchange capacity of soil, mean from 3 repetitions	3.37	cmolc/dm^3	2010-10-06	effective cation exchange capacity	FSN_Plot_003_effective cation exchange capacity of soil, mean from 3 repetitions
FSN_0074	FSN_0074	canpoy openness	3.48	Percentage	2010-02-27	Hemospherical fotography, analysis by Gap Light Analyzer 2.0	FSN_Plot_003_canpoy openness
FSN_0074	FSN_0074	effective leaf area index integrated over the zenith angles 0 to 75 degree	4.42	dimensionless	2010-02-27	Hemospherical fotography, analysis by Gap Light Analyzer 2.0	FSN_Plot_003_effective leaf area index integrated over the zenith angles 0 to 75 degree
FSN_0074	FSN_0074	soil acidity (pH), mean from 3 repetitions	4.56	dimensionless	2010-10-06	pH in water	FSN_Plot_003_soil acidity (pH), mean from 3 repetitions
FSN_0074	FSN_0074	effective leaf area index integrated over the zenith angles 0 to 60 degree	5.04	dimensionless	2010-02-27	Hemospherical fotography, analysis by Gap Light Analyzer 2.0	FSN_Plot_003_effective leaf area index integrated over the zenith angles 0 to 60 degree
FSN_0074	FSN_0074	soil organic matter, mean from 3 repetitions	5.79	dag/kg	2010-10-06	Walkey-Black	FSN_Plot_003_soil organic matter, mean from 3 repetitions
FSN_0074	FSN_0074	potential acidity of soil (H+AL), mean from 3 repetitions	7.9	cmolc/dm^3	2010-10-06	extractor Ca(CH3COO)2, 0.5mol/L, pH 7.63	FSN_Plot_003_potential acidity of soil (H+AL), mean from 3 repetitions
FSN_0074	FSN_0074	estimation of tree height	8.5	m	2001-11-01	estimation of tree height	FSN_0074-Chrysophyllum gonocarpum
FSN_0074	FSN_0074	estimation of tree height	9	m	2010-01-10	estimation of tree height	FSN_0074-Chrysophyllum gonocarpum
FSN_0074	FSN_0074	cation exchange capacity at pH 7.0, mean from 3 repetitions	10.65	cmolc/dm^3	2010-10-06	cation exchange capacity at pH 7.0	FSN_Plot_003_cation exchange capacity at pH 7.0, mean from 3 repetitions
FSN_0074	FSN_0074	saturation of aluminium in soil, mean from 3 repetitions	19.47	percentage	2010-10-06	saturation of aluminium	FSN_Plot_003_saturation of aluminium in soil, mean from 3 repetitions
FSN_0074	FSN_0074	saturation of bases in soil, mean from 3 repetitions	25.63	percentage	2010-10-06	saturation of bases	FSN_Plot_003_saturation of bases in soil, mean from 3 repetitions
FSN_0074	FSN_0074	remaining phosphorus in soil, mean from 3 repetitions	32.77	mg/L	2010-10-06	Extraction with 0.01 mol/L CaCl2	FSN_Plot_003_remaining phosphorus in soil, mean from 3 repetitions
FSN_0074	FSN_0074	soil potassium availability, mean from 3 repetitions	114.67	mg/dm^3	2010-10-06	Extrator Mehlich 1	FSN_Plot_003_soil potassium availability, mean from 3 repetitions
FSN_0076	FSN_0076	basal area. calculated from circumference at breast height	0.001513627	m^2	2001-11-01	basal area. calculated from circumference at breast height	FSN_0076-Chrysophyllum gonocarpum
FSN_0076	FSN_0076	basal area. calculated from circumference at breast height	0.006470239	m^2	2010-01-10	basal area. calculated from circumference at breast height	FSN_0076-Chrysophyllum gonocarpum
FSN_0076	FSN_0076	diameter at breast height	0.0439	m	2001-11-01	diameter at breast height	FSN_0076-Chrysophyllum gonocarpum
FSN_0076	FSN_0076	diameter at breast height	0.090764331	m	2010-01-10	diameter at breast height	FSN_0076-Chrysophyllum gonocarpum
FSN_0076	FSN_0076	soil nitrogen availability, mean from 3 repetitions	0.31	dag/kg	2010-10-06	soil nitrogen availability	FSN_Plot_003_soil nitrogen availability, mean from 3 repetitions
FSN_0076	FSN_0076	soil aluminium availability, mean from 3 repetitions	0.63	cmolc/dm^3	2010-10-06	Extractor KCl 1mol/L	FSN_Plot_003_soil aluminium availability, mean from 3 repetitions
FSN_0076	FSN_0076	magnesium availability in soil, mean from 3 repetitions	1	cmolc/dm^3	2010-10-06	Extractor KCl 1mol/L	FSN_Plot_003_magnesium availability in soil, mean from 3 repetitions
FSN_0076	FSN_0076	absolute amount of diffuse radiation found below the canopy and the topographic mask	1.19	mol/m^2/d	2010-02-27	Hemospherical fotography, analysis by Gap Light Analyzer 2.0	FSN_Plot_003_ absolute amount of diffuse radiation found below the canopy and the topographic mask
FSN_0076	FSN_0076	calcium availability in soil, mean from 3 repetitions	1.45	cmolc/dm^3	2010-10-06	Extractor KCl 1mol/L	FSN_Plot_003_calcium availability in soil, mean from 3 repetitions
FSN_0076	FSN_0076	absolute amount of direct (beam) radiation found below the canopy and the topographic mask	1.95	mol/m^2/d	2010-02-27	Hemospherical fotography, analysis by Gap Light Analyzer 2.0	FSN_Plot_003_ absolute amount of direct (beam) radiation found below the canopy and the topographic mask
FSN_0076	FSN_0076	interchangeable bases of soil, mean from 3 repetitions	2.75	cmolc/dm^3	2010-10-06	interchangeable bases	FSN_Plot_003_interchangeable bases of soil, mean from 3 repetitions
FSN_0076	FSN_0076	absolute amount of total radiation found below the canopy and the topographic mask	3.14	mol/m^2/d	2010-02-27	Hemospherical fotography, analysis by Gap Light Analyzer 2.0	FSN_Plot_003_ absolute amount of total radiation found below the canopy and the topographic mask
FSN_0076	FSN_0076	soil phosphorus availability, mean from 3 repetitions	3.3	mg/dm^3	2010-10-06	Extrator Mehlich 1	FSN_Plot_003_soil phosphorus availability, mean from 3 repetitions
FSN_0076	FSN_0076	effective cation exchange capacity of soil, mean from 3 repetitions	3.37	cmolc/dm^3	2010-10-06	effective cation exchange capacity	FSN_Plot_003_effective cation exchange capacity of soil, mean from 3 repetitions
FSN_0076	FSN_0076	canpoy openness	3.48	Percentage	2010-02-27	Hemospherical fotography, analysis by Gap Light Analyzer 2.0	FSN_Plot_003_canpoy openness
FSN_0076	FSN_0076	effective leaf area index integrated over the zenith angles 0 to 75 degree	4.42	dimensionless	2010-02-27	Hemospherical fotography, analysis by Gap Light Analyzer 2.0	FSN_Plot_003_effective leaf area index integrated over the zenith angles 0 to 75 degree
FSN_0076	FSN_0076	soil acidity (pH), mean from 3 repetitions	4.56	dimensionless	2010-10-06	pH in water	FSN_Plot_003_soil acidity (pH), mean from 3 repetitions
FSN_0076	FSN_0076	effective leaf area index integrated over the zenith angles 0 to 60 degree	5.04	dimensionless	2010-02-27	Hemospherical fotography, analysis by Gap Light Analyzer 2.0	FSN_Plot_003_effective leaf area index integrated over the zenith angles 0 to 60 degree
FSN_0076	FSN_0076	soil organic matter, mean from 3 repetitions	5.79	dag/kg	2010-10-06	Walkey-Black	FSN_Plot_003_soil organic matter, mean from 3 repetitions
FSN_0076	FSN_0076	potential acidity of soil (H+AL), mean from 3 repetitions	7.9	cmolc/dm^3	2010-10-06	extractor Ca(CH3COO)2, 0.5mol/L, pH 7.64	FSN_Plot_003_potential acidity of soil (H+AL), mean from 3 repetitions
FSN_0076	FSN_0076	estimation of tree height	9	m	2001-11-01	estimation of tree height	FSN_0076-Chrysophyllum gonocarpum
FSN_0076	FSN_0076	estimation of tree height	9	m	2010-01-10	estimation of tree height	FSN_0076-Chrysophyllum gonocarpum
FSN_0076	FSN_0076	cation exchange capacity at pH 7.0, mean from 3 repetitions	10.65	cmolc/dm^3	2010-10-06	cation exchange capacity at pH 7.0	FSN_Plot_003_cation exchange capacity at pH 7.0, mean from 3 repetitions
FSN_0076	FSN_0076	saturation of aluminium in soil, mean from 3 repetitions	19.47	percentage	2010-10-06	saturation of aluminium	FSN_Plot_003_saturation of aluminium in soil, mean from 3 repetitions
FSN_0076	FSN_0076	saturation of bases in soil, mean from 3 repetitions	25.63	percentage	2010-10-06	saturation of bases	FSN_Plot_003_saturation of bases in soil, mean from 3 repetitions
FSN_0076	FSN_0076	remaining phosphorus in soil, mean from 3 repetitions	32.77	mg/L	2010-10-06	Extraction with 0.01 mol/L CaCl2	FSN_Plot_003_remaining phosphorus in soil, mean from 3 repetitions
FSN_0076	FSN_0076	soil potassium availability, mean from 3 repetitions	114.67	mg/dm^3	2010-10-06	Extrator Mehlich 1	FSN_Plot_003_soil potassium availability, mean from 3 repetitions
FSN_0077	FSN_0077	basal area. calculated from circumference at breast height	0.067422715	m^2	2010-01-10	basal area. calculated from circumference at breast height	FSN_0077-Virola gardneri
FSN_0077	FSN_0077	basal area. calculated from circumference at breast height	0.072583357	m^2	2001-11-01	basal area. calculated from circumference at breast height	FSN_0077-Virola gardneri
FSN_0077	FSN_0077	diameter at breast height	0.292993631	m	2010-01-10	diameter at breast height	FSN_0077-Virola gardneri
FSN_0077	FSN_0077	diameter at breast height	0.304	m	2001-11-01	diameter at breast height	FSN_0077-Virola gardneri
FSN_0077	FSN_0077	soil nitrogen availability, mean from 3 repetitions	0.31	dag/kg	2010-10-06	soil nitrogen availability	FSN_Plot_003_soil nitrogen availability, mean from 3 repetitions
FSN_0077	FSN_0077	soil aluminium availability, mean from 3 repetitions	0.63	cmolc/dm^3	2010-10-06	Extractor KCl 1mol/L	FSN_Plot_003_soil aluminium availability, mean from 3 repetitions
FSN_0077	FSN_0077	magnesium availability in soil, mean from 3 repetitions	1	cmolc/dm^3	2010-10-06	Extractor KCl 1mol/L	FSN_Plot_003_magnesium availability in soil, mean from 3 repetitions
FSN_0077	FSN_0077	absolute amount of diffuse radiation found below the canopy and the topographic mask	1.19	mol/m^2/d	2010-02-27	Hemospherical fotography, analysis by Gap Light Analyzer 2.0	FSN_Plot_003_ absolute amount of diffuse radiation found below the canopy and the topographic mask
FSN_0077	FSN_0077	calcium availability in soil, mean from 3 repetitions	1.45	cmolc/dm^3	2010-10-06	Extractor KCl 1mol/L	FSN_Plot_003_calcium availability in soil, mean from 3 repetitions
FSN_0077	FSN_0077	absolute amount of direct (beam) radiation found below the canopy and the topographic mask	1.95	mol/m^2/d	2010-02-27	Hemospherical fotography, analysis by Gap Light Analyzer 2.0	FSN_Plot_003_ absolute amount of direct (beam) radiation found below the canopy and the topographic mask
FSN_0077	FSN_0077	interchangeable bases of soil, mean from 3 repetitions	2.75	cmolc/dm^3	2010-10-06	interchangeable bases	FSN_Plot_003_interchangeable bases of soil, mean from 3 repetitions
FSN_0077	FSN_0077	absolute amount of total radiation found below the canopy and the topographic mask	3.14	mol/m^2/d	2010-02-27	Hemospherical fotography, analysis by Gap Light Analyzer 2.0	FSN_Plot_003_ absolute amount of total radiation found below the canopy and the topographic mask
FSN_0077	FSN_0077	soil phosphorus availability, mean from 3 repetitions	3.3	mg/dm^3	2010-10-06	Extrator Mehlich 1	FSN_Plot_003_soil phosphorus availability, mean from 3 repetitions
FSN_0077	FSN_0077	effective cation exchange capacity of soil, mean from 3 repetitions	3.37	cmolc/dm^3	2010-10-06	effective cation exchange capacity	FSN_Plot_003_effective cation exchange capacity of soil, mean from 3 repetitions
FSN_0077	FSN_0077	canpoy openness	3.48	Percentage	2010-02-27	Hemospherical fotography, analysis by Gap Light Analyzer 2.0	FSN_Plot_003_canpoy openness
FSN_0077	FSN_0077	effective leaf area index integrated over the zenith angles 0 to 75 degree	4.42	dimensionless	2010-02-27	Hemospherical fotography, analysis by Gap Light Analyzer 2.0	FSN_Plot_003_effective leaf area index integrated over the zenith angles 0 to 75 degree
FSN_0077	FSN_0077	soil acidity (pH), mean from 3 repetitions	4.56	dimensionless	2010-10-06	pH in water	FSN_Plot_003_soil acidity (pH), mean from 3 repetitions
FSN_0077	FSN_0077	effective leaf area index integrated over the zenith angles 0 to 60 degree	5.04	dimensionless	2010-02-27	Hemospherical fotography, analysis by Gap Light Analyzer 2.0	FSN_Plot_003_effective leaf area index integrated over the zenith angles 0 to 60 degree
FSN_0077	FSN_0077	soil organic matter, mean from 3 repetitions	5.79	dag/kg	2010-10-06	Walkey-Black	FSN_Plot_003_soil organic matter, mean from 3 repetitions
FSN_0077	FSN_0077	potential acidity of soil (H+AL), mean from 3 repetitions	7.9	cmolc/dm^3	2010-10-06	extractor Ca(CH3COO)2, 0.5mol/L, pH 7.84	FSN_Plot_003_potential acidity of soil (H+AL), mean from 3 repetitions
FSN_0077	FSN_0077	cation exchange capacity at pH 7.0, mean from 3 repetitions	10.65	cmolc/dm^3	2010-10-06	cation exchange capacity at pH 7.0	FSN_Plot_003_cation exchange capacity at pH 7.0, mean from 3 repetitions
FSN_0077	FSN_0077	estimation of tree height	17	m	2001-11-01	estimation of tree height	FSN_0077-Virola gardneri
FSN_0077	FSN_0077	estimation of tree height	19	m	2010-01-10	estimation of tree height	FSN_0077-Virola gardneri
FSN_0077	FSN_0077	saturation of aluminium in soil, mean from 3 repetitions	19.47	percentage	2010-10-06	saturation of aluminium	FSN_Plot_003_saturation of aluminium in soil, mean from 3 repetitions
FSN_0077	FSN_0077	saturation of bases in soil, mean from 3 repetitions	25.63	percentage	2010-10-06	saturation of bases	FSN_Plot_003_saturation of bases in soil, mean from 3 repetitions
FSN_0077	FSN_0077	remaining phosphorus in soil, mean from 3 repetitions	32.77	mg/L	2010-10-06	Extraction with 0.01 mol/L CaCl2	FSN_Plot_003_remaining phosphorus in soil, mean from 3 repetitions
FSN_0077	FSN_0077	soil potassium availability, mean from 3 repetitions	114.67	mg/dm^3	2010-10-06	Extrator Mehlich 1	FSN_Plot_003_soil potassium availability, mean from 3 repetitions
FSN_0078	FSN_0078	basal area. calculated from circumference at breast height	0.002034817	m^2	2001-11-01	basal area. calculated from circumference at breast height	FSN_0078-Brosimum guianense
FSN_0078	FSN_0078	basal area. calculated from circumference at breast height	0.00203925	m^2	2010-01-10	basal area. calculated from circumference at breast height	FSN_0078-Brosimum guianense
FSN_0078	FSN_0078	diameter at breast height	0.0509	m	2001-11-01	diameter at breast height	FSN_0078-Brosimum guianense
FSN_0078	FSN_0078	diameter at breast height	0.050955414	m	2010-01-10	diameter at breast height	FSN_0078-Brosimum guianense
FSN_0078	FSN_0078	soil nitrogen availability, mean from 3 repetitions	0.31	dag/kg	2010-10-06	soil nitrogen availability	FSN_Plot_003_soil nitrogen availability, mean from 3 repetitions
FSN_0078	FSN_0078	soil aluminium availability, mean from 3 repetitions	0.63	cmolc/dm^3	2010-10-06	Extractor KCl 1mol/L	FSN_Plot_003_soil aluminium availability, mean from 3 repetitions
FSN_0078	FSN_0078	magnesium availability in soil, mean from 3 repetitions	1	cmolc/dm^3	2010-10-06	Extractor KCl 1mol/L	FSN_Plot_003_magnesium availability in soil, mean from 3 repetitions
FSN_0078	FSN_0078	absolute amount of diffuse radiation found below the canopy and the topographic mask	1.19	mol/m^2/d	2010-02-27	Hemospherical fotography, analysis by Gap Light Analyzer 2.0	FSN_Plot_003_ absolute amount of diffuse radiation found below the canopy and the topographic mask
FSN_0078	FSN_0078	calcium availability in soil, mean from 3 repetitions	1.45	cmolc/dm^3	2010-10-06	Extractor KCl 1mol/L	FSN_Plot_003_calcium availability in soil, mean from 3 repetitions
FSN_0078	FSN_0078	absolute amount of direct (beam) radiation found below the canopy and the topographic mask	1.95	mol/m^2/d	2010-02-27	Hemospherical fotography, analysis by Gap Light Analyzer 2.0	FSN_Plot_003_ absolute amount of direct (beam) radiation found below the canopy and the topographic mask
FSN_0078	FSN_0078	estimation of tree height	2	m	2010-01-10	estimation of tree height	FSN_0078-Brosimum guianense
FSN_0078	FSN_0078	interchangeable bases of soil, mean from 3 repetitions	2.75	cmolc/dm^3	2010-10-06	interchangeable bases	FSN_Plot_003_interchangeable bases of soil, mean from 3 repetitions
FSN_0078	FSN_0078	estimation of tree height	3	m	2001-11-01	estimation of tree height	FSN_0078-Brosimum guianense
FSN_0078	FSN_0078	absolute amount of total radiation found below the canopy and the topographic mask	3.14	mol/m^2/d	2010-02-27	Hemospherical fotography, analysis by Gap Light Analyzer 2.0	FSN_Plot_003_ absolute amount of total radiation found below the canopy and the topographic mask
FSN_0078	FSN_0078	soil phosphorus availability, mean from 3 repetitions	3.3	mg/dm^3	2010-10-06	Extrator Mehlich 1	FSN_Plot_003_soil phosphorus availability, mean from 3 repetitions
FSN_0078	FSN_0078	effective cation exchange capacity of soil, mean from 3 repetitions	3.37	cmolc/dm^3	2010-10-06	effective cation exchange capacity	FSN_Plot_003_effective cation exchange capacity of soil, mean from 3 repetitions
FSN_0078	FSN_0078	canpoy openness	3.48	Percentage	2010-02-27	Hemospherical fotography, analysis by Gap Light Analyzer 2.0	FSN_Plot_003_canpoy openness
FSN_0078	FSN_0078	effective leaf area index integrated over the zenith angles 0 to 75 degree	4.42	dimensionless	2010-02-27	Hemospherical fotography, analysis by Gap Light Analyzer 2.0	FSN_Plot_003_effective leaf area index integrated over the zenith angles 0 to 75 degree
FSN_0078	FSN_0078	soil acidity (pH), mean from 3 repetitions	4.56	dimensionless	2010-10-06	pH in water	FSN_Plot_003_soil acidity (pH), mean from 3 repetitions
FSN_0078	FSN_0078	effective leaf area index integrated over the zenith angles 0 to 60 degree	5.04	dimensionless	2010-02-27	Hemospherical fotography, analysis by Gap Light Analyzer 2.0	FSN_Plot_003_effective leaf area index integrated over the zenith angles 0 to 60 degree
FSN_0078	FSN_0078	soil organic matter, mean from 3 repetitions	5.79	dag/kg	2010-10-06	Walkey-Black	FSN_Plot_003_soil organic matter, mean from 3 repetitions
FSN_0078	FSN_0078	potential acidity of soil (H+AL), mean from 3 repetitions	7.9	cmolc/dm^3	2010-10-06	extractor Ca(CH3COO)2, 0.5mol/L, pH 7.57	FSN_Plot_003_potential acidity of soil (H+AL), mean from 3 repetitions
FSN_0078	FSN_0078	cation exchange capacity at pH 7.0, mean from 3 repetitions	10.65	cmolc/dm^3	2010-10-06	cation exchange capacity at pH 7.0	FSN_Plot_003_cation exchange capacity at pH 7.0, mean from 3 repetitions
FSN_0078	FSN_0078	saturation of aluminium in soil, mean from 3 repetitions	19.47	percentage	2010-10-06	saturation of aluminium	FSN_Plot_003_saturation of aluminium in soil, mean from 3 repetitions
FSN_0078	FSN_0078	saturation of bases in soil, mean from 3 repetitions	25.63	percentage	2010-10-06	saturation of bases	FSN_Plot_003_saturation of bases in soil, mean from 3 repetitions
FSN_0078	FSN_0078	remaining phosphorus in soil, mean from 3 repetitions	32.77	mg/L	2010-10-06	Extraction with 0.01 mol/L CaCl2	FSN_Plot_003_remaining phosphorus in soil, mean from 3 repetitions
FSN_0078	FSN_0078	soil potassium availability, mean from 3 repetitions	114.67	mg/dm^3	2010-10-06	Extrator Mehlich 1	FSN_Plot_003_soil potassium availability, mean from 3 repetitions
FSN_0079	FSN_0079	basal area. calculated from circumference at breast height	0.005423653	m^2	2001-11-01	basal area. calculated from circumference at breast height	FSN_0079-Chrysophyllum gonocarpum
FSN_0079	FSN_0079	basal area. calculated from circumference at breast height	0.006932256	m^2	2010-01-10	basal area. calculated from circumference at breast height	FSN_0079-Chrysophyllum gonocarpum
FSN_0079	FSN_0079	diameter at breast height	0.0831	m	2001-11-01	diameter at breast height	FSN_0079-Chrysophyllum gonocarpum
FSN_0079	FSN_0079	diameter at breast height	0.093949045	m	2010-01-10	diameter at breast height	FSN_0079-Chrysophyllum gonocarpum
FSN_0079	FSN_0079	soil nitrogen availability, mean from 3 repetitions	0.31	dag/kg	2010-10-06	soil nitrogen availability	FSN_Plot_004_soil nitrogen availability, mean from 3 repetitions
FSN_0079	FSN_0079	soil aluminium availability, mean from 3 repetitions	0.55	cmolc/dm^3	2010-10-06	Extractor KCl 1mol/L	FSN_Plot_004_soil aluminium availability, mean from 3 repetitions
FSN_0079	FSN_0079	magnesium availability in soil, mean from 3 repetitions	0.94	cmolc/dm^3	2010-10-06	Extractor KCl 1mol/L	FSN_Plot_004_magnesium availability in soil, mean from 3 repetitions
FSN_0079	FSN_0079	absolute amount of diffuse radiation found below the canopy and the topographic mask	1.02	mol/m^2/d	2010-02-27	Hemospherical fotography, analysis by Gap Light Analyzer 2.0	FSN_Plot_004_ absolute amount of diffuse radiation found below the canopy and the topographic mask
FSN_0079	FSN_0079	absolute amount of direct (beam) radiation found below the canopy and the topographic mask	1.25	mol/m^2/d	2010-02-27	Hemospherical fotography, analysis by Gap Light Analyzer 2.0	FSN_Plot_004_ absolute amount of direct (beam) radiation found below the canopy and the topographic mask
FSN_0079	FSN_0079	calcium availability in soil, mean from 3 repetitions	1.48	cmolc/dm^3	2010-10-06	Extractor KCl 1mol/L	FSN_Plot_004_calcium availability in soil, mean from 3 repetitions
FSN_0079	FSN_0079	absolute amount of total radiation found below the canopy and the topographic mask	2.27	mol/m^2/d	2010-02-27	Hemospherical fotography, analysis by Gap Light Analyzer 2.0	FSN_Plot_004_ absolute amount of total radiation found below the canopy and the topographic mask
FSN_0079	FSN_0079	interchangeable bases of soil, mean from 3 repetitions	2.58	cmolc/dm^3	2010-10-06	interchangeable bases	FSN_Plot_004_interchangeable bases of soil, mean from 3 repetitions
FSN_0079	FSN_0079	soil phosphorus availability, mean from 3 repetitions	2.67	mg/dm^3	2010-10-06	Extrator Mehlich 1	FSN_Plot_004_soil phosphorus availability, mean from 3 repetitions
FSN_0079	FSN_0079	canpoy openness	3.03	Percentage	2010-02-27	Hemospherical fotography, analysis by Gap Light Analyzer 2.0	FSN_Plot_004_canpoy openness
FSN_0079	FSN_0079	effective cation exchange capacity of soil, mean from 3 repetitions	3.13	cmolc/dm^3	2010-10-06	effective cation exchange capacity	FSN_Plot_004_effective cation exchange capacity of soil, mean from 3 repetitions
FSN_0079	FSN_0079	effective leaf area index integrated over the zenith angles 0 to 75 degree	4.45	dimensionless	2010-02-27	Hemospherical fotography, analysis by Gap Light Analyzer 2.0	FSN_Plot_004_effective leaf area index integrated over the zenith angles 0 to 75 degree
FSN_0079	FSN_0079	effective leaf area index integrated over the zenith angles 0 to 60 degree	4.56	dimensionless	2010-02-27	Hemospherical fotography, analysis by Gap Light Analyzer 2.0	FSN_Plot_004_effective leaf area index integrated over the zenith angles 0 to 60 degree
FSN_0079	FSN_0079	soil acidity (pH), mean from 3 repetitions	4.63	dimensionless	2010-10-06	pH in water	FSN_Plot_004_soil acidity (pH), mean from 3 repetitions
FSN_0079	FSN_0079	soil organic matter, mean from 3 repetitions	5.41	dag/kg	2010-10-06	Walkey-Black	FSN_Plot_004_soil organic matter, mean from 3 repetitions
FSN_0079	FSN_0079	potential acidity of soil (H+AL), mean from 3 repetitions	7.8	cmolc/dm^3	2010-10-06	extractor Ca(CH3COO)2, 0.5mol/L, pH 7.88	FSN_Plot_004_potential acidity of soil (H+AL), mean from 3 repetitions
FSN_0079	FSN_0079	cation exchange capacity at pH 7.0, mean from 3 repetitions	10.38	cmolc/dm^3	2010-10-06	cation exchange capacity at pH 7.0	FSN_Plot_004_cation exchange capacity at pH 7.0, mean from 3 repetitions
FSN_0079	FSN_0079	estimation of tree height	11.5	m	2001-11-01	estimation of tree height	FSN_0079-Chrysophyllum gonocarpum
FSN_0079	FSN_0079	estimation of tree height	13	m	2010-01-10	estimation of tree height	FSN_0079-Chrysophyllum gonocarpum
FSN_0079	FSN_0079	saturation of aluminium in soil, mean from 3 repetitions	19.33	percentage	2010-10-06	saturation of aluminium	FSN_Plot_004_saturation of aluminium in soil, mean from 3 repetitions
FSN_0079	FSN_0079	saturation of bases in soil, mean from 3 repetitions	24.5	percentage	2010-10-06	saturation of bases	FSN_Plot_004_saturation of bases in soil, mean from 3 repetitions
FSN_0079	FSN_0079	remaining phosphorus in soil, mean from 3 repetitions	30.9	mg/L	2010-10-06	Extraction with 0.01 mol/L CaCl2	FSN_Plot_004_remaining phosphorus in soil, mean from 3 repetitions
FSN_0079	FSN_0079	soil potassium availability, mean from 3 repetitions	61	mg/dm^3	2010-10-06	Extrator Mehlich 1	FSN_Plot_004_soil potassium availability, mean from 3 repetitions
FSN_0080	FSN_0080	basal area. calculated from circumference at breast height	0.001346141	m^2	2001-11-01	basal area. calculated from circumference at breast height	FSN_0080-Chrysophyllum gonocarpum
FSN_0080	FSN_0080	diameter at breast height	0.0414	m	2001-11-01	diameter at breast height	FSN_0080-Chrysophyllum gonocarpum
FSN_0080	FSN_0080	estimation of tree height	9.5	m	2001-11-01	estimation of tree height	FSN_0080-Chrysophyllum gonocarpum
FSN_0081	FSN_0081	basal area. calculated from circumference at breast height	0.008462225	m^2	2001-11-01	basal area. calculated from circumference at breast height	FSN_0081-Myrcia splendens
FSN_0081	FSN_0081	basal area. calculated from circumference at breast height	0.011201937	m^2	2010-01-10	basal area. calculated from circumference at breast height	FSN_0081-Myrcia splendens
FSN_0081	FSN_0081	diameter at breast height	0.1038	m	2001-11-01	diameter at breast height	FSN_0081-Myrcia splendens
FSN_0081	FSN_0081	diameter at breast height	0.119426752	m	2010-01-10	diameter at breast height	FSN_0081-Myrcia splendens
FSN_0081	FSN_0081	soil nitrogen availability, mean from 3 repetitions	0.31	dag/kg	2010-10-06	soil nitrogen availability	FSN_Plot_004_soil nitrogen availability, mean from 3 repetitions
FSN_0081	FSN_0081	soil aluminium availability, mean from 3 repetitions	0.55	cmolc/dm^3	2010-10-06	Extractor KCl 1mol/L	FSN_Plot_004_soil aluminium availability, mean from 3 repetitions
FSN_0081	FSN_0081	magnesium availability in soil, mean from 3 repetitions	0.94	cmolc/dm^3	2010-10-06	Extractor KCl 1mol/L	FSN_Plot_004_magnesium availability in soil, mean from 3 repetitions
FSN_0081	FSN_0081	absolute amount of diffuse radiation found below the canopy and the topographic mask	1.02	mol/m^2/d	2010-02-27	Hemospherical fotography, analysis by Gap Light Analyzer 2.0	FSN_Plot_004_ absolute amount of diffuse radiation found below the canopy and the topographic mask
FSN_0081	FSN_0081	absolute amount of direct (beam) radiation found below the canopy and the topographic mask	1.25	mol/m^2/d	2010-02-27	Hemospherical fotography, analysis by Gap Light Analyzer 2.0	FSN_Plot_004_ absolute amount of direct (beam) radiation found below the canopy and the topographic mask
FSN_0081	FSN_0081	calcium availability in soil, mean from 3 repetitions	1.48	cmolc/dm^3	2010-10-06	Extractor KCl 1mol/L	FSN_Plot_004_calcium availability in soil, mean from 3 repetitions
FSN_0081	FSN_0081	absolute amount of total radiation found below the canopy and the topographic mask	2.27	mol/m^2/d	2010-02-27	Hemospherical fotography, analysis by Gap Light Analyzer 2.0	FSN_Plot_004_ absolute amount of total radiation found below the canopy and the topographic mask
FSN_0081	FSN_0081	interchangeable bases of soil, mean from 3 repetitions	2.58	cmolc/dm^3	2010-10-06	interchangeable bases	FSN_Plot_004_interchangeable bases of soil, mean from 3 repetitions
FSN_0081	FSN_0081	soil phosphorus availability, mean from 3 repetitions	2.67	mg/dm^3	2010-10-06	Extrator Mehlich 1	FSN_Plot_004_soil phosphorus availability, mean from 3 repetitions
FSN_0081	FSN_0081	canpoy openness	3.03	Percentage	2010-02-27	Hemospherical fotography, analysis by Gap Light Analyzer 2.0	FSN_Plot_004_canpoy openness
FSN_0081	FSN_0081	effective cation exchange capacity of soil, mean from 3 repetitions	3.13	cmolc/dm^3	2010-10-06	effective cation exchange capacity	FSN_Plot_004_effective cation exchange capacity of soil, mean from 3 repetitions
FSN_0081	FSN_0081	effective leaf area index integrated over the zenith angles 0 to 75 degree	4.45	dimensionless	2010-02-27	Hemospherical fotography, analysis by Gap Light Analyzer 2.0	FSN_Plot_004_effective leaf area index integrated over the zenith angles 0 to 75 degree
FSN_0081	FSN_0081	effective leaf area index integrated over the zenith angles 0 to 60 degree	4.56	dimensionless	2010-02-27	Hemospherical fotography, analysis by Gap Light Analyzer 2.0	FSN_Plot_004_effective leaf area index integrated over the zenith angles 0 to 60 degree
FSN_0081	FSN_0081	soil acidity (pH), mean from 3 repetitions	4.63	dimensionless	2010-10-06	pH in water	FSN_Plot_004_soil acidity (pH), mean from 3 repetitions
FSN_0081	FSN_0081	soil organic matter, mean from 3 repetitions	5.41	dag/kg	2010-10-06	Walkey-Black	FSN_Plot_004_soil organic matter, mean from 3 repetitions
FSN_0081	FSN_0081	potential acidity of soil (H+AL), mean from 3 repetitions	7.8	cmolc/dm^3	2010-10-06	extractor Ca(CH3COO)2, 0.5mol/L, pH 7.96	FSN_Plot_004_potential acidity of soil (H+AL), mean from 3 repetitions
FSN_0081	FSN_0081	cation exchange capacity at pH 7.0, mean from 3 repetitions	10.38	cmolc/dm^3	2010-10-06	cation exchange capacity at pH 7.0	FSN_Plot_004_cation exchange capacity at pH 7.0, mean from 3 repetitions
FSN_0081	FSN_0081	estimation of tree height	14	m	2001-11-01	estimation of tree height	FSN_0081-Myrcia splendens
FSN_0081	FSN_0081	estimation of tree height	15	m	2010-01-10	estimation of tree height	FSN_0081-Myrcia splendens
FSN_0081	FSN_0081	saturation of aluminium in soil, mean from 3 repetitions	19.33	percentage	2010-10-06	saturation of aluminium	FSN_Plot_004_saturation of aluminium in soil, mean from 3 repetitions
FSN_0081	FSN_0081	saturation of bases in soil, mean from 3 repetitions	24.5	percentage	2010-10-06	saturation of bases	FSN_Plot_004_saturation of bases in soil, mean from 3 repetitions
FSN_0081	FSN_0081	remaining phosphorus in soil, mean from 3 repetitions	30.9	mg/L	2010-10-06	Extraction with 0.01 mol/L CaCl2	FSN_Plot_004_remaining phosphorus in soil, mean from 3 repetitions
FSN_0081	FSN_0081	soil potassium availability, mean from 3 repetitions	61	mg/dm^3	2010-10-06	Extrator Mehlich 1	FSN_Plot_004_soil potassium availability, mean from 3 repetitions
FSN_0082	FSN_0082	basal area. calculated from circumference at breast height	0.004976408	m^2	2001-11-01	basal area. calculated from circumference at breast height	FSN_0082-Guatteria australis
FSN_0082	FSN_0082	basal area. calculated from circumference at breast height	0.01090521	m^2	2010-01-10	basal area. calculated from circumference at breast height	FSN_0082-Guatteria australis
FSN_0082	FSN_0082	diameter at breast height	0.0796	m	2001-11-01	diameter at breast height	FSN_0082-Guatteria australis
FSN_0082	FSN_0082	diameter at breast height	0.117834395	m	2010-01-10	diameter at breast height	FSN_0082-Guatteria australis
FSN_0082	FSN_0082	soil nitrogen availability, mean from 3 repetitions	0.31	dag/kg	2010-10-06	soil nitrogen availability	FSN_Plot_004_soil nitrogen availability, mean from 3 repetitions
FSN_0082	FSN_0082	soil aluminium availability, mean from 3 repetitions	0.55	cmolc/dm^3	2010-10-06	Extractor KCl 1mol/L	FSN_Plot_004_soil aluminium availability, mean from 3 repetitions
FSN_0082	FSN_0082	magnesium availability in soil, mean from 3 repetitions	0.94	cmolc/dm^3	2010-10-06	Extractor KCl 1mol/L	FSN_Plot_004_magnesium availability in soil, mean from 3 repetitions
FSN_0082	FSN_0082	absolute amount of diffuse radiation found below the canopy and the topographic mask	1.02	mol/m^2/d	2010-02-27	Hemospherical fotography, analysis by Gap Light Analyzer 2.0	FSN_Plot_004_ absolute amount of diffuse radiation found below the canopy and the topographic mask
FSN_0082	FSN_0082	absolute amount of direct (beam) radiation found below the canopy and the topographic mask	1.25	mol/m^2/d	2010-02-27	Hemospherical fotography, analysis by Gap Light Analyzer 2.0	FSN_Plot_004_ absolute amount of direct (beam) radiation found below the canopy and the topographic mask
FSN_0082	FSN_0082	calcium availability in soil, mean from 3 repetitions	1.48	cmolc/dm^3	2010-10-06	Extractor KCl 1mol/L	FSN_Plot_004_calcium availability in soil, mean from 3 repetitions
FSN_0082	FSN_0082	absolute amount of total radiation found below the canopy and the topographic mask	2.27	mol/m^2/d	2010-02-27	Hemospherical fotography, analysis by Gap Light Analyzer 2.0	FSN_Plot_004_ absolute amount of total radiation found below the canopy and the topographic mask
FSN_0082	FSN_0082	interchangeable bases of soil, mean from 3 repetitions	2.58	cmolc/dm^3	2010-10-06	interchangeable bases	FSN_Plot_004_interchangeable bases of soil, mean from 3 repetitions
FSN_0082	FSN_0082	soil phosphorus availability, mean from 3 repetitions	2.67	mg/dm^3	2010-10-06	Extrator Mehlich 1	FSN_Plot_004_soil phosphorus availability, mean from 3 repetitions
FSN_0082	FSN_0082	canpoy openness	3.03	Percentage	2010-02-27	Hemospherical fotography, analysis by Gap Light Analyzer 2.0	FSN_Plot_004_canpoy openness
FSN_0082	FSN_0082	effective cation exchange capacity of soil, mean from 3 repetitions	3.13	cmolc/dm^3	2010-10-06	effective cation exchange capacity	FSN_Plot_004_effective cation exchange capacity of soil, mean from 3 repetitions
FSN_0082	FSN_0082	effective leaf area index integrated over the zenith angles 0 to 75 degree	4.45	dimensionless	2010-02-27	Hemospherical fotography, analysis by Gap Light Analyzer 2.0	FSN_Plot_004_effective leaf area index integrated over the zenith angles 0 to 75 degree
FSN_0082	FSN_0082	effective leaf area index integrated over the zenith angles 0 to 60 degree	4.56	dimensionless	2010-02-27	Hemospherical fotography, analysis by Gap Light Analyzer 2.0	FSN_Plot_004_effective leaf area index integrated over the zenith angles 0 to 60 degree
FSN_0082	FSN_0082	soil acidity (pH), mean from 3 repetitions	4.63	dimensionless	2010-10-06	pH in water	FSN_Plot_004_soil acidity (pH), mean from 3 repetitions
FSN_0082	FSN_0082	soil organic matter, mean from 3 repetitions	5.41	dag/kg	2010-10-06	Walkey-Black	FSN_Plot_004_soil organic matter, mean from 3 repetitions
FSN_0082	FSN_0082	potential acidity of soil (H+AL), mean from 3 repetitions	7.8	cmolc/dm^3	2010-10-06	extractor Ca(CH3COO)2, 0.5mol/L, pH 7.94	FSN_Plot_004_potential acidity of soil (H+AL), mean from 3 repetitions
FSN_0082	FSN_0082	cation exchange capacity at pH 7.0, mean from 3 repetitions	10.38	cmolc/dm^3	2010-10-06	cation exchange capacity at pH 7.0	FSN_Plot_004_cation exchange capacity at pH 7.0, mean from 3 repetitions
FSN_0082	FSN_0082	estimation of tree height	12.5	m	2001-11-01	estimation of tree height	FSN_0082-Guatteria australis
FSN_0082	FSN_0082	estimation of tree height	13	m	2010-01-10	estimation of tree height	FSN_0082-Guatteria australis
FSN_0082	FSN_0082	saturation of aluminium in soil, mean from 3 repetitions	19.33	percentage	2010-10-06	saturation of aluminium	FSN_Plot_004_saturation of aluminium in soil, mean from 3 repetitions
FSN_0082	FSN_0082	saturation of bases in soil, mean from 3 repetitions	24.5	percentage	2010-10-06	saturation of bases	FSN_Plot_004_saturation of bases in soil, mean from 3 repetitions
FSN_0082	FSN_0082	remaining phosphorus in soil, mean from 3 repetitions	30.9	mg/L	2010-10-06	Extraction with 0.01 mol/L CaCl2	FSN_Plot_004_remaining phosphorus in soil, mean from 3 repetitions
FSN_0082	FSN_0082	soil potassium availability, mean from 3 repetitions	61	mg/dm^3	2010-10-06	Extrator Mehlich 1	FSN_Plot_004_soil potassium availability, mean from 3 repetitions
FSN_0083	FSN_0083	basal area. calculated from circumference at breast height	0.001452201	m^2	2001-11-01	basal area. calculated from circumference at breast height	FSN_0083-Myrciaria floribunda
FSN_0083	FSN_0083	basal area. calculated from circumference at breast height	0.00203925	m^2	2010-01-10	basal area. calculated from circumference at breast height	FSN_0083-Myrciaria floribunda
FSN_0083	FSN_0083	diameter at breast height	0.043	m	2001-11-01	diameter at breast height	FSN_0083-Myrciaria floribunda
FSN_0083	FSN_0083	diameter at breast height	0.050955414	m	2010-01-10	diameter at breast height	FSN_0083-Myrciaria floribunda
FSN_0083	FSN_0083	soil nitrogen availability, mean from 3 repetitions	0.31	dag/kg	2010-10-06	soil nitrogen availability	FSN_Plot_004_soil nitrogen availability, mean from 3 repetitions
FSN_0083	FSN_0083	soil aluminium availability, mean from 3 repetitions	0.55	cmolc/dm^3	2010-10-06	Extractor KCl 1mol/L	FSN_Plot_004_soil aluminium availability, mean from 3 repetitions
FSN_0083	FSN_0083	magnesium availability in soil, mean from 3 repetitions	0.94	cmolc/dm^3	2010-10-06	Extractor KCl 1mol/L	FSN_Plot_004_magnesium availability in soil, mean from 3 repetitions
FSN_0083	FSN_0083	absolute amount of diffuse radiation found below the canopy and the topographic mask	1.02	mol/m^2/d	2010-02-27	Hemospherical fotography, analysis by Gap Light Analyzer 2.0	FSN_Plot_004_ absolute amount of diffuse radiation found below the canopy and the topographic mask
FSN_0083	FSN_0083	absolute amount of direct (beam) radiation found below the canopy and the topographic mask	1.25	mol/m^2/d	2010-02-27	Hemospherical fotography, analysis by Gap Light Analyzer 2.0	FSN_Plot_004_ absolute amount of direct (beam) radiation found below the canopy and the topographic mask
FSN_0083	FSN_0083	calcium availability in soil, mean from 3 repetitions	1.48	cmolc/dm^3	2010-10-06	Extractor KCl 1mol/L	FSN_Plot_004_calcium availability in soil, mean from 3 repetitions
FSN_0083	FSN_0083	absolute amount of total radiation found below the canopy and the topographic mask	2.27	mol/m^2/d	2010-02-27	Hemospherical fotography, analysis by Gap Light Analyzer 2.0	FSN_Plot_004_ absolute amount of total radiation found below the canopy and the topographic mask
FSN_0083	FSN_0083	interchangeable bases of soil, mean from 3 repetitions	2.58	cmolc/dm^3	2010-10-06	interchangeable bases	FSN_Plot_004_interchangeable bases of soil, mean from 3 repetitions
FSN_0083	FSN_0083	soil phosphorus availability, mean from 3 repetitions	2.67	mg/dm^3	2010-10-06	Extrator Mehlich 1	FSN_Plot_004_soil phosphorus availability, mean from 3 repetitions
FSN_0083	FSN_0083	canpoy openness	3.03	Percentage	2010-02-27	Hemospherical fotography, analysis by Gap Light Analyzer 2.0	FSN_Plot_004_canpoy openness
FSN_0083	FSN_0083	effective cation exchange capacity of soil, mean from 3 repetitions	3.13	cmolc/dm^3	2010-10-06	effective cation exchange capacity	FSN_Plot_004_effective cation exchange capacity of soil, mean from 3 repetitions
FSN_0083	FSN_0083	effective leaf area index integrated over the zenith angles 0 to 75 degree	4.45	dimensionless	2010-02-27	Hemospherical fotography, analysis by Gap Light Analyzer 2.0	FSN_Plot_004_effective leaf area index integrated over the zenith angles 0 to 75 degree
FSN_0083	FSN_0083	estimation of tree height	4.5	m	2001-11-01	estimation of tree height	FSN_0083-Myrciaria floribunda
FSN_0083	FSN_0083	effective leaf area index integrated over the zenith angles 0 to 60 degree	4.56	dimensionless	2010-02-27	Hemospherical fotography, analysis by Gap Light Analyzer 2.0	FSN_Plot_004_effective leaf area index integrated over the zenith angles 0 to 60 degree
FSN_0083	FSN_0083	soil acidity (pH), mean from 3 repetitions	4.63	dimensionless	2010-10-06	pH in water	FSN_Plot_004_soil acidity (pH), mean from 3 repetitions
FSN_0083	FSN_0083	soil organic matter, mean from 3 repetitions	5.41	dag/kg	2010-10-06	Walkey-Black	FSN_Plot_004_soil organic matter, mean from 3 repetitions
FSN_0083	FSN_0083	estimation of tree height	5.5	m	2010-01-10	estimation of tree height	FSN_0083-Myrciaria floribunda
FSN_0083	FSN_0083	potential acidity of soil (H+AL), mean from 3 repetitions	7.8	cmolc/dm^3	2010-10-06	extractor Ca(CH3COO)2, 0.5mol/L, pH 7.97	FSN_Plot_004_potential acidity of soil (H+AL), mean from 3 repetitions
FSN_0083	FSN_0083	cation exchange capacity at pH 7.0, mean from 3 repetitions	10.38	cmolc/dm^3	2010-10-06	cation exchange capacity at pH 7.0	FSN_Plot_004_cation exchange capacity at pH 7.0, mean from 3 repetitions
FSN_0083	FSN_0083	saturation of aluminium in soil, mean from 3 repetitions	19.33	percentage	2010-10-06	saturation of aluminium	FSN_Plot_004_saturation of aluminium in soil, mean from 3 repetitions
FSN_0083	FSN_0083	saturation of bases in soil, mean from 3 repetitions	24.5	percentage	2010-10-06	saturation of bases	FSN_Plot_004_saturation of bases in soil, mean from 3 repetitions
FSN_0083	FSN_0083	remaining phosphorus in soil, mean from 3 repetitions	30.9	mg/L	2010-10-06	Extraction with 0.01 mol/L CaCl2	FSN_Plot_004_remaining phosphorus in soil, mean from 3 repetitions
FSN_0083	FSN_0083	soil potassium availability, mean from 3 repetitions	61	mg/dm^3	2010-10-06	Extrator Mehlich 1	FSN_Plot_004_soil potassium availability, mean from 3 repetitions
FSN_0084	FSN_0084	basal area. calculated from circumference at breast height	0.00118237	m^2	2001-11-01	basal area. calculated from circumference at breast height	FSN_0084-Siparuna guianensis
FSN_0084	FSN_0084	basal area. calculated from circumference at breast height	0.00124466	m^2	2010-01-10	basal area. calculated from circumference at breast height	FSN_0084-Siparuna guianensis
FSN_0084	FSN_0084	diameter at breast height	0.0388	m	2001-11-01	diameter at breast height	FSN_0084-Siparuna guianensis
FSN_0084	FSN_0084	diameter at breast height	0.039808917	m	2010-01-10	diameter at breast height	FSN_0084-Siparuna guianensis
FSN_0084	FSN_0084	soil nitrogen availability, mean from 3 repetitions	0.31	dag/kg	2010-10-06	soil nitrogen availability	FSN_Plot_004_soil nitrogen availability, mean from 3 repetitions
FSN_0084	FSN_0084	soil aluminium availability, mean from 3 repetitions	0.55	cmolc/dm^3	2010-10-06	Extractor KCl 1mol/L	FSN_Plot_004_soil aluminium availability, mean from 3 repetitions
FSN_0084	FSN_0084	magnesium availability in soil, mean from 3 repetitions	0.94	cmolc/dm^3	2010-10-06	Extractor KCl 1mol/L	FSN_Plot_004_magnesium availability in soil, mean from 3 repetitions
FSN_0084	FSN_0084	absolute amount of diffuse radiation found below the canopy and the topographic mask	1.02	mol/m^2/d	2010-02-27	Hemospherical fotography, analysis by Gap Light Analyzer 2.0	FSN_Plot_004_ absolute amount of diffuse radiation found below the canopy and the topographic mask
FSN_0084	FSN_0084	absolute amount of direct (beam) radiation found below the canopy and the topographic mask	1.25	mol/m^2/d	2010-02-27	Hemospherical fotography, analysis by Gap Light Analyzer 2.0	FSN_Plot_004_ absolute amount of direct (beam) radiation found below the canopy and the topographic mask
FSN_0084	FSN_0084	calcium availability in soil, mean from 3 repetitions	1.48	cmolc/dm^3	2010-10-06	Extractor KCl 1mol/L	FSN_Plot_004_calcium availability in soil, mean from 3 repetitions
FSN_0084	FSN_0084	absolute amount of total radiation found below the canopy and the topographic mask	2.27	mol/m^2/d	2010-02-27	Hemospherical fotography, analysis by Gap Light Analyzer 2.0	FSN_Plot_004_ absolute amount of total radiation found below the canopy and the topographic mask
FSN_0084	FSN_0084	interchangeable bases of soil, mean from 3 repetitions	2.58	cmolc/dm^3	2010-10-06	interchangeable bases	FSN_Plot_004_interchangeable bases of soil, mean from 3 repetitions
FSN_0084	FSN_0084	soil phosphorus availability, mean from 3 repetitions	2.67	mg/dm^3	2010-10-06	Extrator Mehlich 1	FSN_Plot_004_soil phosphorus availability, mean from 3 repetitions
FSN_0084	FSN_0084	estimation of tree height	3	m	2001-11-01	estimation of tree height	FSN_0084-Siparuna guianensis
FSN_0084	FSN_0084	canpoy openness	3.03	Percentage	2010-02-27	Hemospherical fotography, analysis by Gap Light Analyzer 2.0	FSN_Plot_004_canpoy openness
FSN_0084	FSN_0084	effective cation exchange capacity of soil, mean from 3 repetitions	3.13	cmolc/dm^3	2010-10-06	effective cation exchange capacity	FSN_Plot_004_effective cation exchange capacity of soil, mean from 3 repetitions
FSN_0084	FSN_0084	effective leaf area index integrated over the zenith angles 0 to 75 degree	4.45	dimensionless	2010-02-27	Hemospherical fotography, analysis by Gap Light Analyzer 2.0	FSN_Plot_004_effective leaf area index integrated over the zenith angles 0 to 75 degree
FSN_0084	FSN_0084	effective leaf area index integrated over the zenith angles 0 to 60 degree	4.56	dimensionless	2010-02-27	Hemospherical fotography, analysis by Gap Light Analyzer 2.0	FSN_Plot_004_effective leaf area index integrated over the zenith angles 0 to 60 degree
FSN_0084	FSN_0084	soil acidity (pH), mean from 3 repetitions	4.63	dimensionless	2010-10-06	pH in water	FSN_Plot_004_soil acidity (pH), mean from 3 repetitions
FSN_0084	FSN_0084	estimation of tree height	5	m	2010-01-10	estimation of tree height	FSN_0084-Siparuna guianensis
FSN_0084	FSN_0084	soil organic matter, mean from 3 repetitions	5.41	dag/kg	2010-10-06	Walkey-Black	FSN_Plot_004_soil organic matter, mean from 3 repetitions
FSN_0084	FSN_0084	potential acidity of soil (H+AL), mean from 3 repetitions	7.8	cmolc/dm^3	2010-10-06	extractor Ca(CH3COO)2, 0.5mol/L, pH 7.102	FSN_Plot_004_potential acidity of soil (H+AL), mean from 3 repetitions
FSN_0084	FSN_0084	cation exchange capacity at pH 7.0, mean from 3 repetitions	10.38	cmolc/dm^3	2010-10-06	cation exchange capacity at pH 7.0	FSN_Plot_004_cation exchange capacity at pH 7.0, mean from 3 repetitions
FSN_0084	FSN_0084	saturation of aluminium in soil, mean from 3 repetitions	19.33	percentage	2010-10-06	saturation of aluminium	FSN_Plot_004_saturation of aluminium in soil, mean from 3 repetitions
FSN_0084	FSN_0084	saturation of bases in soil, mean from 3 repetitions	24.5	percentage	2010-10-06	saturation of bases	FSN_Plot_004_saturation of bases in soil, mean from 3 repetitions
FSN_0084	FSN_0084	remaining phosphorus in soil, mean from 3 repetitions	30.9	mg/L	2010-10-06	Extraction with 0.01 mol/L CaCl2	FSN_Plot_004_remaining phosphorus in soil, mean from 3 repetitions
FSN_0084	FSN_0084	soil potassium availability, mean from 3 repetitions	61	mg/dm^3	2010-10-06	Extrator Mehlich 1	FSN_Plot_004_soil potassium availability, mean from 3 repetitions
FSN_0085	FSN_0085	basal area. calculated from circumference at breast height	0.001940004	m^2	2001-11-01	basal area. calculated from circumference at breast height	FSN_0085-Pouteria caimito
FSN_0085	FSN_0085	basal area. calculated from circumference at breast height	0.002667674	m^2	2010-01-10	basal area. calculated from circumference at breast height	FSN_0085-Pouteria caimito
FSN_0085	FSN_0085	diameter at breast height	0.0497	m	2001-11-01	diameter at breast height	FSN_0085-Pouteria caimito
FSN_0085	FSN_0085	diameter at breast height	0.058280255	m	2010-01-10	diameter at breast height	FSN_0085-Pouteria caimito
FSN_0085	FSN_0085	soil nitrogen availability, mean from 3 repetitions	0.31	dag/kg	2010-10-06	soil nitrogen availability	FSN_Plot_004_soil nitrogen availability, mean from 3 repetitions
FSN_0085	FSN_0085	soil aluminium availability, mean from 3 repetitions	0.55	cmolc/dm^3	2010-10-06	Extractor KCl 1mol/L	FSN_Plot_004_soil aluminium availability, mean from 3 repetitions
FSN_0085	FSN_0085	magnesium availability in soil, mean from 3 repetitions	0.94	cmolc/dm^3	2010-10-06	Extractor KCl 1mol/L	FSN_Plot_004_magnesium availability in soil, mean from 3 repetitions
FSN_0085	FSN_0085	absolute amount of diffuse radiation found below the canopy and the topographic mask	1.02	mol/m^2/d	2010-02-27	Hemospherical fotography, analysis by Gap Light Analyzer 2.0	FSN_Plot_004_ absolute amount of diffuse radiation found below the canopy and the topographic mask
FSN_0085	FSN_0085	absolute amount of direct (beam) radiation found below the canopy and the topographic mask	1.25	mol/m^2/d	2010-02-27	Hemospherical fotography, analysis by Gap Light Analyzer 2.0	FSN_Plot_004_ absolute amount of direct (beam) radiation found below the canopy and the topographic mask
FSN_0085	FSN_0085	calcium availability in soil, mean from 3 repetitions	1.48	cmolc/dm^3	2010-10-06	Extractor KCl 1mol/L	FSN_Plot_004_calcium availability in soil, mean from 3 repetitions
FSN_0085	FSN_0085	absolute amount of total radiation found below the canopy and the topographic mask	2.27	mol/m^2/d	2010-02-27	Hemospherical fotography, analysis by Gap Light Analyzer 2.0	FSN_Plot_004_ absolute amount of total radiation found below the canopy and the topographic mask
FSN_0085	FSN_0085	interchangeable bases of soil, mean from 3 repetitions	2.58	cmolc/dm^3	2010-10-06	interchangeable bases	FSN_Plot_004_interchangeable bases of soil, mean from 3 repetitions
FSN_0085	FSN_0085	soil phosphorus availability, mean from 3 repetitions	2.67	mg/dm^3	2010-10-06	Extrator Mehlich 1	FSN_Plot_004_soil phosphorus availability, mean from 3 repetitions
FSN_0085	FSN_0085	canpoy openness	3.03	Percentage	2010-02-27	Hemospherical fotography, analysis by Gap Light Analyzer 2.0	FSN_Plot_004_canpoy openness
FSN_0085	FSN_0085	effective cation exchange capacity of soil, mean from 3 repetitions	3.13	cmolc/dm^3	2010-10-06	effective cation exchange capacity	FSN_Plot_004_effective cation exchange capacity of soil, mean from 3 repetitions
FSN_0085	FSN_0085	effective leaf area index integrated over the zenith angles 0 to 75 degree	4.45	dimensionless	2010-02-27	Hemospherical fotography, analysis by Gap Light Analyzer 2.0	FSN_Plot_004_effective leaf area index integrated over the zenith angles 0 to 75 degree
FSN_0085	FSN_0085	effective leaf area index integrated over the zenith angles 0 to 60 degree	4.56	dimensionless	2010-02-27	Hemospherical fotography, analysis by Gap Light Analyzer 2.0	FSN_Plot_004_effective leaf area index integrated over the zenith angles 0 to 60 degree
FSN_0085	FSN_0085	soil acidity (pH), mean from 3 repetitions	4.63	dimensionless	2010-10-06	pH in water	FSN_Plot_004_soil acidity (pH), mean from 3 repetitions
FSN_0085	FSN_0085	soil organic matter, mean from 3 repetitions	5.41	dag/kg	2010-10-06	Walkey-Black	FSN_Plot_004_soil organic matter, mean from 3 repetitions
FSN_0085	FSN_0085	estimation of tree height	7.5	m	2001-11-01	estimation of tree height	FSN_0085-Pouteria caimito
FSN_0085	FSN_0085	estimation of tree height	7.5	m	2010-01-10	estimation of tree height	FSN_0085-Pouteria caimito
FSN_0085	FSN_0085	potential acidity of soil (H+AL), mean from 3 repetitions	7.8	cmolc/dm^3	2010-10-06	extractor Ca(CH3COO)2, 0.5mol/L, pH 7.100	FSN_Plot_004_potential acidity of soil (H+AL), mean from 3 repetitions
FSN_0085	FSN_0085	cation exchange capacity at pH 7.0, mean from 3 repetitions	10.38	cmolc/dm^3	2010-10-06	cation exchange capacity at pH 7.0	FSN_Plot_004_cation exchange capacity at pH 7.0, mean from 3 repetitions
FSN_0085	FSN_0085	saturation of aluminium in soil, mean from 3 repetitions	19.33	percentage	2010-10-06	saturation of aluminium	FSN_Plot_004_saturation of aluminium in soil, mean from 3 repetitions
FSN_0085	FSN_0085	saturation of bases in soil, mean from 3 repetitions	24.5	percentage	2010-10-06	saturation of bases	FSN_Plot_004_saturation of bases in soil, mean from 3 repetitions
FSN_0085	FSN_0085	remaining phosphorus in soil, mean from 3 repetitions	30.9	mg/L	2010-10-06	Extraction with 0.01 mol/L CaCl2	FSN_Plot_004_remaining phosphorus in soil, mean from 3 repetitions
FSN_0085	FSN_0085	soil potassium availability, mean from 3 repetitions	61	mg/dm^3	2010-10-06	Extrator Mehlich 1	FSN_Plot_004_soil potassium availability, mean from 3 repetitions
FSN_0086	FSN_0086	basal area. calculated from circumference at breast height	0.094569007	m^2	2001-11-01	basal area. calculated from circumference at breast height	FSN_0086-Eriotheca candolleana
FSN_0086	FSN_0086	basal area. calculated from circumference at breast height	0.095512194	m^2	2010-01-10	basal area. calculated from circumference at breast height	FSN_0086-Eriotheca candolleana
FSN_0086	FSN_0086	soil nitrogen availability, mean from 3 repetitions	0.31	dag/kg	2010-10-06	soil nitrogen availability	FSN_Plot_004_soil nitrogen availability, mean from 3 repetitions
FSN_0086	FSN_0086	diameter at breast height	0.347	m	2001-11-01	diameter at breast height	FSN_0086-Eriotheca candolleana
FSN_0086	FSN_0086	diameter at breast height	0.348726115	m	2010-01-10	diameter at breast height	FSN_0086-Eriotheca candolleana
FSN_0086	FSN_0086	soil aluminium availability, mean from 3 repetitions	0.55	cmolc/dm^3	2010-10-06	Extractor KCl 1mol/L	FSN_Plot_004_soil aluminium availability, mean from 3 repetitions
FSN_0086	FSN_0086	magnesium availability in soil, mean from 3 repetitions	0.94	cmolc/dm^3	2010-10-06	Extractor KCl 1mol/L	FSN_Plot_004_magnesium availability in soil, mean from 3 repetitions
FSN_0086	FSN_0086	absolute amount of diffuse radiation found below the canopy and the topographic mask	1.02	mol/m^2/d	2010-02-27	Hemospherical fotography, analysis by Gap Light Analyzer 2.0	FSN_Plot_004_ absolute amount of diffuse radiation found below the canopy and the topographic mask
FSN_0086	FSN_0086	absolute amount of direct (beam) radiation found below the canopy and the topographic mask	1.25	mol/m^2/d	2010-02-27	Hemospherical fotography, analysis by Gap Light Analyzer 2.0	FSN_Plot_004_ absolute amount of direct (beam) radiation found below the canopy and the topographic mask
FSN_0086	FSN_0086	calcium availability in soil, mean from 3 repetitions	1.48	cmolc/dm^3	2010-10-06	Extractor KCl 1mol/L	FSN_Plot_004_calcium availability in soil, mean from 3 repetitions
FSN_0086	FSN_0086	absolute amount of total radiation found below the canopy and the topographic mask	2.27	mol/m^2/d	2010-02-27	Hemospherical fotography, analysis by Gap Light Analyzer 2.0	FSN_Plot_004_ absolute amount of total radiation found below the canopy and the topographic mask
FSN_0086	FSN_0086	interchangeable bases of soil, mean from 3 repetitions	2.58	cmolc/dm^3	2010-10-06	interchangeable bases	FSN_Plot_004_interchangeable bases of soil, mean from 3 repetitions
FSN_0086	FSN_0086	soil phosphorus availability, mean from 3 repetitions	2.67	mg/dm^3	2010-10-06	Extrator Mehlich 1	FSN_Plot_004_soil phosphorus availability, mean from 3 repetitions
FSN_0086	FSN_0086	canpoy openness	3.03	Percentage	2010-02-27	Hemospherical fotography, analysis by Gap Light Analyzer 2.0	FSN_Plot_004_canpoy openness
FSN_0086	FSN_0086	effective cation exchange capacity of soil, mean from 3 repetitions	3.13	cmolc/dm^3	2010-10-06	effective cation exchange capacity	FSN_Plot_004_effective cation exchange capacity of soil, mean from 3 repetitions
FSN_0086	FSN_0086	effective leaf area index integrated over the zenith angles 0 to 75 degree	4.45	dimensionless	2010-02-27	Hemospherical fotography, analysis by Gap Light Analyzer 2.0	FSN_Plot_004_effective leaf area index integrated over the zenith angles 0 to 75 degree
FSN_0086	FSN_0086	effective leaf area index integrated over the zenith angles 0 to 60 degree	4.56	dimensionless	2010-02-27	Hemospherical fotography, analysis by Gap Light Analyzer 2.0	FSN_Plot_004_effective leaf area index integrated over the zenith angles 0 to 60 degree
FSN_0086	FSN_0086	soil acidity (pH), mean from 3 repetitions	4.63	dimensionless	2010-10-06	pH in water	FSN_Plot_004_soil acidity (pH), mean from 3 repetitions
FSN_0086	FSN_0086	soil organic matter, mean from 3 repetitions	5.41	dag/kg	2010-10-06	Walkey-Black	FSN_Plot_004_soil organic matter, mean from 3 repetitions
FSN_0086	FSN_0086	potential acidity of soil (H+AL), mean from 3 repetitions	7.8	cmolc/dm^3	2010-10-06	extractor Ca(CH3COO)2, 0.5mol/L, pH 7.92	FSN_Plot_004_potential acidity of soil (H+AL), mean from 3 repetitions
FSN_0086	FSN_0086	cation exchange capacity at pH 7.0, mean from 3 repetitions	10.38	cmolc/dm^3	2010-10-06	cation exchange capacity at pH 7.0	FSN_Plot_004_cation exchange capacity at pH 7.0, mean from 3 repetitions
FSN_0086	FSN_0086	saturation of aluminium in soil, mean from 3 repetitions	19.33	percentage	2010-10-06	saturation of aluminium	FSN_Plot_004_saturation of aluminium in soil, mean from 3 repetitions
FSN_0086	FSN_0086	estimation of tree height	20	m	2001-11-01	estimation of tree height	FSN_0086-Eriotheca candolleana
FSN_0086	FSN_0086	estimation of tree height	22	m	2010-01-10	estimation of tree height	FSN_0086-Eriotheca candolleana
FSN_0086	FSN_0086	saturation of bases in soil, mean from 3 repetitions	24.5	percentage	2010-10-06	saturation of bases	FSN_Plot_004_saturation of bases in soil, mean from 3 repetitions
FSN_0086	FSN_0086	remaining phosphorus in soil, mean from 3 repetitions	30.9	mg/L	2010-10-06	Extraction with 0.01 mol/L CaCl2	FSN_Plot_004_remaining phosphorus in soil, mean from 3 repetitions
FSN_0086	FSN_0086	soil potassium availability, mean from 3 repetitions	61	mg/dm^3	2010-10-06	Extrator Mehlich 1	FSN_Plot_004_soil potassium availability, mean from 3 repetitions
FSN_0087	FSN_0087	basal area. calculated from circumference at breast height	0.000878232	m^2	2010-01-10	basal area. calculated from circumference at breast height	FSN_0087-Trichilia glabra
FSN_0087	FSN_0087	basal area. calculated from circumference at breast height	0.001069406	m^2	2001-11-01	basal area. calculated from circumference at breast height	FSN_0087-Trichilia glabra
FSN_0087	FSN_0087	diameter at breast height	0.03343949	m	2010-01-10	diameter at breast height	FSN_0087-Trichilia glabra
FSN_0087	FSN_0087	diameter at breast height	0.0369	m	2001-11-01	diameter at breast height	FSN_0087-Trichilia glabra
FSN_0087	FSN_0087	soil nitrogen availability, mean from 3 repetitions	0.31	dag/kg	2010-10-06	soil nitrogen availability	FSN_Plot_004_soil nitrogen availability, mean from 3 repetitions
FSN_0087	FSN_0087	soil aluminium availability, mean from 3 repetitions	0.55	cmolc/dm^3	2010-10-06	Extractor KCl 1mol/L	FSN_Plot_004_soil aluminium availability, mean from 3 repetitions
FSN_0087	FSN_0087	magnesium availability in soil, mean from 3 repetitions	0.94	cmolc/dm^3	2010-10-06	Extractor KCl 1mol/L	FSN_Plot_004_magnesium availability in soil, mean from 3 repetitions
FSN_0087	FSN_0087	absolute amount of diffuse radiation found below the canopy and the topographic mask	1.02	mol/m^2/d	2010-02-27	Hemospherical fotography, analysis by Gap Light Analyzer 2.0	FSN_Plot_004_ absolute amount of diffuse radiation found below the canopy and the topographic mask
FSN_0087	FSN_0087	absolute amount of direct (beam) radiation found below the canopy and the topographic mask	1.25	mol/m^2/d	2010-02-27	Hemospherical fotography, analysis by Gap Light Analyzer 2.0	FSN_Plot_004_ absolute amount of direct (beam) radiation found below the canopy and the topographic mask
FSN_0087	FSN_0087	calcium availability in soil, mean from 3 repetitions	1.48	cmolc/dm^3	2010-10-06	Extractor KCl 1mol/L	FSN_Plot_004_calcium availability in soil, mean from 3 repetitions
FSN_0087	FSN_0087	absolute amount of total radiation found below the canopy and the topographic mask	2.27	mol/m^2/d	2010-02-27	Hemospherical fotography, analysis by Gap Light Analyzer 2.0	FSN_Plot_004_ absolute amount of total radiation found below the canopy and the topographic mask
FSN_0087	FSN_0087	interchangeable bases of soil, mean from 3 repetitions	2.58	cmolc/dm^3	2010-10-06	interchangeable bases	FSN_Plot_004_interchangeable bases of soil, mean from 3 repetitions
FSN_0087	FSN_0087	soil phosphorus availability, mean from 3 repetitions	2.67	mg/dm^3	2010-10-06	Extrator Mehlich 1	FSN_Plot_004_soil phosphorus availability, mean from 3 repetitions
FSN_0087	FSN_0087	canpoy openness	3.03	Percentage	2010-02-27	Hemospherical fotography, analysis by Gap Light Analyzer 2.0	FSN_Plot_004_canpoy openness
FSN_0087	FSN_0087	effective cation exchange capacity of soil, mean from 3 repetitions	3.13	cmolc/dm^3	2010-10-06	effective cation exchange capacity	FSN_Plot_004_effective cation exchange capacity of soil, mean from 3 repetitions
FSN_0087	FSN_0087	effective leaf area index integrated over the zenith angles 0 to 75 degree	4.45	dimensionless	2010-02-27	Hemospherical fotography, analysis by Gap Light Analyzer 2.0	FSN_Plot_004_effective leaf area index integrated over the zenith angles 0 to 75 degree
FSN_0087	FSN_0087	effective leaf area index integrated over the zenith angles 0 to 60 degree	4.56	dimensionless	2010-02-27	Hemospherical fotography, analysis by Gap Light Analyzer 2.0	FSN_Plot_004_effective leaf area index integrated over the zenith angles 0 to 60 degree
FSN_0087	FSN_0087	soil acidity (pH), mean from 3 repetitions	4.63	dimensionless	2010-10-06	pH in water	FSN_Plot_004_soil acidity (pH), mean from 3 repetitions
FSN_0087	FSN_0087	soil organic matter, mean from 3 repetitions	5.41	dag/kg	2010-10-06	Walkey-Black	FSN_Plot_004_soil organic matter, mean from 3 repetitions
FSN_0087	FSN_0087	estimation of tree height	5.5	m	2001-11-01	estimation of tree height	FSN_0087-Trichilia glabra
FSN_0087	FSN_0087	estimation of tree height	5.5	m	2010-01-10	estimation of tree height	FSN_0087-Trichilia glabra
FSN_0087	FSN_0087	potential acidity of soil (H+AL), mean from 3 repetitions	7.8	cmolc/dm^3	2010-10-06	extractor Ca(CH3COO)2, 0.5mol/L, pH 7.106	FSN_Plot_004_potential acidity of soil (H+AL), mean from 3 repetitions
FSN_0087	FSN_0087	cation exchange capacity at pH 7.0, mean from 3 repetitions	10.38	cmolc/dm^3	2010-10-06	cation exchange capacity at pH 7.0	FSN_Plot_004_cation exchange capacity at pH 7.0, mean from 3 repetitions
FSN_0087	FSN_0087	saturation of aluminium in soil, mean from 3 repetitions	19.33	percentage	2010-10-06	saturation of aluminium	FSN_Plot_004_saturation of aluminium in soil, mean from 3 repetitions
FSN_0087	FSN_0087	saturation of bases in soil, mean from 3 repetitions	24.5	percentage	2010-10-06	saturation of bases	FSN_Plot_004_saturation of bases in soil, mean from 3 repetitions
FSN_0087	FSN_0087	remaining phosphorus in soil, mean from 3 repetitions	30.9	mg/L	2010-10-06	Extraction with 0.01 mol/L CaCl2	FSN_Plot_004_remaining phosphorus in soil, mean from 3 repetitions
FSN_0087	FSN_0087	soil potassium availability, mean from 3 repetitions	61	mg/dm^3	2010-10-06	Extrator Mehlich 1	FSN_Plot_004_soil potassium availability, mean from 3 repetitions
FSN_0089	FSN_0089	basal area. calculated from circumference at breast height	0.001452201	m^2	2001-11-01	basal area. calculated from circumference at breast height	FSN_0089-Siparuna guianensis
FSN_0089	FSN_0089	diameter at breast height	0.043	m	2001-11-01	diameter at breast height	FSN_0089-Siparuna guianensis
FSN_0089	FSN_0089	estimation of tree height	2.5	m	2001-11-01	estimation of tree height	FSN_0089-Siparuna guianensis
FSN_0090	FSN_0090	basal area. calculated from circumference at breast height	0.003186329	m^2	2010-01-10	basal area. calculated from circumference at breast height	FSN_0090-Bathysa nicholsonii
FSN_0090	FSN_0090	basal area. calculated from circumference at breast height	0.003247221	m^2	2001-11-01	basal area. calculated from circumference at breast height	FSN_0090-Bathysa nicholsonii
FSN_0090	FSN_0090	diameter at breast height	0.063694268	m	2010-01-10	diameter at breast height	FSN_0090-Bathysa nicholsonii
FSN_0090	FSN_0090	diameter at breast height	0.0643	m	2001-11-01	diameter at breast height	FSN_0090-Bathysa nicholsonii
FSN_0090	FSN_0090	soil nitrogen availability, mean from 3 repetitions	0.31	dag/kg	2010-10-06	soil nitrogen availability	FSN_Plot_004_soil nitrogen availability, mean from 3 repetitions
FSN_0090	FSN_0090	soil aluminium availability, mean from 3 repetitions	0.55	cmolc/dm^3	2010-10-06	Extractor KCl 1mol/L	FSN_Plot_004_soil aluminium availability, mean from 3 repetitions
FSN_0090	FSN_0090	magnesium availability in soil, mean from 3 repetitions	0.94	cmolc/dm^3	2010-10-06	Extractor KCl 1mol/L	FSN_Plot_004_magnesium availability in soil, mean from 3 repetitions
FSN_0090	FSN_0090	absolute amount of diffuse radiation found below the canopy and the topographic mask	1.02	mol/m^2/d	2010-02-27	Hemospherical fotography, analysis by Gap Light Analyzer 2.0	FSN_Plot_004_ absolute amount of diffuse radiation found below the canopy and the topographic mask
FSN_0090	FSN_0090	absolute amount of direct (beam) radiation found below the canopy and the topographic mask	1.25	mol/m^2/d	2010-02-27	Hemospherical fotography, analysis by Gap Light Analyzer 2.0	FSN_Plot_004_ absolute amount of direct (beam) radiation found below the canopy and the topographic mask
FSN_0090	FSN_0090	calcium availability in soil, mean from 3 repetitions	1.48	cmolc/dm^3	2010-10-06	Extractor KCl 1mol/L	FSN_Plot_004_calcium availability in soil, mean from 3 repetitions
FSN_0090	FSN_0090	absolute amount of total radiation found below the canopy and the topographic mask	2.27	mol/m^2/d	2010-02-27	Hemospherical fotography, analysis by Gap Light Analyzer 2.0	FSN_Plot_004_ absolute amount of total radiation found below the canopy and the topographic mask
FSN_0090	FSN_0090	interchangeable bases of soil, mean from 3 repetitions	2.58	cmolc/dm^3	2010-10-06	interchangeable bases	FSN_Plot_004_interchangeable bases of soil, mean from 3 repetitions
FSN_0090	FSN_0090	soil phosphorus availability, mean from 3 repetitions	2.67	mg/dm^3	2010-10-06	Extrator Mehlich 1	FSN_Plot_004_soil phosphorus availability, mean from 3 repetitions
FSN_0090	FSN_0090	canpoy openness	3.03	Percentage	2010-02-27	Hemospherical fotography, analysis by Gap Light Analyzer 2.0	FSN_Plot_004_canpoy openness
FSN_0090	FSN_0090	effective cation exchange capacity of soil, mean from 3 repetitions	3.13	cmolc/dm^3	2010-10-06	effective cation exchange capacity	FSN_Plot_004_effective cation exchange capacity of soil, mean from 3 repetitions
FSN_0090	FSN_0090	effective leaf area index integrated over the zenith angles 0 to 75 degree	4.45	dimensionless	2010-02-27	Hemospherical fotography, analysis by Gap Light Analyzer 2.0	FSN_Plot_004_effective leaf area index integrated over the zenith angles 0 to 75 degree
FSN_0090	FSN_0090	effective leaf area index integrated over the zenith angles 0 to 60 degree	4.56	dimensionless	2010-02-27	Hemospherical fotography, analysis by Gap Light Analyzer 2.0	FSN_Plot_004_effective leaf area index integrated over the zenith angles 0 to 60 degree
FSN_0090	FSN_0090	soil acidity (pH), mean from 3 repetitions	4.63	dimensionless	2010-10-06	pH in water	FSN_Plot_004_soil acidity (pH), mean from 3 repetitions
FSN_0090	FSN_0090	soil organic matter, mean from 3 repetitions	5.41	dag/kg	2010-10-06	Walkey-Black	FSN_Plot_004_soil organic matter, mean from 3 repetitions
FSN_0090	FSN_0090	estimation of tree height	6	m	2001-11-01	estimation of tree height	FSN_0090-Bathysa nicholsonii
FSN_0090	FSN_0090	estimation of tree height	7	m	2010-01-10	estimation of tree height	FSN_0090-Bathysa nicholsonii
FSN_0090	FSN_0090	potential acidity of soil (H+AL), mean from 3 repetitions	7.8	cmolc/dm^3	2010-10-06	extractor Ca(CH3COO)2, 0.5mol/L, pH 7.85	FSN_Plot_004_potential acidity of soil (H+AL), mean from 3 repetitions
FSN_0090	FSN_0090	cation exchange capacity at pH 7.0, mean from 3 repetitions	10.38	cmolc/dm^3	2010-10-06	cation exchange capacity at pH 7.0	FSN_Plot_004_cation exchange capacity at pH 7.0, mean from 3 repetitions
FSN_0090	FSN_0090	saturation of aluminium in soil, mean from 3 repetitions	19.33	percentage	2010-10-06	saturation of aluminium	FSN_Plot_004_saturation of aluminium in soil, mean from 3 repetitions
FSN_0090	FSN_0090	saturation of bases in soil, mean from 3 repetitions	24.5	percentage	2010-10-06	saturation of bases	FSN_Plot_004_saturation of bases in soil, mean from 3 repetitions
FSN_0090	FSN_0090	remaining phosphorus in soil, mean from 3 repetitions	30.9	mg/L	2010-10-06	Extraction with 0.01 mol/L CaCl2	FSN_Plot_004_remaining phosphorus in soil, mean from 3 repetitions
FSN_0090	FSN_0090	soil potassium availability, mean from 3 repetitions	61	mg/dm^3	2010-10-06	Extrator Mehlich 1	FSN_Plot_004_soil potassium availability, mean from 3 repetitions
FSN_0091	FSN_0091	basal area. calculated from circumference at breast height	0.003349008	m^2	2001-11-01	basal area. calculated from circumference at breast height	FSN_0091-Tovomitopsis saldanhae
FSN_0091	FSN_0091	basal area. calculated from circumference at breast height	0.003682201	m^2	2010-01-10	basal area. calculated from circumference at breast height	FSN_0091-Tovomitopsis saldanhae
FSN_0091	FSN_0091	diameter at breast height	0.0653	m	2001-11-01	diameter at breast height	FSN_0091-Tovomitopsis saldanhae
FSN_0091	FSN_0091	diameter at breast height	0.068471338	m	2010-01-10	diameter at breast height	FSN_0091-Tovomitopsis saldanhae
FSN_0091	FSN_0091	soil nitrogen availability, mean from 3 repetitions	0.31	dag/kg	2010-10-06	soil nitrogen availability	FSN_Plot_004_soil nitrogen availability, mean from 3 repetitions
FSN_0091	FSN_0091	soil aluminium availability, mean from 3 repetitions	0.55	cmolc/dm^3	2010-10-06	Extractor KCl 1mol/L	FSN_Plot_004_soil aluminium availability, mean from 3 repetitions
FSN_0091	FSN_0091	magnesium availability in soil, mean from 3 repetitions	0.94	cmolc/dm^3	2010-10-06	Extractor KCl 1mol/L	FSN_Plot_004_magnesium availability in soil, mean from 3 repetitions
FSN_0091	FSN_0091	absolute amount of diffuse radiation found below the canopy and the topographic mask	1.02	mol/m^2/d	2010-02-27	Hemospherical fotography, analysis by Gap Light Analyzer 2.0	FSN_Plot_004_ absolute amount of diffuse radiation found below the canopy and the topographic mask
FSN_0091	FSN_0091	absolute amount of direct (beam) radiation found below the canopy and the topographic mask	1.25	mol/m^2/d	2010-02-27	Hemospherical fotography, analysis by Gap Light Analyzer 2.0	FSN_Plot_004_ absolute amount of direct (beam) radiation found below the canopy and the topographic mask
FSN_0091	FSN_0091	calcium availability in soil, mean from 3 repetitions	1.48	cmolc/dm^3	2010-10-06	Extractor KCl 1mol/L	FSN_Plot_004_calcium availability in soil, mean from 3 repetitions
FSN_0091	FSN_0091	absolute amount of total radiation found below the canopy and the topographic mask	2.27	mol/m^2/d	2010-02-27	Hemospherical fotography, analysis by Gap Light Analyzer 2.0	FSN_Plot_004_ absolute amount of total radiation found below the canopy and the topographic mask
FSN_0091	FSN_0091	interchangeable bases of soil, mean from 3 repetitions	2.58	cmolc/dm^3	2010-10-06	interchangeable bases	FSN_Plot_004_interchangeable bases of soil, mean from 3 repetitions
FSN_0091	FSN_0091	soil phosphorus availability, mean from 3 repetitions	2.67	mg/dm^3	2010-10-06	Extrator Mehlich 1	FSN_Plot_004_soil phosphorus availability, mean from 3 repetitions
FSN_0091	FSN_0091	canpoy openness	3.03	Percentage	2010-02-27	Hemospherical fotography, analysis by Gap Light Analyzer 2.0	FSN_Plot_004_canpoy openness
FSN_0091	FSN_0091	effective cation exchange capacity of soil, mean from 3 repetitions	3.13	cmolc/dm^3	2010-10-06	effective cation exchange capacity	FSN_Plot_004_effective cation exchange capacity of soil, mean from 3 repetitions
FSN_0091	FSN_0091	effective leaf area index integrated over the zenith angles 0 to 75 degree	4.45	dimensionless	2010-02-27	Hemospherical fotography, analysis by Gap Light Analyzer 2.0	FSN_Plot_004_effective leaf area index integrated over the zenith angles 0 to 75 degree
FSN_0091	FSN_0091	effective leaf area index integrated over the zenith angles 0 to 60 degree	4.56	dimensionless	2010-02-27	Hemospherical fotography, analysis by Gap Light Analyzer 2.0	FSN_Plot_004_effective leaf area index integrated over the zenith angles 0 to 60 degree
FSN_0091	FSN_0091	soil acidity (pH), mean from 3 repetitions	4.63	dimensionless	2010-10-06	pH in water	FSN_Plot_004_soil acidity (pH), mean from 3 repetitions
FSN_0091	FSN_0091	soil organic matter, mean from 3 repetitions	5.41	dag/kg	2010-10-06	Walkey-Black	FSN_Plot_004_soil organic matter, mean from 3 repetitions
FSN_0091	FSN_0091	estimation of tree height	6.5	m	2001-11-01	estimation of tree height	FSN_0091-Tovomitopsis saldanhae
FSN_0091	FSN_0091	estimation of tree height	7	m	2010-01-10	estimation of tree height	FSN_0091-Tovomitopsis saldanhae
FSN_0091	FSN_0091	potential acidity of soil (H+AL), mean from 3 repetitions	7.8	cmolc/dm^3	2010-10-06	extractor Ca(CH3COO)2, 0.5mol/L, pH 7.105	FSN_Plot_004_potential acidity of soil (H+AL), mean from 3 repetitions
FSN_0091	FSN_0091	cation exchange capacity at pH 7.0, mean from 3 repetitions	10.38	cmolc/dm^3	2010-10-06	cation exchange capacity at pH 7.0	FSN_Plot_004_cation exchange capacity at pH 7.0, mean from 3 repetitions
FSN_0091	FSN_0091	saturation of aluminium in soil, mean from 3 repetitions	19.33	percentage	2010-10-06	saturation of aluminium	FSN_Plot_004_saturation of aluminium in soil, mean from 3 repetitions
FSN_0091	FSN_0091	saturation of bases in soil, mean from 3 repetitions	24.5	percentage	2010-10-06	saturation of bases	FSN_Plot_004_saturation of bases in soil, mean from 3 repetitions
FSN_0091	FSN_0091	remaining phosphorus in soil, mean from 3 repetitions	30.9	mg/L	2010-10-06	Extraction with 0.01 mol/L CaCl2	FSN_Plot_004_remaining phosphorus in soil, mean from 3 repetitions
FSN_0091	FSN_0091	soil potassium availability, mean from 3 repetitions	61	mg/dm^3	2010-10-06	Extrator Mehlich 1	FSN_Plot_004_soil potassium availability, mean from 3 repetitions
FSN_0092	FSN_0092	basal area. calculated from circumference at breast height	0.008540027	m^2	2001-11-01	basal area. calculated from circumference at breast height	FSN_0092-Ocotea odorifera
FSN_0092	FSN_0092	basal area. calculated from circumference at breast height	0.022632891	m^2	2010-01-10	basal area. calculated from circumference at breast height	FSN_0092-Ocotea odorifera
FSN_0092	FSN_0092	diameter at breast height	0.104276076	m	2001-11-01	diameter at breast height	FSN_0092-Ocotea odorifera
FSN_0092	FSN_0092	diameter at breast height	0.169755978	m	2010-01-10	diameter at breast height	FSN_0092-Ocotea odorifera
FSN_0092	FSN_0092	soil nitrogen availability, mean from 3 repetitions	0.31	dag/kg	2010-10-06	soil nitrogen availability	FSN_Plot_004_soil nitrogen availability, mean from 3 repetitions
FSN_0092	FSN_0092	soil aluminium availability, mean from 3 repetitions	0.55	cmolc/dm^3	2010-10-06	Extractor KCl 1mol/L	FSN_Plot_004_soil aluminium availability, mean from 3 repetitions
FSN_0092	FSN_0092	magnesium availability in soil, mean from 3 repetitions	0.94	cmolc/dm^3	2010-10-06	Extractor KCl 1mol/L	FSN_Plot_004_magnesium availability in soil, mean from 3 repetitions
FSN_0092	FSN_0092	absolute amount of diffuse radiation found below the canopy and the topographic mask	1.02	mol/m^2/d	2010-02-27	Hemospherical fotography, analysis by Gap Light Analyzer 2.0	FSN_Plot_004_ absolute amount of diffuse radiation found below the canopy and the topographic mask
FSN_0092	FSN_0092	absolute amount of direct (beam) radiation found below the canopy and the topographic mask	1.25	mol/m^2/d	2010-02-27	Hemospherical fotography, analysis by Gap Light Analyzer 2.0	FSN_Plot_004_ absolute amount of direct (beam) radiation found below the canopy and the topographic mask
FSN_0092	FSN_0092	calcium availability in soil, mean from 3 repetitions	1.48	cmolc/dm^3	2010-10-06	Extractor KCl 1mol/L	FSN_Plot_004_calcium availability in soil, mean from 3 repetitions
FSN_0092	FSN_0092	absolute amount of total radiation found below the canopy and the topographic mask	2.27	mol/m^2/d	2010-02-27	Hemospherical fotography, analysis by Gap Light Analyzer 2.0	FSN_Plot_004_ absolute amount of total radiation found below the canopy and the topographic mask
FSN_0092	FSN_0092	interchangeable bases of soil, mean from 3 repetitions	2.58	cmolc/dm^3	2010-10-06	interchangeable bases	FSN_Plot_004_interchangeable bases of soil, mean from 3 repetitions
FSN_0092	FSN_0092	soil phosphorus availability, mean from 3 repetitions	2.67	mg/dm^3	2010-10-06	Extrator Mehlich 1	FSN_Plot_004_soil phosphorus availability, mean from 3 repetitions
FSN_0092	FSN_0092	canpoy openness	3.03	Percentage	2010-02-27	Hemospherical fotography, analysis by Gap Light Analyzer 2.0	FSN_Plot_004_canpoy openness
FSN_0092	FSN_0092	effective cation exchange capacity of soil, mean from 3 repetitions	3.13	cmolc/dm^3	2010-10-06	effective cation exchange capacity	FSN_Plot_004_effective cation exchange capacity of soil, mean from 3 repetitions
FSN_0092	FSN_0092	effective leaf area index integrated over the zenith angles 0 to 75 degree	4.45	dimensionless	2010-02-27	Hemospherical fotography, analysis by Gap Light Analyzer 2.0	FSN_Plot_004_effective leaf area index integrated over the zenith angles 0 to 75 degree
[truncated: 66,185 more rows]
