# Supplementary material for: Tree Diversity and Dynamics of the Forest of Seu Nico, Viçosa, Minas Gerais, Brazil
Source: Biodivers Data J. 2015 Jul 31;(3):e5425. doi: 10.3897/BDJ.3.e5425 (PMC4549651; doi:10.3897/BDJ.3.e5425)
Supplement: Supplementary material 2 — Seu Nico Community Dynamics [file biodiversity_data_journal-3-e5425-s002.zip › occurrence.txt]

id	modified	language	rights	rightsHolder	bibliographicCitation	references	datasetName	basisOfRecord	occurrenceID	occurrenceRemarks	eventDate	decimalLatitude	decimalLongitude	acceptedNameUsageID	parentNameUsageID	nameAccordingToID	scientificName	acceptedNameUsage	parentNameUsage	nameAccordingTo	higherClassification	kingdom	class	order	family	genus	subgenus	specificEpithet	infraspecificEpithet	taxonRank	scientificNameAuthorship	nomenclaturalCode	taxonomicStatus
FSN_0001		en	http://creativecommons.org/publicdomain/zero/1.0/ & http://www.canadensys.net/norms	Federal University of Vicosa (UFV/LEEP)	doi:10.1007/s12224-013-9181-1; Acta bot. bras. 27(2): 270-285	http://citations.springer.com/item?doi=10.1007/s12224-011-9106-9	FSN_DynamicsPlotData_2001-2010	Observation	FSN_0001	FSN_Plot_001	2001-11-01	-20.8	-42.85	FSN_0001		http://www.tropicos.org/Name/1600178	Guatteria australis								Annonaceae	Guatteria		australis		species	A. St.-Hil.	ICBN	Accepted
FSN_0002		en	http://creativecommons.org/publicdomain/zero/1.0/ & http://www.canadensys.net/norms	Federal University of Vicosa (UFV/LEEP)	doi:10.1007/s12224-013-9181-1; Acta bot. bras. 27(2): 270-285	http://citations.springer.com/item?doi=10.1007/s12224-011-9106-9	FSN_DynamicsPlotData_2001-2010	Observation	FSN_0002	FSN_Plot_001	2001-11-01	-20.8	-42.85	FSN_0002		http://www.tropicos.org/Name/50117335	Virola gardneri								Myristicaceae	Virola		gardneri		species	(A. DC.) Warb.	ICBN	Accepted
FSN_0003		en	http://creativecommons.org/publicdomain/zero/1.0/ & http://www.canadensys.net/norms	Federal University of Vicosa (UFV/LEEP)	doi:10.1007/s12224-013-9181-1; Acta bot. bras. 27(2): 270-285	http://citations.springer.com/item?doi=10.1007/s12224-011-9106-9	FSN_DynamicsPlotData_2001-2010	Observation	FSN_0003	FSN_Plot_001	2001-11-01	-20.8	-42.85	FSN_0003		http://www.tropicos.org/Name/20400411	Trichilia glabra								Meliaceae	Trichilia		glabra		species	L.	ICBN	Accepted
FSN_0004		en	http://creativecommons.org/publicdomain/zero/1.0/ & http://www.canadensys.net/norms	Federal University of Vicosa (UFV/LEEP)	doi:10.1007/s12224-013-9181-1; Acta bot. bras. 27(2): 270-285	http://citations.springer.com/item?doi=10.1007/s12224-011-9106-9	FSN_DynamicsPlotData_2001-2010	Observation	FSN_0004	FSN_Plot_001	2001-11-01	-20.8	-42.85	FSN_0004		http://www.tropicos.org/Name/1600178	Guatteria australis								Annonaceae	Guatteria		australis		species	A. St.-Hil.	ICBN	Accepted
FSN_0005		en	http://creativecommons.org/publicdomain/zero/1.0/ & http://www.canadensys.net/norms	Federal University of Vicosa (UFV/LEEP)	doi:10.1007/s12224-013-9181-1; Acta bot. bras. 27(2): 270-285	http://citations.springer.com/item?doi=10.1007/s12224-011-9106-9	FSN_DynamicsPlotData_2001-2010	Observation	FSN_0005	FSN_Plot_001	2001-11-01	-20.8	-42.85	FSN_0005		http://www.tropicos.org/Name/7400092	Hirtella hebeclada								Chrysobalanaceae	Hirtella		hebeclada		species	Moric. ex DC.	ICBN	Accepted
FSN_0006		en	http://creativecommons.org/publicdomain/zero/1.0/ & http://www.canadensys.net/norms	Federal University of Vicosa (UFV/LEEP)	doi:10.1007/s12224-013-9181-1; Acta bot. bras. 27(2): 270-285	http://citations.springer.com/item?doi=10.1007/s12224-011-9106-9	FSN_DynamicsPlotData_2001-2010	Observation	FSN_0006	FSN_Plot_001	2001-11-01	-20.8	-42.85	FSN_0006		http://www.tropicos.org/Name/22100280	Calyptranthes brasiliensis								Myrtaceae	Calyptranthes		brasiliensis		species	Spreng.	ICBN	Accepted
FSN_0007		en	http://creativecommons.org/publicdomain/zero/1.0/ & http://www.canadensys.net/norms	Federal University of Vicosa (UFV/LEEP)	doi:10.1007/s12224-013-9181-1; Acta bot. bras. 27(2): 270-285	http://citations.springer.com/item?doi=10.1007/s12224-011-9106-9	FSN_DynamicsPlotData_2001-2010	Observation	FSN_0007	FSN_Plot_001	2001-11-01	-20.8	-42.85	FSN_0007		http://www.tropicos.org/Name/17800126	Aniba firmula								Lauraceae	Aniba		firmula		species	(Nees & Mart.) Mez	ICBN	Accepted
FSN_0008		en	http://creativecommons.org/publicdomain/zero/1.0/ & http://www.canadensys.net/norms	Federal University of Vicosa (UFV/LEEP)	doi:10.1007/s12224-013-9181-1; Acta bot. bras. 27(2): 270-285	http://citations.springer.com/item?doi=10.1007/s12224-011-9106-9	FSN_DynamicsPlotData_2001-2010	Observation	FSN_0008	FSN_Plot_001	2001-11-01	-20.8	-42.85	FSN_0008		http://www.tropicos.org/Name/50240055	Sterculia curiosa								Malvaceae	Sterculia		curiosa		species	(Vell.) Taroda	ICBN	Accepted
FSN_0009		en	http://creativecommons.org/publicdomain/zero/1.0/ & http://www.canadensys.net/norms	Federal University of Vicosa (UFV/LEEP)	doi:10.1007/s12224-013-9181-1; Acta bot. bras. 27(2): 270-285	http://citations.springer.com/item?doi=10.1007/s12224-011-9106-9	FSN_DynamicsPlotData_2001-2010	Observation	FSN_0009	FSN_Plot_001	2001-11-01	-20.8	-42.85	FSN_0009		http://www.tropicos.org/Name/21301159	Sorocea bonplandii								Moraceae	Sorocea		bonplandii		species	(Baill.) W.C. Burger, Lanj. & Wess. Boer	ICBN	Accepted
FSN_0010		en	http://creativecommons.org/publicdomain/zero/1.0/ & http://www.canadensys.net/norms	Federal University of Vicosa (UFV/LEEP)	doi:10.1007/s12224-013-9181-1; Acta bot. bras. 27(2): 270-285	http://citations.springer.com/item?doi=10.1007/s12224-011-9106-9	FSN_DynamicsPlotData_2001-2010	Observation	FSN_0010	FSN_Plot_001	2001-11-01	-20.8	-42.85	FSN_0010		http://www.tropicos.org/Name/21301159	Sorocea bonplandii								Moraceae	Sorocea		bonplandii		species	(Baill.) W.C. Burger, Lanj. & Wess. Boer	ICBN	Accepted
FSN_0011		en	http://creativecommons.org/publicdomain/zero/1.0/ & http://www.canadensys.net/norms	Federal University of Vicosa (UFV/LEEP)	doi:10.1007/s12224-013-9181-1; Acta bot. bras. 27(2): 270-285	http://citations.springer.com/item?doi=10.1007/s12224-011-9106-9	FSN_DynamicsPlotData_2001-2010	Observation	FSN_0011	FSN_Plot_001	2001-11-01	-20.8	-42.85	FSN_0011		http://www.tropicos.org/Name/22100951	Marlierea excoriata								Myrtaceae	Marlierea		excoriata		species	Mart.	ICBN	Accepted
FSN_0012		en	http://creativecommons.org/publicdomain/zero/1.0/ & http://www.canadensys.net/norms	Federal University of Vicosa (UFV/LEEP)	doi:10.1007/s12224-013-9181-1; Acta bot. bras. 27(2): 270-285	http://citations.springer.com/item?doi=10.1007/s12224-011-9106-9	FSN_DynamicsPlotData_2001-2010	Observation	FSN_0012	FSN_Plot_001	2001-11-01	-20.8	-42.85	FSN_0012		http://www.tropicos.org/Name/1600178	Guatteria australis								Annonaceae	Guatteria		australis		species	A. St.-Hil.	ICBN	Accepted
FSN_0013		en	http://creativecommons.org/publicdomain/zero/1.0/ & http://www.canadensys.net/norms	Federal University of Vicosa (UFV/LEEP)	doi:10.1007/s12224-013-9181-1; Acta bot. bras. 27(2): 270-285	http://citations.springer.com/item?doi=10.1007/s12224-011-9106-9	FSN_DynamicsPlotData_2001-2010	Observation	FSN_0013	FSN_Plot_001	2001-11-01	-20.8	-42.85	FSN_0013		http://www.tropicos.org/Name/22100951	Marlierea excoriata								Myrtaceae	Marlierea		excoriata		species	Mart.	ICBN	Accepted
FSN_0014		en	http://creativecommons.org/publicdomain/zero/1.0/ & http://www.canadensys.net/norms	Federal University of Vicosa (UFV/LEEP)	doi:10.1007/s12224-013-9181-1; Acta bot. bras. 27(2): 270-285	http://citations.springer.com/item?doi=10.1007/s12224-011-9106-9	FSN_DynamicsPlotData_2001-2010	Observation	FSN_0014	FSN_Plot_001	2001-11-01	-20.8	-42.85	FSN_0014		http://www.tropicos.org/Name/28600149	Matayba elaeagnoides								Sapindaceae	Matayba		elaeagnoides		species	Radlk.	ICBN	Accepted
FSN_0015		en	http://creativecommons.org/publicdomain/zero/1.0/ & http://www.canadensys.net/norms	Federal University of Vicosa (UFV/LEEP)	doi:10.1007/s12224-013-9181-1; Acta bot. bras. 27(2): 270-285	http://citations.springer.com/item?doi=10.1007/s12224-011-9106-9	FSN_DynamicsPlotData_2001-2010	Observation	FSN_0015	FSN_Plot_001	2001-11-01	-20.8	-42.85	FSN_0015		http://www.tropicos.org/Name/21301159	Sorocea bonplandii								Moraceae	Sorocea		bonplandii		species	(Baill.) W.C. Burger, Lanj. & Wess. Boer	ICBN	Accepted
FSN_0016		en	http://creativecommons.org/publicdomain/zero/1.0/ & http://www.canadensys.net/norms	Federal University of Vicosa (UFV/LEEP)	doi:10.1007/s12224-013-9181-1; Acta bot. bras. 27(2): 270-285	http://citations.springer.com/item?doi=10.1007/s12224-011-9106-9	FSN_DynamicsPlotData_2001-2010	Observation	FSN_0016	FSN_Plot_001	2001-11-01	-20.8	-42.85	FSN_0016		http://www.tropicos.org/Name/21301159	Sorocea bonplandii								Moraceae	Sorocea		bonplandii		species	(Baill.) W.C. Burger, Lanj. & Wess. Boer	ICBN	Accepted
FSN_0017		en	http://creativecommons.org/publicdomain/zero/1.0/ & http://www.canadensys.net/norms	Federal University of Vicosa (UFV/LEEP)	doi:10.1007/s12224-013-9181-1; Acta bot. bras. 27(2): 270-285	http://citations.springer.com/item?doi=10.1007/s12224-011-9106-9	FSN_DynamicsPlotData_2001-2010	Observation	FSN_0017	FSN_Plot_001	2001-11-01	-20.8	-42.85	FSN_0017		http://www.tropicos.org/Name/17800205	Ocotea dispersa								Lauraceae	Ocotea		dispersa		species	(Nees & Mart.) Mez	ICBN	Accepted
FSN_0018		en	http://creativecommons.org/publicdomain/zero/1.0/ & http://www.canadensys.net/norms	Federal University of Vicosa (UFV/LEEP)	doi:10.1007/s12224-013-9181-1; Acta bot. bras. 27(2): 270-285	http://citations.springer.com/item?doi=10.1007/s12224-011-9106-9	FSN_DynamicsPlotData_2001-2010	Observation	FSN_0018	FSN_Plot_001	2001-11-01	-20.8	-42.85	FSN_0018		http://www.tropicos.org/Name/21300523	Brosimum guianense								Moraceae	Brosimum		guianense		species	(Aubl.) Huber	ICBN	Accepted
FSN_0019		en	http://creativecommons.org/publicdomain/zero/1.0/ & http://www.canadensys.net/norms	Federal University of Vicosa (UFV/LEEP)	doi:10.1007/s12224-013-9181-1; Acta bot. bras. 27(2): 270-285	http://citations.springer.com/item?doi=10.1007/s12224-011-9106-9	FSN_DynamicsPlotData_2001-2010	Observation	FSN_0019	FSN_Plot_001	2001-11-01	-20.8	-42.85	FSN_0019		http://www.tropicos.org/Name/1300086	Astronium graveolens								Anacardiaceae	Astronium		graveolens		species	Jacq.	ICBN	Accepted
FSN_0021		en	http://creativecommons.org/publicdomain/zero/1.0/ & http://www.canadensys.net/norms	Federal University of Vicosa (UFV/LEEP)	doi:10.1007/s12224-013-9181-1; Acta bot. bras. 27(2): 270-285	http://citations.springer.com/item?doi=10.1007/s12224-011-9106-9	FSN_DynamicsPlotData_2001-2010	Observation	FSN_0021	FSN_Plot_001	2001-11-01	-20.8	-42.85	FSN_0021		http://www.tropicos.org/Name/17806000	Ocotea odorifera								Lauraceae	Ocotea		odorifera		species	Rohwer	ICBN	Accepted
FSN_0022		en	http://creativecommons.org/publicdomain/zero/1.0/ & http://www.canadensys.net/norms	Federal University of Vicosa (UFV/LEEP)	doi:10.1007/s12224-013-9181-1; Acta bot. bras. 27(2): 270-285	http://citations.springer.com/item?doi=10.1007/s12224-011-9106-9	FSN_DynamicsPlotData_2001-2010	Observation	FSN_0022	FSN_Plot_001	2001-11-01	-20.8	-42.85	FSN_0022		http://www.tropicos.org/Name/50197494	Pseudopiptadenia contorta								Fabaceae	Pseudopiptadenia		contorta		species	(DC.) G.P. Lewis & M.P. Lima	ICBN	Accepted
FSN_0023		en	http://creativecommons.org/publicdomain/zero/1.0/ & http://www.canadensys.net/norms	Federal University of Vicosa (UFV/LEEP)	doi:10.1007/s12224-013-9181-1; Acta bot. bras. 27(2): 270-285	http://citations.springer.com/item?doi=10.1007/s12224-011-9106-9	FSN_DynamicsPlotData_2001-2010	Observation	FSN_0023	FSN_Plot_001	2001-11-01	-20.8	-42.85	FSN_0023		http://www.tropicos.org/Name/28600149	Matayba elaeagnoides								Sapindaceae	Matayba		elaeagnoides		species	Radlk.	ICBN	Accepted
FSN_0024		en	http://creativecommons.org/publicdomain/zero/1.0/ & http://www.canadensys.net/norms	Federal University of Vicosa (UFV/LEEP)	doi:10.1007/s12224-013-9181-1; Acta bot. bras. 27(2): 270-285	http://citations.springer.com/item?doi=10.1007/s12224-011-9106-9	FSN_DynamicsPlotData_2001-2010	Observation	FSN_0024	FSN_Plot_001	2001-11-01	-20.8	-42.85	FSN_0024		http://www.tropicos.org/Name/28700422	Pouteria caimito								Sapotaceae	Pouteria		caimito		species	(Ruiz & Pav.) Radlk.	ICBN	Accepted
FSN_0025		en	http://creativecommons.org/publicdomain/zero/1.0/ & http://www.canadensys.net/norms	Federal University of Vicosa (UFV/LEEP)	doi:10.1007/s12224-013-9181-1; Acta bot. bras. 27(2): 270-285	http://citations.springer.com/item?doi=10.1007/s12224-011-9106-9	FSN_DynamicsPlotData_2001-2010	Observation	FSN_0025	FSN_Plot_002	2001-11-01	-20.8	-42.85	FSN_0025		http://www.tropicos.org/Name/21200261	Siparuna guianensis								Siparunaceae	Siparuna		guianensis		species	Aubl.	ICBN	Accepted
FSN_0026		en	http://creativecommons.org/publicdomain/zero/1.0/ & http://www.canadensys.net/norms	Federal University of Vicosa (UFV/LEEP)	doi:10.1007/s12224-013-9181-1; Acta bot. bras. 27(2): 270-285	http://citations.springer.com/item?doi=10.1007/s12224-011-9106-9	FSN_DynamicsPlotData_2001-2010	Observation	FSN_0026	FSN_Plot_002	2001-11-01	-20.8	-42.85	FSN_0026		http://www.tropicos.org/Name/22101282	Myrcia pubipetala								Myrtaceae	Myrcia		pubipetala		species	Miq.	ICBN	Accepted
FSN_0027		en	http://creativecommons.org/publicdomain/zero/1.0/ & http://www.canadensys.net/norms	Federal University of Vicosa (UFV/LEEP)	doi:10.1007/s12224-013-9181-1; Acta bot. bras. 27(2): 270-285	http://citations.springer.com/item?doi=10.1007/s12224-011-9106-9	FSN_DynamicsPlotData_2001-2010	Observation	FSN_0027	FSN_Plot_002	2001-11-01	-20.8	-42.85	FSN_0027		http://www.tropicos.org/Name/21200261	Siparuna guianensis								Siparunaceae	Siparuna		guianensis		species	Aubl.	ICBN	Accepted
FSN_0028		en	http://creativecommons.org/publicdomain/zero/1.0/ & http://www.canadensys.net/norms	Federal University of Vicosa (UFV/LEEP)	doi:10.1007/s12224-013-9181-1; Acta bot. bras. 27(2): 270-285	http://citations.springer.com/item?doi=10.1007/s12224-011-9106-9	FSN_DynamicsPlotData_2001-2010	Observation	FSN_0028	FSN_Plot_002	2001-11-01	-20.8	-42.85	FSN_0028			Protium warmingiana								Burseraceae	Protium		warmingiana		species	March,L.	ICBN	No opinion
FSN_0029		en	http://creativecommons.org/publicdomain/zero/1.0/ & http://www.canadensys.net/norms	Federal University of Vicosa (UFV/LEEP)	doi:10.1007/s12224-013-9181-1; Acta bot. bras. 27(2): 270-285	http://citations.springer.com/item?doi=10.1007/s12224-011-9106-9	FSN_DynamicsPlotData_2001-2010	Observation	FSN_0029	FSN_Plot_002	2001-11-01	-20.8	-42.85	FSN_0029		http://www.tropicos.org/Name/17806000	Ocotea odorifera								Lauraceae	Ocotea		odorifera		species	Rohwer	ICBN	Accepted
FSN_0030		en	http://creativecommons.org/publicdomain/zero/1.0/ & http://www.canadensys.net/norms	Federal University of Vicosa (UFV/LEEP)	doi:10.1007/s12224-013-9181-1; Acta bot. bras. 27(2): 270-285	http://citations.springer.com/item?doi=10.1007/s12224-011-9106-9	FSN_DynamicsPlotData_2001-2010	Observation	FSN_0030	FSN_Plot_002	2001-11-01	-20.8	-42.85	FSN_0030		http://www.tropicos.org/Name/1600178	Guatteria australis								Annonaceae	Guatteria		australis		species	A. St.-Hil.	ICBN	Accepted
FSN_0031		en	http://creativecommons.org/publicdomain/zero/1.0/ & http://www.canadensys.net/norms	Federal University of Vicosa (UFV/LEEP)	doi:10.1007/s12224-013-9181-1; Acta bot. bras. 27(2): 270-285	http://citations.springer.com/item?doi=10.1007/s12224-011-9106-9	FSN_DynamicsPlotData_2001-2010	Observation	FSN_0031	FSN_Plot_002	2001-11-01	-20.8	-42.85	FSN_0031		http://www.tropicos.org/Name/28700706	Chrysophyllum gonocarpum								Sapotaceae	Chrysophyllum		gonocarpum		species	(Mart. & Eichler ex Miq.) Engl.	ICBN	Accepted
FSN_0032		en	http://creativecommons.org/publicdomain/zero/1.0/ & http://www.canadensys.net/norms	Federal University of Vicosa (UFV/LEEP)	doi:10.1007/s12224-013-9181-1; Acta bot. bras. 27(2): 270-285	http://citations.springer.com/item?doi=10.1007/s12224-011-9106-9	FSN_DynamicsPlotData_2001-2010	Observation	FSN_0032	FSN_Plot_002	2001-11-01	-20.8	-42.85	FSN_0032		http://www.tropicos.org/Name/22100280	Calyptranthes brasiliensis								Myrtaceae	Calyptranthes		brasiliensis		species	Spreng.	ICBN	Accepted
FSN_0033		en	http://creativecommons.org/publicdomain/zero/1.0/ & http://www.canadensys.net/norms	Federal University of Vicosa (UFV/LEEP)	doi:10.1007/s12224-013-9181-1; Acta bot. bras. 27(2): 270-285	http://citations.springer.com/item?doi=10.1007/s12224-011-9106-9	FSN_DynamicsPlotData_2001-2010	Observation	FSN_0033	FSN_Plot_002	2001-11-01	-20.8	-42.85	FSN_0033		http://www.tropicos.org/Name/21200261	Siparuna guianensis								Siparunaceae	Siparuna		guianensis		species	Aubl.	ICBN	Accepted
FSN_0034		en	http://creativecommons.org/publicdomain/zero/1.0/ & http://www.canadensys.net/norms	Federal University of Vicosa (UFV/LEEP)	doi:10.1007/s12224-013-9181-1; Acta bot. bras. 27(2): 270-285	http://citations.springer.com/item?doi=10.1007/s12224-011-9106-9	FSN_DynamicsPlotData_2001-2010	Observation	FSN_0034	FSN_Plot_002	2001-11-01	-20.8	-42.85	FSN_0034		http://www.tropicos.org/Name/28700706	Chrysophyllum gonocarpum								Sapotaceae	Chrysophyllum		gonocarpum		species	(Mart. & Eichler ex Miq.) Engl.	ICBN	Accepted
FSN_0035		en	http://creativecommons.org/publicdomain/zero/1.0/ & http://www.canadensys.net/norms	Federal University of Vicosa (UFV/LEEP)	doi:10.1007/s12224-013-9181-1; Acta bot. bras. 27(2): 270-285	http://citations.springer.com/item?doi=10.1007/s12224-011-9106-9	FSN_DynamicsPlotData_2001-2010	Observation	FSN_0035	FSN_Plot_002	2001-11-01	-20.8	-42.85	FSN_0035		http://www.tropicos.org/Name/28700706	Chrysophyllum gonocarpum								Sapotaceae	Chrysophyllum		gonocarpum		species	(Mart. & Eichler ex Miq.) Engl.	ICBN	Accepted
FSN_0036		en	http://creativecommons.org/publicdomain/zero/1.0/ & http://www.canadensys.net/norms	Federal University of Vicosa (UFV/LEEP)	doi:10.1007/s12224-013-9181-1; Acta bot. bras. 27(2): 270-285	http://citations.springer.com/item?doi=10.1007/s12224-011-9106-9	FSN_DynamicsPlotData_2001-2010	Observation	FSN_0036	FSN_Plot_002	2001-11-01	-20.8	-42.85	FSN_0036		http://www.tropicos.org/Name/1300086	Astronium graveolens								Anacardiaceae	Astronium		graveolens		species	Jacq.	ICBN	Accepted
FSN_0037		en	http://creativecommons.org/publicdomain/zero/1.0/ & http://www.canadensys.net/norms	Federal University of Vicosa (UFV/LEEP)	doi:10.1007/s12224-013-9181-1; Acta bot. bras. 27(2): 270-285	http://citations.springer.com/item?doi=10.1007/s12224-011-9106-9	FSN_DynamicsPlotData_2001-2010	Observation	FSN_0037	FSN_Plot_002	2001-11-01	-20.8	-42.85	FSN_0037		http://www.tropicos.org/Name/21200261	Siparuna guianensis								Siparunaceae	Siparuna		guianensis		species	Aubl.	ICBN	Accepted
FSN_0038		en	http://creativecommons.org/publicdomain/zero/1.0/ & http://www.canadensys.net/norms	Federal University of Vicosa (UFV/LEEP)	doi:10.1007/s12224-013-9181-1; Acta bot. bras. 27(2): 270-285	http://citations.springer.com/item?doi=10.1007/s12224-011-9106-9	FSN_DynamicsPlotData_2001-2010	Observation	FSN_0038	FSN_Plot_002	2001-11-01	-20.8	-42.85	FSN_0038		http://www.tropicos.org/Name/12500224	Erythroxylum pelleterianum								Erythroxylaceae	Erythroxylum		pelleterianum		species	A. St.-Hil.	ICBN	Accepted
FSN_0039		en	http://creativecommons.org/publicdomain/zero/1.0/ & http://www.canadensys.net/norms	Federal University of Vicosa (UFV/LEEP)	doi:10.1007/s12224-013-9181-1; Acta bot. bras. 27(2): 270-285	http://citations.springer.com/item?doi=10.1007/s12224-011-9106-9	FSN_DynamicsPlotData_2001-2010	Observation	FSN_0039	FSN_Plot_002	2001-11-01	-20.8	-42.85	FSN_0039		http://www.tropicos.org/Name/27900394	Bathysa nicholsonii								Rubiaceae	Bathysa		nicholsonii		species	K. Schum.	ICBN	Accepted
FSN_0040		en	http://creativecommons.org/publicdomain/zero/1.0/ & http://www.canadensys.net/norms	Federal University of Vicosa (UFV/LEEP)	doi:10.1007/s12224-013-9181-1; Acta bot. bras. 27(2): 270-285	http://citations.springer.com/item?doi=10.1007/s12224-011-9106-9	FSN_DynamicsPlotData_2001-2010	Observation	FSN_0040	FSN_Plot_002	2001-11-01	-20.8	-42.85	FSN_0040		http://www.tropicos.org/Name/27900394	Bathysa nicholsonii								Rubiaceae	Bathysa		nicholsonii		species	K. Schum.	ICBN	Accepted
FSN_0041		en	http://creativecommons.org/publicdomain/zero/1.0/ & http://www.canadensys.net/norms	Federal University of Vicosa (UFV/LEEP)	doi:10.1007/s12224-013-9181-1; Acta bot. bras. 27(2): 270-285	http://citations.springer.com/item?doi=10.1007/s12224-011-9106-9	FSN_DynamicsPlotData_2001-2010	Observation	FSN_0041	FSN_Plot_002	2001-11-01	-20.8	-42.85	FSN_0041		http://www.tropicos.org/Name/21200261	Siparuna guianensis								Siparunaceae	Siparuna		guianensis		species	Aubl.	ICBN	Accepted
FSN_0042		en	http://creativecommons.org/publicdomain/zero/1.0/ & http://www.canadensys.net/norms	Federal University of Vicosa (UFV/LEEP)	doi:10.1007/s12224-013-9181-1; Acta bot. bras. 27(2): 270-285	http://citations.springer.com/item?doi=10.1007/s12224-011-9106-9	FSN_DynamicsPlotData_2001-2010	Observation	FSN_0042	FSN_Plot_002	2001-11-01	-20.8	-42.85	FSN_0042		http://www.tropicos.org/Name/22101783	Myrciaria floribunda								Myrtaceae	Myrciaria		floribunda		species	(H. West ex Willd.) O. Berg	ICBN	Accepted
FSN_0043		en	http://creativecommons.org/publicdomain/zero/1.0/ & http://www.canadensys.net/norms	Federal University of Vicosa (UFV/LEEP)	doi:10.1007/s12224-013-9181-1; Acta bot. bras. 27(2): 270-285	http://citations.springer.com/item?doi=10.1007/s12224-011-9106-9	FSN_DynamicsPlotData_2001-2010	Observation	FSN_0043	FSN_Plot_002	2001-11-01	-20.8	-42.85	FSN_0043		http://www.tropicos.org/Name/17802636	Phyllostemonodaphne geminiflora								Lauraceae	Phyllostemonodaphne		geminiflora		species	(Mez) Kosterm.	ICBN	Accepted
FSN_0044		en	http://creativecommons.org/publicdomain/zero/1.0/ & http://www.canadensys.net/norms	Federal University of Vicosa (UFV/LEEP)	doi:10.1007/s12224-013-9181-1; Acta bot. bras. 27(2): 270-285	http://citations.springer.com/item?doi=10.1007/s12224-011-9106-9	FSN_DynamicsPlotData_2001-2010	Observation	FSN_0044	FSN_Plot_002	2001-11-01	-20.8	-42.85	FSN_0044		http://www.tropicos.org/Name/13001763	Swartzia myrtifolia								Fabaceae	Swartzia		myrtifolia		species	Sm.	ICBN	Accepted
FSN_0045		en	http://creativecommons.org/publicdomain/zero/1.0/ & http://www.canadensys.net/norms	Federal University of Vicosa (UFV/LEEP)	doi:10.1007/s12224-013-9181-1; Acta bot. bras. 27(2): 270-285	http://citations.springer.com/item?doi=10.1007/s12224-011-9106-9	FSN_DynamicsPlotData_2001-2010	Observation	FSN_0045	FSN_Plot_002	2001-11-01	-20.8	-42.85	FSN_0045		http://www.tropicos.org/Name/22101783	Myrciaria floribunda								Myrtaceae	Myrciaria		floribunda		species	(H. West ex Willd.) O. Berg	ICBN	Accepted
FSN_0046		en	http://creativecommons.org/publicdomain/zero/1.0/ & http://www.canadensys.net/norms	Federal University of Vicosa (UFV/LEEP)	doi:10.1007/s12224-013-9181-1; Acta bot. bras. 27(2): 270-285	http://citations.springer.com/item?doi=10.1007/s12224-011-9106-9	FSN_DynamicsPlotData_2001-2010	Observation	FSN_0046	FSN_Plot_002	2001-11-01	-20.8	-42.85	FSN_0046		http://www.tropicos.org/Name/21301159	Sorocea bonplandii								Moraceae	Sorocea		bonplandii		species	(Baill.) W.C. Burger, Lanj. & Wess. Boer	ICBN	Accepted
FSN_0047		en	http://creativecommons.org/publicdomain/zero/1.0/ & http://www.canadensys.net/norms	Federal University of Vicosa (UFV/LEEP)	doi:10.1007/s12224-013-9181-1; Acta bot. bras. 27(2): 270-285	http://citations.springer.com/item?doi=10.1007/s12224-011-9106-9	FSN_DynamicsPlotData_2001-2010	Observation	FSN_0047	FSN_Plot_002	2001-11-01	-20.8	-42.85	FSN_0047		http://www.tropicos.org/Name/21301159	Sorocea bonplandii								Moraceae	Sorocea		bonplandii		species	(Baill.) W.C. Burger, Lanj. & Wess. Boer	ICBN	Accepted
FSN_0048		en	http://creativecommons.org/publicdomain/zero/1.0/ & http://www.canadensys.net/norms	Federal University of Vicosa (UFV/LEEP)	doi:10.1007/s12224-013-9181-1; Acta bot. bras. 27(2): 270-285	http://citations.springer.com/item?doi=10.1007/s12224-011-9106-9	FSN_DynamicsPlotData_2001-2010	Observation	FSN_0048	FSN_Plot_002	2001-11-01	-20.8	-42.85	FSN_0048		http://www.tropicos.org/Name/50117335	Virola gardneri								Myristicaceae	Virola		gardneri		species	(A. DC.) Warb.	ICBN	Accepted
FSN_0049		en	http://creativecommons.org/publicdomain/zero/1.0/ & http://www.canadensys.net/norms	Federal University of Vicosa (UFV/LEEP)	doi:10.1007/s12224-013-9181-1; Acta bot. bras. 27(2): 270-285	http://citations.springer.com/item?doi=10.1007/s12224-011-9106-9	FSN_DynamicsPlotData_2001-2010	Observation	FSN_0049	FSN_Plot_002	2001-11-01	-20.8	-42.85	FSN_0049		http://www.tropicos.org/Name/17800126	Aniba firmula								Lauraceae	Aniba		firmula		species	(Nees & Mart.) Mez	ICBN	Accepted
FSN_0050		en	http://creativecommons.org/publicdomain/zero/1.0/ & http://www.canadensys.net/norms	Federal University of Vicosa (UFV/LEEP)	doi:10.1007/s12224-013-9181-1; Acta bot. bras. 27(2): 270-285	http://citations.springer.com/item?doi=10.1007/s12224-011-9106-9	FSN_DynamicsPlotData_2001-2010	Observation	FSN_0050	FSN_Plot_002	2001-11-01	-20.8	-42.85	FSN_0050		http://www.tropicos.org/Name/1300281	Tapirira guianensis								Anacardiaceae	Tapirira		guianensis		species	Aubl.	ICBN	Accepted
FSN_0051		en	http://creativecommons.org/publicdomain/zero/1.0/ & http://www.canadensys.net/norms	Federal University of Vicosa (UFV/LEEP)	doi:10.1007/s12224-013-9181-1; Acta bot. bras. 27(2): 270-285	http://citations.springer.com/item?doi=10.1007/s12224-011-9106-9	FSN_DynamicsPlotData_2001-2010	Observation	FSN_0051	FSN_Plot_003	2001-11-01	-20.8	-42.85	FSN_0051		http://www.tropicos.org/Name/22101783	Myrciaria floribunda								Myrtaceae	Myrciaria		floribunda		species	(H. West ex Willd.) O. Berg	ICBN	Accepted
FSN_0052		en	http://creativecommons.org/publicdomain/zero/1.0/ & http://www.canadensys.net/norms	Federal University of Vicosa (UFV/LEEP)	doi:10.1007/s12224-013-9181-1; Acta bot. bras. 27(2): 270-285	http://citations.springer.com/item?doi=10.1007/s12224-011-9106-9	FSN_DynamicsPlotData_2001-2010	Observation	FSN_0052	FSN_Plot_003	2001-11-01	-20.8	-42.85	FSN_0052		http://www.tropicos.org/Name/22101783	Myrciaria floribunda								Myrtaceae	Myrciaria		floribunda		species	(H. West ex Willd.) O. Berg	ICBN	Accepted
FSN_0053		en	http://creativecommons.org/publicdomain/zero/1.0/ & http://www.canadensys.net/norms	Federal University of Vicosa (UFV/LEEP)	doi:10.1007/s12224-013-9181-1; Acta bot. bras. 27(2): 270-285	http://citations.springer.com/item?doi=10.1007/s12224-011-9106-9	FSN_DynamicsPlotData_2001-2010	Observation	FSN_0053	FSN_Plot_003	2001-11-01	-20.8	-42.85	FSN_0053		http://www.tropicos.org/Name/20400411	Trichilia glabra								Meliaceae	Trichilia		glabra		species	L.	ICBN	Accepted
FSN_0054		en	http://creativecommons.org/publicdomain/zero/1.0/ & http://www.canadensys.net/norms	Federal University of Vicosa (UFV/LEEP)	doi:10.1007/s12224-013-9181-1; Acta bot. bras. 27(2): 270-285	http://citations.springer.com/item?doi=10.1007/s12224-011-9106-9	FSN_DynamicsPlotData_2001-2010	Observation	FSN_0054	FSN_Plot_003	2001-11-01	-20.8	-42.85	FSN_0054		http://www.tropicos.org/Name/21300624	Pourouma guianensis								Urticaceae	Pourouma		guianensis		species	Aubl.	ICBN	Accepted
FSN_0055		en	http://creativecommons.org/publicdomain/zero/1.0/ & http://www.canadensys.net/norms	Federal University of Vicosa (UFV/LEEP)	doi:10.1007/s12224-013-9181-1; Acta bot. bras. 27(2): 270-285	http://citations.springer.com/item?doi=10.1007/s12224-011-9106-9	FSN_DynamicsPlotData_2001-2010	Observation	FSN_0055	FSN_Plot_003	2001-11-01	-20.8	-42.85	FSN_0055		http://www.tropicos.org/Name/50117335	Virola gardneri								Myristicaceae	Virola		gardneri		species	(A. DC.) Warb.	ICBN	Accepted
FSN_0057		en	http://creativecommons.org/publicdomain/zero/1.0/ & http://www.canadensys.net/norms	Federal University of Vicosa (UFV/LEEP)	doi:10.1007/s12224-013-9181-1; Acta bot. bras. 27(2): 270-285	http://citations.springer.com/item?doi=10.1007/s12224-011-9106-9	FSN_DynamicsPlotData_2001-2010	Observation	FSN_0057	FSN_Plot_003	2001-11-01	-20.8	-42.85	FSN_0057			Protium warmingiana								Burseraceae	Protium		warmingiana		species	March,L.	ICBN	No opinion
FSN_0058		en	http://creativecommons.org/publicdomain/zero/1.0/ & http://www.canadensys.net/norms	Federal University of Vicosa (UFV/LEEP)	doi:10.1007/s12224-013-9181-1; Acta bot. bras. 27(2): 270-285	http://citations.springer.com/item?doi=10.1007/s12224-011-9106-9	FSN_DynamicsPlotData_2001-2010	Observation	FSN_0058	FSN_Plot_003	2001-11-01	-20.8	-42.85	FSN_0058		http://www.tropicos.org/Name/12806648	Croton floribundus								Euphorbiaceae	Croton		floribundus		species	Spreng.	ICBN	Accepted
FSN_0059		en	http://creativecommons.org/publicdomain/zero/1.0/ & http://www.canadensys.net/norms	Federal University of Vicosa (UFV/LEEP)	doi:10.1007/s12224-013-9181-1; Acta bot. bras. 27(2): 270-285	http://citations.springer.com/item?doi=10.1007/s12224-011-9106-9	FSN_DynamicsPlotData_2001-2010	Observation	FSN_0059	FSN_Plot_003	2001-11-01	-20.8	-42.85	FSN_0059		http://www.tropicos.org/Name/50084650	Citronella megaphylla								Cardiopteridaceae	Citronella		megaphylla		species	(Miers) R.A. Howard	ICBN	Accepted
FSN_0060		en	http://creativecommons.org/publicdomain/zero/1.0/ & http://www.canadensys.net/norms	Federal University of Vicosa (UFV/LEEP)	doi:10.1007/s12224-013-9181-1; Acta bot. bras. 27(2): 270-285	http://citations.springer.com/item?doi=10.1007/s12224-011-9106-9	FSN_DynamicsPlotData_2001-2010	Observation	FSN_0060	FSN_Plot_003	2001-11-01	-20.8	-42.85	FSN_0060		http://www.tropicos.org/Name/28700706	Chrysophyllum gonocarpum								Sapotaceae	Chrysophyllum		gonocarpum		species	(Mart. & Eichler ex Miq.) Engl.	ICBN	Accepted
FSN_0061		en	http://creativecommons.org/publicdomain/zero/1.0/ & http://www.canadensys.net/norms	Federal University of Vicosa (UFV/LEEP)	doi:10.1007/s12224-013-9181-1; Acta bot. bras. 27(2): 270-285	http://citations.springer.com/item?doi=10.1007/s12224-011-9106-9	FSN_DynamicsPlotData_2001-2010	Observation	FSN_0061	FSN_Plot_003	2001-11-01	-20.8	-42.85	FSN_0061		http://www.tropicos.org/Name/22100280	Calyptranthes brasiliensis								Myrtaceae	Calyptranthes		brasiliensis		species	Spreng.	ICBN	Accepted
FSN_0062		en	http://creativecommons.org/publicdomain/zero/1.0/ & http://www.canadensys.net/norms	Federal University of Vicosa (UFV/LEEP)	doi:10.1007/s12224-013-9181-1; Acta bot. bras. 27(2): 270-285	http://citations.springer.com/item?doi=10.1007/s12224-011-9106-9	FSN_DynamicsPlotData_2001-2010	Observation	FSN_0062	FSN_Plot_003	2001-11-01	-20.8	-42.85	FSN_0062		http://www.tropicos.org/Name/50117335	Virola gardneri								Myristicaceae	Virola		gardneri		species	(A. DC.) Warb.	ICBN	Accepted
FSN_0063		en	http://creativecommons.org/publicdomain/zero/1.0/ & http://www.canadensys.net/norms	Federal University of Vicosa (UFV/LEEP)	doi:10.1007/s12224-013-9181-1; Acta bot. bras. 27(2): 270-285	http://citations.springer.com/item?doi=10.1007/s12224-011-9106-9	FSN_DynamicsPlotData_2001-2010	Observation	FSN_0063	FSN_Plot_003	2001-11-01	-20.8	-42.85	FSN_0063		http://www.tropicos.org/Name/22101783	Myrciaria floribunda								Myrtaceae	Myrciaria		floribunda		species	(H. West ex Willd.) O. Berg	ICBN	Accepted
FSN_0065		en	http://creativecommons.org/publicdomain/zero/1.0/ & http://www.canadensys.net/norms	Federal University of Vicosa (UFV/LEEP)	doi:10.1007/s12224-013-9181-1; Acta bot. bras. 27(2): 270-285	http://citations.springer.com/item?doi=10.1007/s12224-011-9106-9	FSN_DynamicsPlotData_2001-2010	Observation	FSN_0065	FSN_Plot_003	2001-11-01	-20.8	-42.85	FSN_0065		http://www.tropicos.org/Name/21300523	Brosimum guianense								Moraceae	Brosimum		guianense		species	(Aubl.) Huber	ICBN	Accepted
FSN_0067		en	http://creativecommons.org/publicdomain/zero/1.0/ & http://www.canadensys.net/norms	Federal University of Vicosa (UFV/LEEP)	doi:10.1007/s12224-013-9181-1; Acta bot. bras. 27(2): 270-285	http://citations.springer.com/item?doi=10.1007/s12224-011-9106-9	FSN_DynamicsPlotData_2001-2010	Observation	FSN_0067	FSN_Plot_003	2001-11-01	-20.8	-42.85	FSN_0067		http://www.tropicos.org/Name/28700706	Chrysophyllum gonocarpum								Sapotaceae	Chrysophyllum		gonocarpum		species	(Mart. & Eichler ex Miq.) Engl.	ICBN	Accepted
FSN_0068		en	http://creativecommons.org/publicdomain/zero/1.0/ & http://www.canadensys.net/norms	Federal University of Vicosa (UFV/LEEP)	doi:10.1007/s12224-013-9181-1; Acta bot. bras. 27(2): 270-285	http://citations.springer.com/item?doi=10.1007/s12224-011-9106-9	FSN_DynamicsPlotData_2001-2010	Observation	FSN_0068	FSN_Plot_003	2001-11-01	-20.8	-42.85	FSN_0068		http://www.tropicos.org/Name/13001763	Swartzia myrtifolia								Fabaceae	Swartzia		myrtifolia		species	Sm.	ICBN	Accepted
FSN_0069		en	http://creativecommons.org/publicdomain/zero/1.0/ & http://www.canadensys.net/norms	Federal University of Vicosa (UFV/LEEP)	doi:10.1007/s12224-013-9181-1; Acta bot. bras. 27(2): 270-285	http://citations.springer.com/item?doi=10.1007/s12224-011-9106-9	FSN_DynamicsPlotData_2001-2010	Observation	FSN_0069	FSN_Plot_003	2001-11-01	-20.8	-42.85	FSN_0069		http://www.tropicos.org/Name/28700706	Chrysophyllum gonocarpum								Sapotaceae	Chrysophyllum		gonocarpum		species	(Mart. & Eichler ex Miq.) Engl.	ICBN	Accepted
FSN_0070		en	http://creativecommons.org/publicdomain/zero/1.0/ & http://www.canadensys.net/norms	Federal University of Vicosa (UFV/LEEP)	doi:10.1007/s12224-013-9181-1; Acta bot. bras. 27(2): 270-285	http://citations.springer.com/item?doi=10.1007/s12224-011-9106-9	FSN_DynamicsPlotData_2001-2010	Observation	FSN_0070	FSN_Plot_003	2001-11-01	-20.8	-42.85	FSN_0070		http://www.tropicos.org/Name/27906308	Rudgea myrsinifolia								Rubiaceae	Rudgea		myrsinifolia		species	Benth.	ICBN	Accepted
FSN_0071		en	http://creativecommons.org/publicdomain/zero/1.0/ & http://www.canadensys.net/norms	Federal University of Vicosa (UFV/LEEP)	doi:10.1007/s12224-013-9181-1; Acta bot. bras. 27(2): 270-285	http://citations.springer.com/item?doi=10.1007/s12224-011-9106-9	FSN_DynamicsPlotData_2001-2010	Observation	FSN_0071	FSN_Plot_003	2001-11-01	-20.8	-42.85	FSN_0071		http://www.tropicos.org/Name/21200261	Siparuna guianensis								Siparunaceae	Siparuna		guianensis		species	Aubl.	ICBN	Accepted
FSN_0072		en	http://creativecommons.org/publicdomain/zero/1.0/ & http://www.canadensys.net/norms	Federal University of Vicosa (UFV/LEEP)	doi:10.1007/s12224-013-9181-1; Acta bot. bras. 27(2): 270-285	http://citations.springer.com/item?doi=10.1007/s12224-011-9106-9	FSN_DynamicsPlotData_2001-2010	Observation	FSN_0072	FSN_Plot_003	2001-11-01	-20.8	-42.85	FSN_0072		http://www.tropicos.org/Name/22100280	Calyptranthes brasiliensis								Myrtaceae	Calyptranthes		brasiliensis		species	Spreng.	ICBN	Accepted
FSN_0073		en	http://creativecommons.org/publicdomain/zero/1.0/ & http://www.canadensys.net/norms	Federal University of Vicosa (UFV/LEEP)	doi:10.1007/s12224-013-9181-1; Acta bot. bras. 27(2): 270-285	http://citations.springer.com/item?doi=10.1007/s12224-011-9106-9	FSN_DynamicsPlotData_2001-2010	Observation	FSN_0073	FSN_Plot_003	2001-11-01	-20.8	-42.85	FSN_0073		http://www.tropicos.org/Name/2708718	Vernonanthura diffusa								Asteraceae	Vernonanthura		diffusa		species	(Less.) H. Rob.	ICBN	Synonym
FSN_0074		en	http://creativecommons.org/publicdomain/zero/1.0/ & http://www.canadensys.net/norms	Federal University of Vicosa (UFV/LEEP)	doi:10.1007/s12224-013-9181-1; Acta bot. bras. 27(2): 270-285	http://citations.springer.com/item?doi=10.1007/s12224-011-9106-9	FSN_DynamicsPlotData_2001-2010	Observation	FSN_0074	FSN_Plot_003	2001-11-01	-20.8	-42.85	FSN_0074		http://www.tropicos.org/Name/28700706	Chrysophyllum gonocarpum								Sapotaceae	Chrysophyllum		gonocarpum		species	(Mart. & Eichler ex Miq.) Engl.	ICBN	Accepted
FSN_0076		en	http://creativecommons.org/publicdomain/zero/1.0/ & http://www.canadensys.net/norms	Federal University of Vicosa (UFV/LEEP)	doi:10.1007/s12224-013-9181-1; Acta bot. bras. 27(2): 270-285	http://citations.springer.com/item?doi=10.1007/s12224-011-9106-9	FSN_DynamicsPlotData_2001-2010	Observation	FSN_0076	FSN_Plot_003	2001-11-01	-20.8	-42.85	FSN_0076		http://www.tropicos.org/Name/28700706	Chrysophyllum gonocarpum								Sapotaceae	Chrysophyllum		gonocarpum		species	(Mart. & Eichler ex Miq.) Engl.	ICBN	Accepted
FSN_0077		en	http://creativecommons.org/publicdomain/zero/1.0/ & http://www.canadensys.net/norms	Federal University of Vicosa (UFV/LEEP)	doi:10.1007/s12224-013-9181-1; Acta bot. bras. 27(2): 270-285	http://citations.springer.com/item?doi=10.1007/s12224-011-9106-9	FSN_DynamicsPlotData_2001-2010	Observation	FSN_0077	FSN_Plot_003	2001-11-01	-20.8	-42.85	FSN_0077		http://www.tropicos.org/Name/50117335	Virola gardneri								Myristicaceae	Virola		gardneri		species	(A. DC.) Warb.	ICBN	Accepted
FSN_0078		en	http://creativecommons.org/publicdomain/zero/1.0/ & http://www.canadensys.net/norms	Federal University of Vicosa (UFV/LEEP)	doi:10.1007/s12224-013-9181-1; Acta bot. bras. 27(2): 270-285	http://citations.springer.com/item?doi=10.1007/s12224-011-9106-9	FSN_DynamicsPlotData_2001-2010	Observation	FSN_0078	FSN_Plot_003	2001-11-01	-20.8	-42.85	FSN_0078		http://www.tropicos.org/Name/21300523	Brosimum guianense								Moraceae	Brosimum		guianense		species	(Aubl.) Huber	ICBN	Accepted
FSN_0079		en	http://creativecommons.org/publicdomain/zero/1.0/ & http://www.canadensys.net/norms	Federal University of Vicosa (UFV/LEEP)	doi:10.1007/s12224-013-9181-1; Acta bot. bras. 27(2): 270-285	http://citations.springer.com/item?doi=10.1007/s12224-011-9106-9	FSN_DynamicsPlotData_2001-2010	Observation	FSN_0079	FSN_Plot_004	2001-11-01	-20.8	-42.85	FSN_0079		http://www.tropicos.org/Name/28700706	Chrysophyllum gonocarpum								Sapotaceae	Chrysophyllum		gonocarpum		species	(Mart. & Eichler ex Miq.) Engl.	ICBN	Accepted
FSN_0080		en	http://creativecommons.org/publicdomain/zero/1.0/ & http://www.canadensys.net/norms	Federal University of Vicosa (UFV/LEEP)	doi:10.1007/s12224-013-9181-1; Acta bot. bras. 27(2): 270-285	http://citations.springer.com/item?doi=10.1007/s12224-011-9106-9	FSN_DynamicsPlotData_2001-2010	Observation	FSN_0080	FSN_Plot_004	2001-11-01	-20.8	-42.85	FSN_0080		http://www.tropicos.org/Name/28700706	Chrysophyllum gonocarpum								Sapotaceae	Chrysophyllum		gonocarpum		species	(Mart. & Eichler ex Miq.) Engl.	ICBN	Accepted
FSN_0081		en	http://creativecommons.org/publicdomain/zero/1.0/ & http://www.canadensys.net/norms	Federal University of Vicosa (UFV/LEEP)	doi:10.1007/s12224-013-9181-1; Acta bot. bras. 27(2): 270-285	http://citations.springer.com/item?doi=10.1007/s12224-011-9106-9	FSN_DynamicsPlotData_2001-2010	Observation	FSN_0081	FSN_Plot_004	2001-11-01	-20.8	-42.85	FSN_0081		http://www.tropicos.org/Name/22101779	Myrcia splendens								Myrtaceae	Myrcia		splendens		species	(Sw.) DC.	ICBN	Accepted
FSN_0082		en	http://creativecommons.org/publicdomain/zero/1.0/ & http://www.canadensys.net/norms	Federal University of Vicosa (UFV/LEEP)	doi:10.1007/s12224-013-9181-1; Acta bot. bras. 27(2): 270-285	http://citations.springer.com/item?doi=10.1007/s12224-011-9106-9	FSN_DynamicsPlotData_2001-2010	Observation	FSN_0082	FSN_Plot_004	2001-11-01	-20.8	-42.85	FSN_0082		http://www.tropicos.org/Name/1600178	Guatteria australis								Annonaceae	Guatteria		australis		species	A. St.-Hil.	ICBN	Accepted
FSN_0083		en	http://creativecommons.org/publicdomain/zero/1.0/ & http://www.canadensys.net/norms	Federal University of Vicosa (UFV/LEEP)	doi:10.1007/s12224-013-9181-1; Acta bot. bras. 27(2): 270-285	http://citations.springer.com/item?doi=10.1007/s12224-011-9106-9	FSN_DynamicsPlotData_2001-2010	Observation	FSN_0083	FSN_Plot_004	2001-11-01	-20.8	-42.85	FSN_0083		http://www.tropicos.org/Name/22101783	Myrciaria floribunda								Myrtaceae	Myrciaria		floribunda		species	(H. West ex Willd.) O. Berg	ICBN	Accepted
FSN_0084		en	http://creativecommons.org/publicdomain/zero/1.0/ & http://www.canadensys.net/norms	Federal University of Vicosa (UFV/LEEP)	doi:10.1007/s12224-013-9181-1; Acta bot. bras. 27(2): 270-285	http://citations.springer.com/item?doi=10.1007/s12224-011-9106-9	FSN_DynamicsPlotData_2001-2010	Observation	FSN_0084	FSN_Plot_004	2001-11-01	-20.8	-42.85	FSN_0084		http://www.tropicos.org/Name/21200261	Siparuna guianensis								Siparunaceae	Siparuna		guianensis		species	Aubl.	ICBN	Accepted
FSN_0085		en	http://creativecommons.org/publicdomain/zero/1.0/ & http://www.canadensys.net/norms	Federal University of Vicosa (UFV/LEEP)	doi:10.1007/s12224-013-9181-1; Acta bot. bras. 27(2): 270-285	http://citations.springer.com/item?doi=10.1007/s12224-011-9106-9	FSN_DynamicsPlotData_2001-2010	Observation	FSN_0085	FSN_Plot_004	2001-11-01	-20.8	-42.85	FSN_0085		http://www.tropicos.org/Name/28700422	Pouteria caimito								Sapotaceae	Pouteria		caimito		species	(Ruiz & Pav.) Radlk.	ICBN	Accepted
FSN_0086		en	http://creativecommons.org/publicdomain/zero/1.0/ & http://www.canadensys.net/norms	Federal University of Vicosa (UFV/LEEP)	doi:10.1007/s12224-013-9181-1; Acta bot. bras. 27(2): 270-285	http://citations.springer.com/item?doi=10.1007/s12224-011-9106-9	FSN_DynamicsPlotData_2001-2010	Observation	FSN_0086	FSN_Plot_004	2001-11-01	-20.8	-42.85	FSN_0086		http://www.tropicos.org/Name/50222323	Eriotheca candolleana								Malvaceae	Eriotheca		candolleana		species	(K. Schum.) A. Robyns	ICBN	Accepted
FSN_0087		en	http://creativecommons.org/publicdomain/zero/1.0/ & http://www.canadensys.net/norms	Federal University of Vicosa (UFV/LEEP)	doi:10.1007/s12224-013-9181-1; Acta bot. bras. 27(2): 270-285	http://citations.springer.com/item?doi=10.1007/s12224-011-9106-9	FSN_DynamicsPlotData_2001-2010	Observation	FSN_0087	FSN_Plot_004	2001-11-01	-20.8	-42.85	FSN_0087		http://www.tropicos.org/Name/20400411	Trichilia glabra								Meliaceae	Trichilia		glabra		species	L.	ICBN	Accepted
FSN_0089		en	http://creativecommons.org/publicdomain/zero/1.0/ & http://www.canadensys.net/norms	Federal University of Vicosa (UFV/LEEP)	doi:10.1007/s12224-013-9181-1; Acta bot. bras. 27(2): 270-285	http://citations.springer.com/item?doi=10.1007/s12224-011-9106-9	FSN_DynamicsPlotData_2001-2010	Observation	FSN_0089	FSN_Plot_004	2001-11-01	-20.8	-42.85	FSN_0089		http://www.tropicos.org/Name/21200261	Siparuna guianensis								Siparunaceae	Siparuna		guianensis		species	Aubl.	ICBN	Accepted
FSN_0090		en	http://creativecommons.org/publicdomain/zero/1.0/ & http://www.canadensys.net/norms	Federal University of Vicosa (UFV/LEEP)	doi:10.1007/s12224-013-9181-1; Acta bot. bras. 27(2): 270-285	http://citations.springer.com/item?doi=10.1007/s12224-011-9106-9	FSN_DynamicsPlotData_2001-2010	Observation	FSN_0090	FSN_Plot_004	2001-11-01	-20.8	-42.85	FSN_0090		http://www.tropicos.org/Name/27900394	Bathysa nicholsonii								Rubiaceae	Bathysa		nicholsonii		species	K. Schum.	ICBN	Accepted
FSN_0091		en	http://creativecommons.org/publicdomain/zero/1.0/ & http://www.canadensys.net/norms	Federal University of Vicosa (UFV/LEEP)	doi:10.1007/s12224-013-9181-1; Acta bot. bras. 27(2): 270-285	http://citations.springer.com/item?doi=10.1007/s12224-011-9106-9	FSN_DynamicsPlotData_2001-2010	Observation	FSN_0091	FSN_Plot_004	2001-11-01	-20.8	-42.85	FSN_0091		http://www.tropicos.org/Name/7801011	Tovomitopsis saldanhae								Clusiaceae	Tovomitopsis		saldanhae		species	Engl.	ICBN	Accepted
FSN_0092		en	http://creativecommons.org/publicdomain/zero/1.0/ & http://www.canadensys.net/norms	Federal University of Vicosa (UFV/LEEP)	doi:10.1007/s12224-013-9181-1; Acta bot. bras. 27(2): 270-285	http://citations.springer.com/item?doi=10.1007/s12224-011-9106-9	FSN_DynamicsPlotData_2001-2010	Observation	FSN_0092	FSN_Plot_004	2001-11-01	-20.8	-42.85	FSN_0092		http://www.tropicos.org/Name/17806000	Ocotea odorifera								Lauraceae	Ocotea		odorifera		species	Rohwer	ICBN	Accepted
FSN_0093		en	http://creativecommons.org/publicdomain/zero/1.0/ & http://www.canadensys.net/norms	Federal University of Vicosa (UFV/LEEP)	doi:10.1007/s12224-013-9181-1; Acta bot. bras. 27(2): 270-285	http://citations.springer.com/item?doi=10.1007/s12224-011-9106-9	FSN_DynamicsPlotData_2001-2010	Observation	FSN_0093	FSN_Plot_004	2001-11-01	-20.8	-42.85	FSN_0093		http://www.tropicos.org/Name/27900394	Bathysa nicholsonii								Rubiaceae	Bathysa		nicholsonii		species	K. Schum.	ICBN	Accepted
FSN_0094		en	http://creativecommons.org/publicdomain/zero/1.0/ & http://www.canadensys.net/norms	Federal University of Vicosa (UFV/LEEP)	doi:10.1007/s12224-013-9181-1; Acta bot. bras. 27(2): 270-285	http://citations.springer.com/item?doi=10.1007/s12224-011-9106-9	FSN_DynamicsPlotData_2001-2010	Observation	FSN_0094	FSN_Plot_004	2001-11-01	-20.8	-42.85	FSN_0094		http://www.tropicos.org/Name/50095914	Mouriri glazioviana								Melastomataceae	Mouriri		glazioviana		species	Cogn.	ICBN	Accepted
FSN_0095		en	http://creativecommons.org/publicdomain/zero/1.0/ & http://www.canadensys.net/norms	Federal University of Vicosa (UFV/LEEP)	doi:10.1007/s12224-013-9181-1; Acta bot. bras. 27(2): 270-285	http://citations.springer.com/item?doi=10.1007/s12224-011-9106-9	FSN_DynamicsPlotData_2001-2010	Observation	FSN_0095	FSN_Plot_004	2001-11-01	-20.8	-42.85	FSN_0095		http://www.tropicos.org/Name/50061245	Guapira opposita								Nyctaginaceae	Guapira		opposita		species	(Vell.) Reitz	ICBN	Accepted
FSN_0096		en	http://creativecommons.org/publicdomain/zero/1.0/ & http://www.canadensys.net/norms	Federal University of Vicosa (UFV/LEEP)	doi:10.1007/s12224-013-9181-1; Acta bot. bras. 27(2): 270-285	http://citations.springer.com/item?doi=10.1007/s12224-011-9106-9	FSN_DynamicsPlotData_2001-2010	Observation	FSN_0096	FSN_Plot_004	2001-11-01	-20.8	-42.85	FSN_0096		http://www.tropicos.org/Name/12806648	Croton floribundus								Euphorbiaceae	Croton		floribundus		species	Spreng.	ICBN	Accepted
FSN_0097		en	http://creativecommons.org/publicdomain/zero/1.0/ & http://www.canadensys.net/norms	Federal University of Vicosa (UFV/LEEP)	doi:10.1007/s12224-013-9181-1; Acta bot. bras. 27(2): 270-285	http://citations.springer.com/item?doi=10.1007/s12224-011-9106-9	FSN_DynamicsPlotData_2001-2010	Observation	FSN_0097	FSN_Plot_004	2001-11-01	-20.8	-42.85	FSN_0097		http://www.tropicos.org/Name/22101783	Myrciaria floribunda								Myrtaceae	Myrciaria		floribunda		species	(H. West ex Willd.) O. Berg	ICBN	Accepted
FSN_0098		en	http://creativecommons.org/publicdomain/zero/1.0/ & http://www.canadensys.net/norms	Federal University of Vicosa (UFV/LEEP)	doi:10.1007/s12224-013-9181-1; Acta bot. bras. 27(2): 270-285	http://citations.springer.com/item?doi=10.1007/s12224-011-9106-9	FSN_DynamicsPlotData_2001-2010	Observation	FSN_0098	FSN_Plot_004	2001-11-01	-20.8	-42.85	FSN_0098		http://www.tropicos.org/Name/22100280	Calyptranthes brasiliensis								Myrtaceae	Calyptranthes		brasiliensis		species	Spreng.	ICBN	Accepted
FSN_0100		en	http://creativecommons.org/publicdomain/zero/1.0/ & http://www.canadensys.net/norms	Federal University of Vicosa (UFV/LEEP)	doi:10.1007/s12224-013-9181-1; Acta bot. bras. 27(2): 270-285	http://citations.springer.com/item?doi=10.1007/s12224-011-9106-9	FSN_DynamicsPlotData_2001-2010	Observation	FSN_0100	FSN_Plot_004	2001-11-01	-20.8	-42.85	FSN_0100		http://www.tropicos.org/Name/21200261	Siparuna guianensis								Siparunaceae	Siparuna		guianensis		species	Aubl.	ICBN	Accepted
FSN_0101		en	http://creativecommons.org/publicdomain/zero/1.0/ & http://www.canadensys.net/norms	Federal University of Vicosa (UFV/LEEP)	doi:10.1007/s12224-013-9181-1; Acta bot. bras. 27(2): 270-285	http://citations.springer.com/item?doi=10.1007/s12224-011-9106-9	FSN_DynamicsPlotData_2001-2010	Observation	FSN_0101	FSN_Plot_005	2001-11-01	-20.8	-42.85	FSN_0101		http://www.tropicos.org/Name/1600178	Guatteria australis								Annonaceae	Guatteria		australis		species	A. St.-Hil.	ICBN	Accepted
FSN_0102		en	http://creativecommons.org/publicdomain/zero/1.0/ & http://www.canadensys.net/norms	Federal University of Vicosa (UFV/LEEP)	doi:10.1007/s12224-013-9181-1; Acta bot. bras. 27(2): 270-285	http://citations.springer.com/item?doi=10.1007/s12224-011-9106-9	FSN_DynamicsPlotData_2001-2010	Observation	FSN_0102	FSN_Plot_005	2001-11-01	-20.8	-42.85	FSN_0102			Protium warmingiana								Burseraceae	Protium		warmingiana		species	March,L.	ICBN	No opinion
FSN_0103		en	http://creativecommons.org/publicdomain/zero/1.0/ & http://www.canadensys.net/norms	Federal University of Vicosa (UFV/LEEP)	doi:10.1007/s12224-013-9181-1; Acta bot. bras. 27(2): 270-285	http://citations.springer.com/item?doi=10.1007/s12224-011-9106-9	FSN_DynamicsPlotData_2001-2010	Observation	FSN_0103	FSN_Plot_005	2001-11-01	-20.8	-42.85	FSN_0103		http://www.tropicos.org/Name/21301845	Sorocea hilariana								Moraceae	Sorocea		hilariana		species	(Casar.) Bureau	ICBN	Synonym
FSN_0105		en	http://creativecommons.org/publicdomain/zero/1.0/ & http://www.canadensys.net/norms	Federal University of Vicosa (UFV/LEEP)	doi:10.1007/s12224-013-9181-1; Acta bot. bras. 27(2): 270-285	http://citations.springer.com/item?doi=10.1007/s12224-011-9106-9	FSN_DynamicsPlotData_2001-2010	Observation	FSN_0105	FSN_Plot_005	2001-11-01	-20.8	-42.85	FSN_0105			Protium warmingiana								Burseraceae	Protium		warmingiana		species	March,L.	ICBN	No opinion
FSN_0106		en	http://creativecommons.org/publicdomain/zero/1.0/ & http://www.canadensys.net/norms	Federal University of Vicosa (UFV/LEEP)	doi:10.1007/s12224-013-9181-1; Acta bot. bras. 27(2): 270-285	http://citations.springer.com/item?doi=10.1007/s12224-011-9106-9	FSN_DynamicsPlotData_2001-2010	Observation	FSN_0106	FSN_Plot_005	2001-11-01	-20.8	-42.85	FSN_0106		http://www.tropicos.org/Name/22106180	Myrcia pallida								Myrtaceae	Myrcia		pallida		species	(O. Berg) N. Silveira	ICBN	Accepted
FSN_0107		en	http://creativecommons.org/publicdomain/zero/1.0/ & http://www.canadensys.net/norms	Federal University of Vicosa (UFV/LEEP)	doi:10.1007/s12224-013-9181-1; Acta bot. bras. 27(2): 270-285	http://citations.springer.com/item?doi=10.1007/s12224-011-9106-9	FSN_DynamicsPlotData_2001-2010	Observation	FSN_0107	FSN_Plot_005	2001-11-01	-20.8	-42.85	FSN_0107		http://www.tropicos.org/Name/21200261	Siparuna guianensis								Siparunaceae	Siparuna		guianensis		species	Aubl.	ICBN	Accepted
FSN_0108		en	http://creativecommons.org/publicdomain/zero/1.0/ & http://www.canadensys.net/norms	Federal University of Vicosa (UFV/LEEP)	doi:10.1007/s12224-013-9181-1; Acta bot. bras. 27(2): 270-285	http://citations.springer.com/item?doi=10.1007/s12224-011-9106-9	FSN_DynamicsPlotData_2001-2010	Observation	FSN_0108	FSN_Plot_005	2001-11-01	-20.8	-42.85	FSN_0108		http://www.tropicos.org/Name/13001763	Swartzia myrtifolia								Fabaceae	Swartzia		myrtifolia		species	Sm.	ICBN	Accepted
FSN_0109		en	http://creativecommons.org/publicdomain/zero/1.0/ & http://www.canadensys.net/norms	Federal University of Vicosa (UFV/LEEP)	doi:10.1007/s12224-013-9181-1; Acta bot. bras. 27(2): 270-285	http://citations.springer.com/item?doi=10.1007/s12224-011-9106-9	FSN_DynamicsPlotData_2001-2010	Observation	FSN_0109	FSN_Plot_005	2001-11-01	-20.8	-42.85	FSN_0109		http://www.tropicos.org/Name/22500158	Pisonia ambigua								Nyctaginaceae	Pisonia		ambigua		species	Heimerl	ICBN	Accepted
FSN_0110		en	http://creativecommons.org/publicdomain/zero/1.0/ & http://www.canadensys.net/norms	Federal University of Vicosa (UFV/LEEP)	doi:10.1007/s12224-013-9181-1; Acta bot. bras. 27(2): 270-285	http://citations.springer.com/item?doi=10.1007/s12224-011-9106-9	FSN_DynamicsPlotData_2001-2010	Observation	FSN_0110	FSN_Plot_005	2001-11-01	-20.8	-42.85	FSN_0110		http://www.tropicos.org/Name/28700706	Chrysophyllum gonocarpum								Sapotaceae	Chrysophyllum		gonocarpum		species	(Mart. & Eichler ex Miq.) Engl.	ICBN	Accepted
FSN_0111		en	http://creativecommons.org/publicdomain/zero/1.0/ & http://www.canadensys.net/norms	Federal University of Vicosa (UFV/LEEP)	doi:10.1007/s12224-013-9181-1; Acta bot. bras. 27(2): 270-285	http://citations.springer.com/item?doi=10.1007/s12224-011-9106-9	FSN_DynamicsPlotData_2001-2010	Observation	FSN_0111	FSN_Plot_005	2001-11-01	-20.8	-42.85	FSN_0111		http://www.tropicos.org/Name/22900081	Heisteria silvianii								Olacaceae	Heisteria		silvianii		species	Schwacke	ICBN	Accepted
FSN_0112		en	http://creativecommons.org/publicdomain/zero/1.0/ & http://www.canadensys.net/norms	Federal University of Vicosa (UFV/LEEP)	doi:10.1007/s12224-013-9181-1; Acta bot. bras. 27(2): 270-285	http://citations.springer.com/item?doi=10.1007/s12224-011-9106-9	FSN_DynamicsPlotData_2001-2010	Observation	FSN_0112	FSN_Plot_006	2001-11-01	-20.8	-42.85	FSN_0112		http://www.tropicos.org/Name/27900394	Bathysa nicholsonii								Rubiaceae	Bathysa		nicholsonii		species	K. Schum.	ICBN	Accepted
FSN_0113		en	http://creativecommons.org/publicdomain/zero/1.0/ & http://www.canadensys.net/norms	Federal University of Vicosa (UFV/LEEP)	doi:10.1007/s12224-013-9181-1; Acta bot. bras. 27(2): 270-285	http://citations.springer.com/item?doi=10.1007/s12224-011-9106-9	FSN_DynamicsPlotData_2001-2010	Observation	FSN_0113	FSN_Plot_006	2001-11-01	-20.8	-42.85	FSN_0113		http://www.tropicos.org/Name/13200173	Casearia ulmifolia								Salicaceae	Casearia		ulmifolia		species	Vahl ex Vent.	ICBN	Accepted
FSN_0114		en	http://creativecommons.org/publicdomain/zero/1.0/ & http://www.canadensys.net/norms	Federal University of Vicosa (UFV/LEEP)	doi:10.1007/s12224-013-9181-1; Acta bot. bras. 27(2): 270-285	http://citations.springer.com/item?doi=10.1007/s12224-011-9106-9	FSN_DynamicsPlotData_2001-2010	Observation	FSN_0114	FSN_Plot_006	2001-11-01	-20.8	-42.85	FSN_0114		http://www.tropicos.org/Name/28700706	Chrysophyllum gonocarpum								Sapotaceae	Chrysophyllum		gonocarpum		species	(Mart. & Eichler ex Miq.) Engl.	ICBN	Accepted
FSN_0115		en	http://creativecommons.org/publicdomain/zero/1.0/ & http://www.canadensys.net/norms	Federal University of Vicosa (UFV/LEEP)	doi:10.1007/s12224-013-9181-1; Acta bot. bras. 27(2): 270-285	http://citations.springer.com/item?doi=10.1007/s12224-011-9106-9	FSN_DynamicsPlotData_2001-2010	Observation	FSN_0115	FSN_Plot_006	2001-11-01	-20.8	-42.85	FSN_0115		http://www.tropicos.org/Name/40037996	Neomitranthes								Myrtaceae	Neomitranthes				genus	D. Legrand	ICBN	Accepted
FSN_0117		en	http://creativecommons.org/publicdomain/zero/1.0/ & http://www.canadensys.net/norms	Federal University of Vicosa (UFV/LEEP)	doi:10.1007/s12224-013-9181-1; Acta bot. bras. 27(2): 270-285	http://citations.springer.com/item?doi=10.1007/s12224-011-9106-9	FSN_DynamicsPlotData_2001-2010	Observation	FSN_0117	FSN_Plot_006	2001-11-01	-20.8	-42.85	FSN_0117		http://www.tropicos.org/Name/50117335	Virola gardneri								Myristicaceae	Virola		gardneri		species	(A. DC.) Warb.	ICBN	Accepted
FSN_0118		en	http://creativecommons.org/publicdomain/zero/1.0/ & http://www.canadensys.net/norms	Federal University of Vicosa (UFV/LEEP)	doi:10.1007/s12224-013-9181-1; Acta bot. bras. 27(2): 270-285	http://citations.springer.com/item?doi=10.1007/s12224-011-9106-9	FSN_DynamicsPlotData_2001-2010	Observation	FSN_0118	FSN_Plot_006	2001-11-01	-20.8	-42.85	FSN_0118		http://www.tropicos.org/Name/22100951	Marlierea excoriata								Myrtaceae	Marlierea		excoriata		species	Mart.	ICBN	Accepted
FSN_0119		en	http://creativecommons.org/publicdomain/zero/1.0/ & http://www.canadensys.net/norms	Federal University of Vicosa (UFV/LEEP)	doi:10.1007/s12224-013-9181-1; Acta bot. bras. 27(2): 270-285	http://citations.springer.com/item?doi=10.1007/s12224-011-9106-9	FSN_DynamicsPlotData_2001-2010	Observation	FSN_0119	FSN_Plot_006	2001-11-01	-20.8	-42.85	FSN_0119		http://www.tropicos.org/Name/40037996	Neomitranthes								Myrtaceae	Neomitranthes				genus	D. Legrand	ICBN	Accepted
FSN_0120		en	http://creativecommons.org/publicdomain/zero/1.0/ & http://www.canadensys.net/norms	Federal University of Vicosa (UFV/LEEP)	doi:10.1007/s12224-013-9181-1; Acta bot. bras. 27(2): 270-285	http://citations.springer.com/item?doi=10.1007/s12224-011-9106-9	FSN_DynamicsPlotData_2001-2010	Observation	FSN_0120	FSN_Plot_006	2001-11-01	-20.8	-42.85	FSN_0120		http://www.tropicos.org/Name/21301159	Sorocea bonplandii								Moraceae	Sorocea		bonplandii		species	(Baill.) W.C. Burger, Lanj. & Wess. Boer	ICBN	Accepted
FSN_0121		en	http://creativecommons.org/publicdomain/zero/1.0/ & http://www.canadensys.net/norms	Federal University of Vicosa (UFV/LEEP)	doi:10.1007/s12224-013-9181-1; Acta bot. bras. 27(2): 270-285	http://citations.springer.com/item?doi=10.1007/s12224-011-9106-9	FSN_DynamicsPlotData_2001-2010	Observation	FSN_0121	FSN_Plot_006	2001-11-01	-20.8	-42.85	FSN_0121		http://www.tropicos.org/Name/22100951	Marlierea excoriata								Myrtaceae	Marlierea		excoriata		species	Mart.	ICBN	Accepted
FSN_0122		en	http://creativecommons.org/publicdomain/zero/1.0/ & http://www.canadensys.net/norms	Federal University of Vicosa (UFV/LEEP)	doi:10.1007/s12224-013-9181-1; Acta bot. bras. 27(2): 270-285	http://citations.springer.com/item?doi=10.1007/s12224-011-9106-9	FSN_DynamicsPlotData_2001-2010	Observation	FSN_0122	FSN_Plot_006	2001-11-01	-20.8	-42.85	FSN_0122		http://www.tropicos.org/Name/22100280	Calyptranthes brasiliensis								Myrtaceae	Calyptranthes		brasiliensis		species	Spreng.	ICBN	Accepted
FSN_0123		en	http://creativecommons.org/publicdomain/zero/1.0/ & http://www.canadensys.net/norms	Federal University of Vicosa (UFV/LEEP)	doi:10.1007/s12224-013-9181-1; Acta bot. bras. 27(2): 270-285	http://citations.springer.com/item?doi=10.1007/s12224-011-9106-9	FSN_DynamicsPlotData_2001-2010	Observation	FSN_0123	FSN_Plot_006	2001-11-01	-20.8	-42.85	FSN_0123		http://www.tropicos.org/Name/27906308	Rudgea myrsinifolia								Rubiaceae	Rudgea		myrsinifolia		species	Benth.	ICBN	Accepted
FSN_0124		en	http://creativecommons.org/publicdomain/zero/1.0/ & http://www.canadensys.net/norms	Federal University of Vicosa (UFV/LEEP)	doi:10.1007/s12224-013-9181-1; Acta bot. bras. 27(2): 270-285	http://citations.springer.com/item?doi=10.1007/s12224-011-9106-9	FSN_DynamicsPlotData_2001-2010	Observation	FSN_0124	FSN_Plot_006	2001-11-01	-20.8	-42.85	FSN_0124		http://www.tropicos.org/Name/27900394	Bathysa nicholsonii								Rubiaceae	Bathysa		nicholsonii		species	K. Schum.	ICBN	Accepted
FSN_0125		en	http://creativecommons.org/publicdomain/zero/1.0/ & http://www.canadensys.net/norms	Federal University of Vicosa (UFV/LEEP)	doi:10.1007/s12224-013-9181-1; Acta bot. bras. 27(2): 270-285	http://citations.springer.com/item?doi=10.1007/s12224-011-9106-9	FSN_DynamicsPlotData_2001-2010	Observation	FSN_0125	FSN_Plot_006	2001-11-01	-20.8	-42.85	FSN_0125		http://www.tropicos.org/Name/40037996	Neomitranthes								Myrtaceae	Neomitranthes				genus	D. Legrand	ICBN	Accepted
FSN_0126		en	http://creativecommons.org/publicdomain/zero/1.0/ & http://www.canadensys.net/norms	Federal University of Vicosa (UFV/LEEP)	doi:10.1007/s12224-013-9181-1; Acta bot. bras. 27(2): 270-285	http://citations.springer.com/item?doi=10.1007/s12224-011-9106-9	FSN_DynamicsPlotData_2001-2010	Observation	FSN_0126	FSN_Plot_006	2001-11-01	-20.8	-42.85	FSN_0126		http://www.tropicos.org/Name/22105840	Marlierea teuscheriana								Myrtaceae	Marlierea		teuscheriana		species	(O. Berg) D. Legrand	ICBN	Accepted
FSN_0127		en	http://creativecommons.org/publicdomain/zero/1.0/ & http://www.canadensys.net/norms	Federal University of Vicosa (UFV/LEEP)	doi:10.1007/s12224-013-9181-1; Acta bot. bras. 27(2): 270-285	http://citations.springer.com/item?doi=10.1007/s12224-011-9106-9	FSN_DynamicsPlotData_2001-2010	Observation	FSN_0127	FSN_Plot_006	2001-11-01	-20.8	-42.85	FSN_0127		http://www.tropicos.org/Name/12802196	Sapium glandulosum								Euphorbiaceae	Sapium		glandulosum		species	(L.) Morong	ICBN	Accepted
FSN_0128		en	http://creativecommons.org/publicdomain/zero/1.0/ & http://www.canadensys.net/norms	Federal University of Vicosa (UFV/LEEP)	doi:10.1007/s12224-013-9181-1; Acta bot. bras. 27(2): 270-285	http://citations.springer.com/item?doi=10.1007/s12224-011-9106-9	FSN_DynamicsPlotData_2001-2010	Observation	FSN_0128	FSN_Plot_006	2001-11-01	-20.8	-42.85	FSN_0128		http://www.tropicos.org/Name/21800039	Virola bicuhyba								Myristicaceae	Virola		bicuhyba		species	(Schott ex Spreng.) Warb.	ICBN	Accepted
FSN_0129		en	http://creativecommons.org/publicdomain/zero/1.0/ & http://www.canadensys.net/norms	Federal University of Vicosa (UFV/LEEP)	doi:10.1007/s12224-013-9181-1; Acta bot. bras. 27(2): 270-285	http://citations.springer.com/item?doi=10.1007/s12224-011-9106-9	FSN_DynamicsPlotData_2001-2010	Observation	FSN_0129	FSN_Plot_006	2001-11-01	-20.8	-42.85	FSN_0129		http://www.tropicos.org/Name/21301845	Sorocea hilariana								Moraceae	Sorocea		hilariana		species	(Casar.) Bureau	ICBN	Synonym
FSN_0131		en	http://creativecommons.org/publicdomain/zero/1.0/ & http://www.canadensys.net/norms	Federal University of Vicosa (UFV/LEEP)	doi:10.1007/s12224-013-9181-1; Acta bot. bras. 27(2): 270-285	http://citations.springer.com/item?doi=10.1007/s12224-011-9106-9	FSN_DynamicsPlotData_2001-2010	Observation	FSN_0131	FSN_Plot_006	2001-11-01	-20.8	-42.85	FSN_0131		http://www.tropicos.org/Name/21800039	Virola bicuhyba								Myristicaceae	Virola		bicuhyba		species	(Schott ex Spreng.) Warb.	ICBN	Accepted
FSN_0132		en	http://creativecommons.org/publicdomain/zero/1.0/ & http://www.canadensys.net/norms	Federal University of Vicosa (UFV/LEEP)	doi:10.1007/s12224-013-9181-1; Acta bot. bras. 27(2): 270-285	http://citations.springer.com/item?doi=10.1007/s12224-011-9106-9	FSN_DynamicsPlotData_2001-2010	Observation	FSN_0132	FSN_Plot_006	2001-11-01	-20.8	-42.85	FSN_0132		http://www.tropicos.org/Name/22105840	Marlierea teuscheriana								Myrtaceae	Marlierea		teuscheriana		species	(O. Berg) D. Legrand	ICBN	Accepted
FSN_0133		en	http://creativecommons.org/publicdomain/zero/1.0/ & http://www.canadensys.net/norms	Federal University of Vicosa (UFV/LEEP)	doi:10.1007/s12224-013-9181-1; Acta bot. bras. 27(2): 270-285	http://citations.springer.com/item?doi=10.1007/s12224-011-9106-9	FSN_DynamicsPlotData_2001-2010	Observation	FSN_0133	FSN_Plot_006	2001-11-01	-20.8	-42.85	FSN_0133		http://www.tropicos.org/Name/21301845	Sorocea hilariana								Moraceae	Sorocea		hilariana		species	(Casar.) Bureau	ICBN	Synonym
FSN_0135		en	http://creativecommons.org/publicdomain/zero/1.0/ & http://www.canadensys.net/norms	Federal University of Vicosa (UFV/LEEP)	doi:10.1007/s12224-013-9181-1; Acta bot. bras. 27(2): 270-285	http://citations.springer.com/item?doi=10.1007/s12224-011-9106-9	FSN_DynamicsPlotData_2001-2010	Observation	FSN_0135	FSN_Plot_007	2001-11-01	-20.8	-42.85	FSN_0135		http://www.tropicos.org/Name/28700706	Chrysophyllum gonocarpum								Sapotaceae	Chrysophyllum		gonocarpum		species	(Mart. & Eichler ex Miq.) Engl.	ICBN	Accepted
FSN_0136		en	http://creativecommons.org/publicdomain/zero/1.0/ & http://www.canadensys.net/norms	Federal University of Vicosa (UFV/LEEP)	doi:10.1007/s12224-013-9181-1; Acta bot. bras. 27(2): 270-285	http://citations.springer.com/item?doi=10.1007/s12224-011-9106-9	FSN_DynamicsPlotData_2001-2010	Observation	FSN_0136	FSN_Plot_007	2001-11-01	-20.8	-42.85	FSN_0136		http://www.tropicos.org/Name/40037996	Neomitranthes								Myrtaceae	Neomitranthes				genus	D. Legrand	ICBN	Accepted
FSN_0137		en	http://creativecommons.org/publicdomain/zero/1.0/ & http://www.canadensys.net/norms	Federal University of Vicosa (UFV/LEEP)	doi:10.1007/s12224-013-9181-1; Acta bot. bras. 27(2): 270-285	http://citations.springer.com/item?doi=10.1007/s12224-011-9106-9	FSN_DynamicsPlotData_2001-2010	Observation	FSN_0137	FSN_Plot_007	2001-11-01	-20.8	-42.85	FSN_0137		http://www.tropicos.org/Name/17802636	Phyllostemonodaphne geminiflora								Lauraceae	Phyllostemonodaphne		geminiflora		species	(Mez) Kosterm.	ICBN	Accepted
FSN_0138		en	http://creativecommons.org/publicdomain/zero/1.0/ & http://www.canadensys.net/norms	Federal University of Vicosa (UFV/LEEP)	doi:10.1007/s12224-013-9181-1; Acta bot. bras. 27(2): 270-285	http://citations.springer.com/item?doi=10.1007/s12224-011-9106-9	FSN_DynamicsPlotData_2001-2010	Observation	FSN_0138	FSN_Plot_007	2001-11-01	-20.8	-42.85	FSN_0138		http://www.tropicos.org/Name/2400454	Euterpe edulis								Arecaceae	Euterpe		edulis		species	Mart.	ICBN	Accepted
FSN_0139		en	http://creativecommons.org/publicdomain/zero/1.0/ & http://www.canadensys.net/norms	Federal University of Vicosa (UFV/LEEP)	doi:10.1007/s12224-013-9181-1; Acta bot. bras. 27(2): 270-285	http://citations.springer.com/item?doi=10.1007/s12224-011-9106-9	FSN_DynamicsPlotData_2001-2010	Observation	FSN_0139	FSN_Plot_007	2001-11-01	-20.8	-42.85	FSN_0139			Protium warmingiana								Burseraceae	Protium		warmingiana		species	March,L.	ICBN	No opinion
FSN_0140		en	http://creativecommons.org/publicdomain/zero/1.0/ & http://www.canadensys.net/norms	Federal University of Vicosa (UFV/LEEP)	doi:10.1007/s12224-013-9181-1; Acta bot. bras. 27(2): 270-285	http://citations.springer.com/item?doi=10.1007/s12224-011-9106-9	FSN_DynamicsPlotData_2001-2010	Observation	FSN_0140	FSN_Plot_007	2001-11-01	-20.8	-42.85	FSN_0140		http://www.tropicos.org/Name/22101282	Myrcia pubipetala								Myrtaceae	Myrcia		pubipetala		species	Miq.	ICBN	Accepted
FSN_0141		en	http://creativecommons.org/publicdomain/zero/1.0/ & http://www.canadensys.net/norms	Federal University of Vicosa (UFV/LEEP)	doi:10.1007/s12224-013-9181-1; Acta bot. bras. 27(2): 270-285	http://citations.springer.com/item?doi=10.1007/s12224-011-9106-9	FSN_DynamicsPlotData_2001-2010	Observation	FSN_0141	FSN_Plot_007	2001-11-01	-20.8	-42.85	FSN_0141		http://www.tropicos.org/Name/2400454	Euterpe edulis								Arecaceae	Euterpe		edulis		species	Mart.	ICBN	Accepted
FSN_0142		en	http://creativecommons.org/publicdomain/zero/1.0/ & http://www.canadensys.net/norms	Federal University of Vicosa (UFV/LEEP)	doi:10.1007/s12224-013-9181-1; Acta bot. bras. 27(2): 270-285	http://citations.springer.com/item?doi=10.1007/s12224-011-9106-9	FSN_DynamicsPlotData_2001-2010	Observation	FSN_0142	FSN_Plot_007	2001-11-01	-20.8	-42.85	FSN_0142		http://www.tropicos.org/Name/40037996	Neomitranthes								Myrtaceae	Neomitranthes				genus	D. Legrand	ICBN	Accepted
FSN_0143		en	http://creativecommons.org/publicdomain/zero/1.0/ & http://www.canadensys.net/norms	Federal University of Vicosa (UFV/LEEP)	doi:10.1007/s12224-013-9181-1; Acta bot. bras. 27(2): 270-285	http://citations.springer.com/item?doi=10.1007/s12224-011-9106-9	FSN_DynamicsPlotData_2001-2010	Observation	FSN_0143	FSN_Plot_007	2001-11-01	-20.8	-42.85	FSN_0143		http://www.tropicos.org/Name/100289489	Annona neolaurifolia								Annonaceae	Annona		neolaurifolia		species	H. Rainer	ICBN	Accepted
FSN_0144		en	http://creativecommons.org/publicdomain/zero/1.0/ & http://www.canadensys.net/norms	Federal University of Vicosa (UFV/LEEP)	doi:10.1007/s12224-013-9181-1; Acta bot. bras. 27(2): 270-285	http://citations.springer.com/item?doi=10.1007/s12224-011-9106-9	FSN_DynamicsPlotData_2001-2010	Observation	FSN_0144	FSN_Plot_007	2001-11-01	-20.8	-42.85	FSN_0144		http://www.tropicos.org/Name/21200261	Siparuna guianensis								Siparunaceae	Siparuna		guianensis		species	Aubl.	ICBN	Accepted
FSN_0145		en	http://creativecommons.org/publicdomain/zero/1.0/ & http://www.canadensys.net/norms	Federal University of Vicosa (UFV/LEEP)	doi:10.1007/s12224-013-9181-1; Acta bot. bras. 27(2): 270-285	http://citations.springer.com/item?doi=10.1007/s12224-011-9106-9	FSN_DynamicsPlotData_2001-2010	Observation	FSN_0145	FSN_Plot_007	2001-11-01	-20.8	-42.85	FSN_0145		http://www.tropicos.org/Name/21300535	Helicostylis tomentosa								Moraceae	Helicostylis		tomentosa		species	(Poepp. & Endl.) Rusby	ICBN	Accepted
FSN_0146		en	http://creativecommons.org/publicdomain/zero/1.0/ & http://www.canadensys.net/norms	Federal University of Vicosa (UFV/LEEP)	doi:10.1007/s12224-013-9181-1; Acta bot. bras. 27(2): 270-285	http://citations.springer.com/item?doi=10.1007/s12224-011-9106-9	FSN_DynamicsPlotData_2001-2010	Observation	FSN_0146	FSN_Plot_007	2001-11-01	-20.8	-42.85	FSN_0146		http://www.tropicos.org/Name/100289489	Annona neolaurifolia								Annonaceae	Annona		neolaurifolia		species	H. Rainer	ICBN	Accepted
FSN_0147		en	http://creativecommons.org/publicdomain/zero/1.0/ & http://www.canadensys.net/norms	Federal University of Vicosa (UFV/LEEP)	doi:10.1007/s12224-013-9181-1; Acta bot. bras. 27(2): 270-285	http://citations.springer.com/item?doi=10.1007/s12224-011-9106-9	FSN_DynamicsPlotData_2001-2010	Observation	FSN_0147	FSN_Plot_007	2001-11-01	-20.8	-42.85	FSN_0147		http://www.tropicos.org/Name/50222323	Eriotheca candolleana								Malvaceae	Eriotheca		candolleana		species	(K. Schum.) A. Robyns	ICBN	Accepted
FSN_0148		en	http://creativecommons.org/publicdomain/zero/1.0/ & http://www.canadensys.net/norms	Federal University of Vicosa (UFV/LEEP)	doi:10.1007/s12224-013-9181-1; Acta bot. bras. 27(2): 270-285	http://citations.springer.com/item?doi=10.1007/s12224-011-9106-9	FSN_DynamicsPlotData_2001-2010	Observation	FSN_0148	FSN_Plot_007	2001-11-01	-20.8	-42.85	FSN_0148		http://www.tropicos.org/Name/40037996	Neomitranthes								Myrtaceae	Neomitranthes				genus	D. Legrand	ICBN	Accepted
FSN_0149		en	http://creativecommons.org/publicdomain/zero/1.0/ & http://www.canadensys.net/norms	Federal University of Vicosa (UFV/LEEP)	doi:10.1007/s12224-013-9181-1; Acta bot. bras. 27(2): 270-285	http://citations.springer.com/item?doi=10.1007/s12224-011-9106-9	FSN_DynamicsPlotData_2001-2010	Observation	FSN_0149	FSN_Plot_007	2001-11-01	-20.8	-42.85	FSN_0149		http://www.tropicos.org/Name/2200796	Schefflera morototoni								Araliaceae	Schefflera		morototoni		species	(Aubl.) Maguire, Steyerm. & Frodin	ICBN	Accepted
FSN_0150		en	http://creativecommons.org/publicdomain/zero/1.0/ & http://www.canadensys.net/norms	Federal University of Vicosa (UFV/LEEP)	doi:10.1007/s12224-013-9181-1; Acta bot. bras. 27(2): 270-285	http://citations.springer.com/item?doi=10.1007/s12224-011-9106-9	FSN_DynamicsPlotData_2001-2010	Observation	FSN_0150	FSN_Plot_007	2001-11-01	-20.8	-42.85	FSN_0150		http://www.tropicos.org/Name/22105840	Marlierea teuscheriana								Myrtaceae	Marlierea		teuscheriana		species	(O. Berg) D. Legrand	ICBN	Accepted
FSN_0151		en	http://creativecommons.org/publicdomain/zero/1.0/ & http://www.canadensys.net/norms	Federal University of Vicosa (UFV/LEEP)	doi:10.1007/s12224-013-9181-1; Acta bot. bras. 27(2): 270-285	http://citations.springer.com/item?doi=10.1007/s12224-011-9106-9	FSN_DynamicsPlotData_2001-2010	Observation	FSN_0151	FSN_Plot_007	2001-11-01	-20.8	-42.85	FSN_0151		http://www.tropicos.org/Name/21200261	Siparuna guianensis								Siparunaceae	Siparuna		guianensis		species	Aubl.	ICBN	Accepted
FSN_0152		en	http://creativecommons.org/publicdomain/zero/1.0/ & http://www.canadensys.net/norms	Federal University of Vicosa (UFV/LEEP)	doi:10.1007/s12224-013-9181-1; Acta bot. bras. 27(2): 270-285	http://citations.springer.com/item?doi=10.1007/s12224-011-9106-9	FSN_DynamicsPlotData_2001-2010	Observation	FSN_0152	FSN_Plot_007	2001-11-01	-20.8	-42.85	FSN_0152		http://www.tropicos.org/Name/21200261	Siparuna guianensis								Siparunaceae	Siparuna		guianensis		species	Aubl.	ICBN	Accepted
FSN_0153		en	http://creativecommons.org/publicdomain/zero/1.0/ & http://www.canadensys.net/norms	Federal University of Vicosa (UFV/LEEP)	doi:10.1007/s12224-013-9181-1; Acta bot. bras. 27(2): 270-285	http://citations.springer.com/item?doi=10.1007/s12224-011-9106-9	FSN_DynamicsPlotData_2001-2010	Observation	FSN_0153	FSN_Plot_007	2001-11-01	-20.8	-42.85	FSN_0153		http://www.tropicos.org/Name/2400454	Euterpe edulis								Arecaceae	Euterpe		edulis		species	Mart.	ICBN	Accepted
FSN_0154		en	http://creativecommons.org/publicdomain/zero/1.0/ & http://www.canadensys.net/norms	Federal University of Vicosa (UFV/LEEP)	doi:10.1007/s12224-013-9181-1; Acta bot. bras. 27(2): 270-285	http://citations.springer.com/item?doi=10.1007/s12224-011-9106-9	FSN_DynamicsPlotData_2001-2010	Observation	FSN_0154	FSN_Plot_007	2001-11-01	-20.8	-42.85	FSN_0154		http://www.tropicos.org/Name/25002004	Piper arboreum								Piperaceae	Piper		arboreum		species	Aubl.	ICBN	Accepted
FSN_0155		en	http://creativecommons.org/publicdomain/zero/1.0/ & http://www.canadensys.net/norms	Federal University of Vicosa (UFV/LEEP)	doi:10.1007/s12224-013-9181-1; Acta bot. bras. 27(2): 270-285	http://citations.springer.com/item?doi=10.1007/s12224-011-9106-9	FSN_DynamicsPlotData_2001-2010	Observation	FSN_0155	FSN_Plot_007	2001-11-01	-20.8	-42.85	FSN_0155		http://www.tropicos.org/Name/17802636	Phyllostemonodaphne geminiflora								Lauraceae	Phyllostemonodaphne		geminiflora		species	(Mez) Kosterm.	ICBN	Accepted
FSN_0156		en	http://creativecommons.org/publicdomain/zero/1.0/ & http://www.canadensys.net/norms	Federal University of Vicosa (UFV/LEEP)	doi:10.1007/s12224-013-9181-1; Acta bot. bras. 27(2): 270-285	http://citations.springer.com/item?doi=10.1007/s12224-011-9106-9	FSN_DynamicsPlotData_2001-2010	Observation	FSN_0156	FSN_Plot_007	2001-11-01	-20.8	-42.85	FSN_0156		http://www.tropicos.org/Name/28700706	Chrysophyllum gonocarpum								Sapotaceae	Chrysophyllum		gonocarpum		species	(Mart. & Eichler ex Miq.) Engl.	ICBN	Accepted
FSN_0157		en	http://creativecommons.org/publicdomain/zero/1.0/ & http://www.canadensys.net/norms	Federal University of Vicosa (UFV/LEEP)	doi:10.1007/s12224-013-9181-1; Acta bot. bras. 27(2): 270-285	http://citations.springer.com/item?doi=10.1007/s12224-011-9106-9	FSN_DynamicsPlotData_2001-2010	Observation	FSN_0157	FSN_Plot_007	2001-11-01	-20.8	-42.85	FSN_0157		http://www.tropicos.org/Name/28700706	Chrysophyllum gonocarpum								Sapotaceae	Chrysophyllum		gonocarpum		species	(Mart. & Eichler ex Miq.) Engl.	ICBN	Accepted
FSN_0158		en	http://creativecommons.org/publicdomain/zero/1.0/ & http://www.canadensys.net/norms	Federal University of Vicosa (UFV/LEEP)	doi:10.1007/s12224-013-9181-1; Acta bot. bras. 27(2): 270-285	http://citations.springer.com/item?doi=10.1007/s12224-011-9106-9	FSN_DynamicsPlotData_2001-2010	Observation	FSN_0158	FSN_Plot_007	2001-11-01	-20.8	-42.85	FSN_0158		http://www.tropicos.org/Name/21200261	Siparuna guianensis								Siparunaceae	Siparuna		guianensis		species	Aubl.	ICBN	Accepted
FSN_0159		en	http://creativecommons.org/publicdomain/zero/1.0/ & http://www.canadensys.net/norms	Federal University of Vicosa (UFV/LEEP)	doi:10.1007/s12224-013-9181-1; Acta bot. bras. 27(2): 270-285	http://citations.springer.com/item?doi=10.1007/s12224-011-9106-9	FSN_DynamicsPlotData_2001-2010	Observation	FSN_0159	FSN_Plot_007	2001-11-01	-20.8	-42.85	FSN_0159		http://www.tropicos.org/Name/2400454	Euterpe edulis								Arecaceae	Euterpe		edulis		species	Mart.	ICBN	Accepted
FSN_0160		en	http://creativecommons.org/publicdomain/zero/1.0/ & http://www.canadensys.net/norms	Federal University of Vicosa (UFV/LEEP)	doi:10.1007/s12224-013-9181-1; Acta bot. bras. 27(2): 270-285	http://citations.springer.com/item?doi=10.1007/s12224-011-9106-9	FSN_DynamicsPlotData_2001-2010	Observation	FSN_0160	FSN_Plot_007	2001-11-01	-20.8	-42.85	FSN_0160		http://www.tropicos.org/Name/27900394	Bathysa nicholsonii								Rubiaceae	Bathysa		nicholsonii		species	K. Schum.	ICBN	Accepted
FSN_0161		en	http://creativecommons.org/publicdomain/zero/1.0/ & http://www.canadensys.net/norms	Federal University of Vicosa (UFV/LEEP)	doi:10.1007/s12224-013-9181-1; Acta bot. bras. 27(2): 270-285	http://citations.springer.com/item?doi=10.1007/s12224-011-9106-9	FSN_DynamicsPlotData_2001-2010	Observation	FSN_0161	FSN_Plot_007	2001-11-01	-20.8	-42.85	FSN_0161		http://www.tropicos.org/Name/28700422	Pouteria caimito								Sapotaceae	Pouteria		caimito		species	(Ruiz & Pav.) Radlk.	ICBN	Accepted
FSN_0162		en	http://creativecommons.org/publicdomain/zero/1.0/ & http://www.canadensys.net/norms	Federal University of Vicosa (UFV/LEEP)	doi:10.1007/s12224-013-9181-1; Acta bot. bras. 27(2): 270-285	http://citations.springer.com/item?doi=10.1007/s12224-011-9106-9	FSN_DynamicsPlotData_2001-2010	Observation	FSN_0162	FSN_Plot_007	2001-11-01	-20.8	-42.85	FSN_0162		http://www.tropicos.org/Name/17800493	Urbanodendron verrucosum								Lauraceae	Urbanodendron		verrucosum		species	(Nees) Mez	ICBN	Accepted
FSN_0165		en	http://creativecommons.org/publicdomain/zero/1.0/ & http://www.canadensys.net/norms	Federal University of Vicosa (UFV/LEEP)	doi:10.1007/s12224-013-9181-1; Acta bot. bras. 27(2): 270-285	http://citations.springer.com/item?doi=10.1007/s12224-011-9106-9	FSN_DynamicsPlotData_2001-2010	Observation	FSN_0165	FSN_Plot_008	2001-11-01	-20.8	-42.85	FSN_0165		http://www.tropicos.org/Name/22106180	Myrcia pallida								Myrtaceae	Myrcia		pallida		species	(O. Berg) N. Silveira	ICBN	Accepted
FSN_0166		en	http://creativecommons.org/publicdomain/zero/1.0/ & http://www.canadensys.net/norms	Federal University of Vicosa (UFV/LEEP)	doi:10.1007/s12224-013-9181-1; Acta bot. bras. 27(2): 270-285	http://citations.springer.com/item?doi=10.1007/s12224-011-9106-9	FSN_DynamicsPlotData_2001-2010	Observation	FSN_0166	FSN_Plot_008	2001-11-01	-20.8	-42.85	FSN_0166		http://www.tropicos.org/Name/27906308	Rudgea myrsinifolia								Rubiaceae	Rudgea		myrsinifolia		species	Benth.	ICBN	Accepted
FSN_0167		en	http://creativecommons.org/publicdomain/zero/1.0/ & http://www.canadensys.net/norms	Federal University of Vicosa (UFV/LEEP)	doi:10.1007/s12224-013-9181-1; Acta bot. bras. 27(2): 270-285	http://citations.springer.com/item?doi=10.1007/s12224-011-9106-9	FSN_DynamicsPlotData_2001-2010	Observation	FSN_0167	FSN_Plot_008	2001-11-01	-20.8	-42.85	FSN_0167		http://www.tropicos.org/Name/21301159	Sorocea bonplandii								Moraceae	Sorocea		bonplandii		species	(Baill.) W.C. Burger, Lanj. & Wess. Boer	ICBN	Accepted
FSN_0168		en	http://creativecommons.org/publicdomain/zero/1.0/ & http://www.canadensys.net/norms	Federal University of Vicosa (UFV/LEEP)	doi:10.1007/s12224-013-9181-1; Acta bot. bras. 27(2): 270-285	http://citations.springer.com/item?doi=10.1007/s12224-011-9106-9	FSN_DynamicsPlotData_2001-2010	Observation	FSN_0168	FSN_Plot_008	2001-11-01	-20.8	-42.85	FSN_0168		http://www.tropicos.org/Name/13001763	Swartzia myrtifolia								Fabaceae	Swartzia		myrtifolia		species	Sm.	ICBN	Accepted
FSN_0169		en	http://creativecommons.org/publicdomain/zero/1.0/ & http://www.canadensys.net/norms	Federal University of Vicosa (UFV/LEEP)	doi:10.1007/s12224-013-9181-1; Acta bot. bras. 27(2): 270-285	http://citations.springer.com/item?doi=10.1007/s12224-011-9106-9	FSN_DynamicsPlotData_2001-2010	Observation	FSN_0169	FSN_Plot_008	2001-11-01	-20.8	-42.85	FSN_0169		http://www.tropicos.org/Name/22106180	Myrcia pallida								Myrtaceae	Myrcia		pallida		species	(O. Berg) N. Silveira	ICBN	Accepted
FSN_0170		en	http://creativecommons.org/publicdomain/zero/1.0/ & http://www.canadensys.net/norms	Federal University of Vicosa (UFV/LEEP)	doi:10.1007/s12224-013-9181-1; Acta bot. bras. 27(2): 270-285	http://citations.springer.com/item?doi=10.1007/s12224-011-9106-9	FSN_DynamicsPlotData_2001-2010	Observation	FSN_0170	FSN_Plot_008	2001-11-01	-20.8	-42.85	FSN_0170		http://www.tropicos.org/Name/22500158	Pisonia ambigua								Nyctaginaceae	Pisonia		ambigua		species	Heimerl	ICBN	Accepted
FSN_0171		en	http://creativecommons.org/publicdomain/zero/1.0/ & http://www.canadensys.net/norms	Federal University of Vicosa (UFV/LEEP)	doi:10.1007/s12224-013-9181-1; Acta bot. bras. 27(2): 270-285	http://citations.springer.com/item?doi=10.1007/s12224-011-9106-9	FSN_DynamicsPlotData_2001-2010	Observation	FSN_0171	FSN_Plot_008	2001-11-01	-20.8	-42.85	FSN_0171		http://www.tropicos.org/Name/21200261	Siparuna guianensis								Siparunaceae	Siparuna		guianensis		species	Aubl.	ICBN	Accepted
FSN_0172		en	http://creativecommons.org/publicdomain/zero/1.0/ & http://www.canadensys.net/norms	Federal University of Vicosa (UFV/LEEP)	doi:10.1007/s12224-013-9181-1; Acta bot. bras. 27(2): 270-285	http://citations.springer.com/item?doi=10.1007/s12224-011-9106-9	FSN_DynamicsPlotData_2001-2010	Observation	FSN_0172	FSN_Plot_008	2001-11-01	-20.8	-42.85	FSN_0172		http://www.tropicos.org/Name/22106180	Myrcia pallida								Myrtaceae	Myrcia		pallida		species	(O. Berg) N. Silveira	ICBN	Accepted
FSN_0174		en	http://creativecommons.org/publicdomain/zero/1.0/ & http://www.canadensys.net/norms	Federal University of Vicosa (UFV/LEEP)	doi:10.1007/s12224-013-9181-1; Acta bot. bras. 27(2): 270-285	http://citations.springer.com/item?doi=10.1007/s12224-011-9106-9	FSN_DynamicsPlotData_2001-2010	Observation	FSN_0174	FSN_Plot_008	2001-11-01	-20.8	-42.85	FSN_0174		http://www.tropicos.org/Name/21200261	Siparuna guianensis								Siparunaceae	Siparuna		guianensis		species	Aubl.	ICBN	Accepted
FSN_0175		en	http://creativecommons.org/publicdomain/zero/1.0/ & http://www.canadensys.net/norms	Federal University of Vicosa (UFV/LEEP)	doi:10.1007/s12224-013-9181-1; Acta bot. bras. 27(2): 270-285	http://citations.springer.com/item?doi=10.1007/s12224-011-9106-9	FSN_DynamicsPlotData_2001-2010	Observation	FSN_0175	FSN_Plot_008	2001-11-01	-20.8	-42.85	FSN_0175		http://www.tropicos.org/Name/1600178	Guatteria australis								Annonaceae	Guatteria		australis		species	A. St.-Hil.	ICBN	Accepted
FSN_0176		en	http://creativecommons.org/publicdomain/zero/1.0/ & http://www.canadensys.net/norms	Federal University of Vicosa (UFV/LEEP)	doi:10.1007/s12224-013-9181-1; Acta bot. bras. 27(2): 270-285	http://citations.springer.com/item?doi=10.1007/s12224-011-9106-9	FSN_DynamicsPlotData_2001-2010	Observation	FSN_0176	FSN_Plot_008	2001-11-01	-20.8	-42.85	FSN_0176		http://www.tropicos.org/Name/21301159	Sorocea bonplandii								Moraceae	Sorocea		bonplandii		species	(Baill.) W.C. Burger, Lanj. & Wess. Boer	ICBN	Accepted
FSN_0177		en	http://creativecommons.org/publicdomain/zero/1.0/ & http://www.canadensys.net/norms	Federal University of Vicosa (UFV/LEEP)	doi:10.1007/s12224-013-9181-1; Acta bot. bras. 27(2): 270-285	http://citations.springer.com/item?doi=10.1007/s12224-011-9106-9	FSN_DynamicsPlotData_2001-2010	Observation	FSN_0177	FSN_Plot_008	2001-11-01	-20.8	-42.85	FSN_0177		http://www.tropicos.org/Name/100289489	Annona neolaurifolia								Annonaceae	Annona		neolaurifolia		species	H. Rainer	ICBN	Accepted
FSN_0178		en	http://creativecommons.org/publicdomain/zero/1.0/ & http://www.canadensys.net/norms	Federal University of Vicosa (UFV/LEEP)	doi:10.1007/s12224-013-9181-1; Acta bot. bras. 27(2): 270-285	http://citations.springer.com/item?doi=10.1007/s12224-011-9106-9	FSN_DynamicsPlotData_2001-2010	Observation	FSN_0178	FSN_Plot_008	2001-11-01	-20.8	-42.85	FSN_0178		http://www.tropicos.org/Name/22101783	Myrciaria floribunda								Myrtaceae	Myrciaria		floribunda		species	(H. West ex Willd.) O. Berg	ICBN	Accepted
FSN_0179		en	http://creativecommons.org/publicdomain/zero/1.0/ & http://www.canadensys.net/norms	Federal University of Vicosa (UFV/LEEP)	doi:10.1007/s12224-013-9181-1; Acta bot. bras. 27(2): 270-285	http://citations.springer.com/item?doi=10.1007/s12224-011-9106-9	FSN_DynamicsPlotData_2001-2010	Observation	FSN_0179	FSN_Plot_008	2001-11-01	-20.8	-42.85	FSN_0179		http://www.tropicos.org/Name/21200261	Siparuna guianensis								Siparunaceae	Siparuna		guianensis		species	Aubl.	ICBN	Accepted
FSN_0180		en	http://creativecommons.org/publicdomain/zero/1.0/ & http://www.canadensys.net/norms	Federal University of Vicosa (UFV/LEEP)	doi:10.1007/s12224-013-9181-1; Acta bot. bras. 27(2): 270-285	http://citations.springer.com/item?doi=10.1007/s12224-011-9106-9	FSN_DynamicsPlotData_2001-2010	Observation	FSN_0180	FSN_Plot_008	2001-11-01	-20.8	-42.85	FSN_0180		http://www.tropicos.org/Name/22100616	Eugenia lambertiana								Myrtaceae	Eugenia		lambertiana		species	DC.	ICBN	Accepted
FSN_0181		en	http://creativecommons.org/publicdomain/zero/1.0/ & http://www.canadensys.net/norms	Federal University of Vicosa (UFV/LEEP)	doi:10.1007/s12224-013-9181-1; Acta bot. bras. 27(2): 270-285	http://citations.springer.com/item?doi=10.1007/s12224-011-9106-9	FSN_DynamicsPlotData_2001-2010	Observation	FSN_0181	FSN_Plot_008	2001-11-01	-20.8	-42.85	FSN_0181		http://www.tropicos.org/Name/21200261	Siparuna guianensis								Siparunaceae	Siparuna		guianensis		species	Aubl.	ICBN	Accepted
FSN_0182		en	http://creativecommons.org/publicdomain/zero/1.0/ & http://www.canadensys.net/norms	Federal University of Vicosa (UFV/LEEP)	doi:10.1007/s12224-013-9181-1; Acta bot. bras. 27(2): 270-285	http://citations.springer.com/item?doi=10.1007/s12224-011-9106-9	FSN_DynamicsPlotData_2001-2010	Observation	FSN_0182	FSN_Plot_008	2001-11-01	-20.8	-42.85	FSN_0182		http://www.tropicos.org/Name/21200261	Siparuna guianensis								Siparunaceae	Siparuna		guianensis		species	Aubl.	ICBN	Accepted
FSN_0183		en	http://creativecommons.org/publicdomain/zero/1.0/ & http://www.canadensys.net/norms	Federal University of Vicosa (UFV/LEEP)	doi:10.1007/s12224-013-9181-1; Acta bot. bras. 27(2): 270-285	http://citations.springer.com/item?doi=10.1007/s12224-011-9106-9	FSN_DynamicsPlotData_2001-2010	Observation	FSN_0183	FSN_Plot_008	2001-11-01	-20.8	-42.85	FSN_0183		http://www.tropicos.org/Name/21301159	Sorocea bonplandii								Moraceae	Sorocea		bonplandii		species	(Baill.) W.C. Burger, Lanj. & Wess. Boer	ICBN	Accepted
FSN_0185		en	http://creativecommons.org/publicdomain/zero/1.0/ & http://www.canadensys.net/norms	Federal University of Vicosa (UFV/LEEP)	doi:10.1007/s12224-013-9181-1; Acta bot. bras. 27(2): 270-285	http://citations.springer.com/item?doi=10.1007/s12224-011-9106-9	FSN_DynamicsPlotData_2001-2010	Observation	FSN_0185	FSN_Plot_009	2001-11-01	-20.8	-42.85	FSN_0185		http://www.tropicos.org/Name/50117335	Virola gardneri								Myristicaceae	Virola		gardneri		species	(A. DC.) Warb.	ICBN	Accepted
FSN_0186		en	http://creativecommons.org/publicdomain/zero/1.0/ & http://www.canadensys.net/norms	Federal University of Vicosa (UFV/LEEP)	doi:10.1007/s12224-013-9181-1; Acta bot. bras. 27(2): 270-285	http://citations.springer.com/item?doi=10.1007/s12224-011-9106-9	FSN_DynamicsPlotData_2001-2010	Observation	FSN_0186	FSN_Plot_009	2001-11-01	-20.8	-42.85	FSN_0186		http://www.tropicos.org/Name/29600563	Cestrum mariquitense								Solanaceae	Cestrum		mariquitense		species	Kunth	ICBN	Accepted
FSN_0187		en	http://creativecommons.org/publicdomain/zero/1.0/ & http://www.canadensys.net/norms	Federal University of Vicosa (UFV/LEEP)	doi:10.1007/s12224-013-9181-1; Acta bot. bras. 27(2): 270-285	http://citations.springer.com/item?doi=10.1007/s12224-011-9106-9	FSN_DynamicsPlotData_2001-2010	Observation	FSN_0187	FSN_Plot_009	2001-11-01	-20.8	-42.85	FSN_0187		http://www.tropicos.org/Name/21200261	Siparuna guianensis								Siparunaceae	Siparuna		guianensis		species	Aubl.	ICBN	Accepted
FSN_0188		en	http://creativecommons.org/publicdomain/zero/1.0/ & http://www.canadensys.net/norms	Federal University of Vicosa (UFV/LEEP)	doi:10.1007/s12224-013-9181-1; Acta bot. bras. 27(2): 270-285	http://citations.springer.com/item?doi=10.1007/s12224-011-9106-9	FSN_DynamicsPlotData_2001-2010	Observation	FSN_0188	FSN_Plot_009	2001-11-01	-20.8	-42.85	FSN_0188		http://www.tropicos.org/Name/21301159	Sorocea bonplandii								Moraceae	Sorocea		bonplandii		species	(Baill.) W.C. Burger, Lanj. & Wess. Boer	ICBN	Accepted
FSN_0189		en	http://creativecommons.org/publicdomain/zero/1.0/ & http://www.canadensys.net/norms	Federal University of Vicosa (UFV/LEEP)	doi:10.1007/s12224-013-9181-1; Acta bot. bras. 27(2): 270-285	http://citations.springer.com/item?doi=10.1007/s12224-011-9106-9	FSN_DynamicsPlotData_2001-2010	Observation	FSN_0189	FSN_Plot_009	2001-11-01	-20.8	-42.85	FSN_0189		http://www.tropicos.org/Name/17802636	Phyllostemonodaphne geminiflora								Lauraceae	Phyllostemonodaphne		geminiflora		species	(Mez) Kosterm.	ICBN	Accepted
FSN_0190		en	http://creativecommons.org/publicdomain/zero/1.0/ & http://www.canadensys.net/norms	Federal University of Vicosa (UFV/LEEP)	doi:10.1007/s12224-013-9181-1; Acta bot. bras. 27(2): 270-285	http://citations.springer.com/item?doi=10.1007/s12224-011-9106-9	FSN_DynamicsPlotData_2001-2010	Observation	FSN_0190	FSN_Plot_009	2001-11-01	-20.8	-42.85	FSN_0190		http://www.tropicos.org/Name/29600563	Cestrum mariquitense								Solanaceae	Cestrum		mariquitense		species	Kunth	ICBN	Accepted
FSN_0191		en	http://creativecommons.org/publicdomain/zero/1.0/ & http://www.canadensys.net/norms	Federal University of Vicosa (UFV/LEEP)	doi:10.1007/s12224-013-9181-1; Acta bot. bras. 27(2): 270-285	http://citations.springer.com/item?doi=10.1007/s12224-011-9106-9	FSN_DynamicsPlotData_2001-2010	Observation	FSN_0191	FSN_Plot_009	2001-11-01	-20.8	-42.85	FSN_0191		http://www.tropicos.org/Name/1600178	Guatteria australis								Annonaceae	Guatteria		australis		species	A. St.-Hil.	ICBN	Accepted
FSN_0193		en	http://creativecommons.org/publicdomain/zero/1.0/ & http://www.canadensys.net/norms	Federal University of Vicosa (UFV/LEEP)	doi:10.1007/s12224-013-9181-1; Acta bot. bras. 27(2): 270-285	http://citations.springer.com/item?doi=10.1007/s12224-011-9106-9	FSN_DynamicsPlotData_2001-2010	Observation	FSN_0193	FSN_Plot_009	2001-11-01	-20.8	-42.85	FSN_0193		http://www.tropicos.org/Name/21301845	Sorocea hilariana								Moraceae	Sorocea		hilariana		species	(Casar.) Bureau	ICBN	Synonym
FSN_0194		en	http://creativecommons.org/publicdomain/zero/1.0/ & http://www.canadensys.net/norms	Federal University of Vicosa (UFV/LEEP)	doi:10.1007/s12224-013-9181-1; Acta bot. bras. 27(2): 270-285	http://citations.springer.com/item?doi=10.1007/s12224-011-9106-9	FSN_DynamicsPlotData_2001-2010	Observation	FSN_0194	FSN_Plot_009	2001-11-01	-20.8	-42.85	FSN_0194		http://www.tropicos.org/Name/17801069	Nectandra lanceolata								Lauraceae	Nectandra		lanceolata		species	Nees & Mart.	ICBN	Accepted
FSN_0195		en	http://creativecommons.org/publicdomain/zero/1.0/ & http://www.canadensys.net/norms	Federal University of Vicosa (UFV/LEEP)	doi:10.1007/s12224-013-9181-1; Acta bot. bras. 27(2): 270-285	http://citations.springer.com/item?doi=10.1007/s12224-011-9106-9	FSN_DynamicsPlotData_2001-2010	Observation	FSN_0195	FSN_Plot_009	2001-11-01	-20.8	-42.85	FSN_0195		http://www.tropicos.org/Name/42000012	Monimiaceae								Monimiaceae					family	Juss.	ICBN	Accepted
FSN_0197		en	http://creativecommons.org/publicdomain/zero/1.0/ & http://www.canadensys.net/norms	Federal University of Vicosa (UFV/LEEP)	doi:10.1007/s12224-013-9181-1; Acta bot. bras. 27(2): 270-285	http://citations.springer.com/item?doi=10.1007/s12224-011-9106-9	FSN_DynamicsPlotData_2001-2010	Observation	FSN_0197	FSN_Plot_009	2001-11-01	-20.8	-42.85	FSN_0197		http://www.tropicos.org/Name/28600149	Matayba elaeagnoides								Sapindaceae	Matayba		elaeagnoides		species	Radlk.	ICBN	Accepted
FSN_0198		en	http://creativecommons.org/publicdomain/zero/1.0/ & http://www.canadensys.net/norms	Federal University of Vicosa (UFV/LEEP)	doi:10.1007/s12224-013-9181-1; Acta bot. bras. 27(2): 270-285	http://citations.springer.com/item?doi=10.1007/s12224-011-9106-9	FSN_DynamicsPlotData_2001-2010	Observation	FSN_0198	FSN_Plot_009	2001-11-01	-20.8	-42.85	FSN_0198			Protium warmingiana								Burseraceae	Protium		warmingiana		species	March,L.	ICBN	No opinion
FSN_0199		en	http://creativecommons.org/publicdomain/zero/1.0/ & http://www.canadensys.net/norms	Federal University of Vicosa (UFV/LEEP)	doi:10.1007/s12224-013-9181-1; Acta bot. bras. 27(2): 270-285	http://citations.springer.com/item?doi=10.1007/s12224-011-9106-9	FSN_DynamicsPlotData_2001-2010	Observation	FSN_0199	FSN_Plot_009	2001-11-01	-20.8	-42.85	FSN_0199		http://www.tropicos.org/Name/2400454	Euterpe edulis								Arecaceae	Euterpe		edulis		species	Mart.	ICBN	Accepted
FSN_0200		en	http://creativecommons.org/publicdomain/zero/1.0/ & http://www.canadensys.net/norms	Federal University of Vicosa (UFV/LEEP)	doi:10.1007/s12224-013-9181-1; Acta bot. bras. 27(2): 270-285	http://citations.springer.com/item?doi=10.1007/s12224-011-9106-9	FSN_DynamicsPlotData_2001-2010	Observation	FSN_0200	FSN_Plot_009	2001-11-01	-20.8	-42.85	FSN_0200		http://www.tropicos.org/Name/22101783	Myrciaria floribunda								Myrtaceae	Myrciaria		floribunda		species	(H. West ex Willd.) O. Berg	ICBN	Accepted
FSN_0201		en	http://creativecommons.org/publicdomain/zero/1.0/ & http://www.canadensys.net/norms	Federal University of Vicosa (UFV/LEEP)	doi:10.1007/s12224-013-9181-1; Acta bot. bras. 27(2): 270-285	http://citations.springer.com/item?doi=10.1007/s12224-011-9106-9	FSN_DynamicsPlotData_2001-2010	Observation	FSN_0201	FSN_Plot_009	2001-11-01	-20.8	-42.85	FSN_0201		http://www.tropicos.org/Name/1800589	Tabernaemontana fuchsiaefolia								Apocynaceae	Tabernaemontana		fuchsiaefolia		species	A. DC.	ICBN	Accepted
FSN_0202		en	http://creativecommons.org/publicdomain/zero/1.0/ & http://www.canadensys.net/norms	Federal University of Vicosa (UFV/LEEP)	doi:10.1007/s12224-013-9181-1; Acta bot. bras. 27(2): 270-285	http://citations.springer.com/item?doi=10.1007/s12224-011-9106-9	FSN_DynamicsPlotData_2001-2010	Observation	FSN_0202	FSN_Plot_009	2001-11-01	-20.8	-42.85	FSN_0202		http://www.tropicos.org/Name/12806648	Croton floribundus								Euphorbiaceae	Croton		floribundus		species	Spreng.	ICBN	Accepted
FSN_0203		en	http://creativecommons.org/publicdomain/zero/1.0/ & http://www.canadensys.net/norms	Federal University of Vicosa (UFV/LEEP)	doi:10.1007/s12224-013-9181-1; Acta bot. bras. 27(2): 270-285	http://citations.springer.com/item?doi=10.1007/s12224-011-9106-9	FSN_DynamicsPlotData_2001-2010	Observation	FSN_0203	FSN_Plot_009	2001-11-01	-20.8	-42.85	FSN_0203		http://www.tropicos.org/Name/50061245	Guapira opposita								Nyctaginaceae	Guapira		opposita		species	(Vell.) Reitz	ICBN	Accepted
FSN_0204		en	http://creativecommons.org/publicdomain/zero/1.0/ & http://www.canadensys.net/norms	Federal University of Vicosa (UFV/LEEP)	doi:10.1007/s12224-013-9181-1; Acta bot. bras. 27(2): 270-285	http://citations.springer.com/item?doi=10.1007/s12224-011-9106-9	FSN_DynamicsPlotData_2001-2010	Observation	FSN_0204	FSN_Plot_009	2001-11-01	-20.8	-42.85	FSN_0204		http://www.tropicos.org/Name/50068862	Pradosia lactescens								Sapotaceae	Pradosia		lactescens		species	(Vell.) Radlk.	ICBN	Accepted
FSN_0205		en	http://creativecommons.org/publicdomain/zero/1.0/ & http://www.canadensys.net/norms	Federal University of Vicosa (UFV/LEEP)	doi:10.1007/s12224-013-9181-1; Acta bot. bras. 27(2): 270-285	http://citations.springer.com/item?doi=10.1007/s12224-011-9106-9	FSN_DynamicsPlotData_2001-2010	Observation	FSN_0205	FSN_Plot_009	2001-11-01	-20.8	-42.85	FSN_0205		http://www.tropicos.org/Name/21200261	Siparuna guianensis								Siparunaceae	Siparuna		guianensis		species	Aubl.	ICBN	Accepted
FSN_0206		en	http://creativecommons.org/publicdomain/zero/1.0/ & http://www.canadensys.net/norms	Federal University of Vicosa (UFV/LEEP)	doi:10.1007/s12224-013-9181-1; Acta bot. bras. 27(2): 270-285	http://citations.springer.com/item?doi=10.1007/s12224-011-9106-9	FSN_DynamicsPlotData_2001-2010	Observation	FSN_0206	FSN_Plot_009	2001-11-01	-20.8	-42.85	FSN_0206		http://www.tropicos.org/Name/22101779	Myrcia splendens								Myrtaceae	Myrcia		splendens		species	(Sw.) DC.	ICBN	Accepted
FSN_0207		en	http://creativecommons.org/publicdomain/zero/1.0/ & http://www.canadensys.net/norms	Federal University of Vicosa (UFV/LEEP)	doi:10.1007/s12224-013-9181-1; Acta bot. bras. 27(2): 270-285	http://citations.springer.com/item?doi=10.1007/s12224-011-9106-9	FSN_DynamicsPlotData_2001-2010	Observation	FSN_0207	FSN_Plot_009	2001-11-01	-20.8	-42.85	FSN_0207		http://www.tropicos.org/Name/27900394	Bathysa nicholsonii								Rubiaceae	Bathysa		nicholsonii		species	K. Schum.	ICBN	Accepted
FSN_0208		en	http://creativecommons.org/publicdomain/zero/1.0/ & http://www.canadensys.net/norms	Federal University of Vicosa (UFV/LEEP)	doi:10.1007/s12224-013-9181-1; Acta bot. bras. 27(2): 270-285	http://citations.springer.com/item?doi=10.1007/s12224-011-9106-9	FSN_DynamicsPlotData_2001-2010	Observation	FSN_0208	FSN_Plot_010	2001-11-01	-20.8	-42.85	FSN_0208		http://www.tropicos.org/Name/1600178	Guatteria australis								Annonaceae	Guatteria		australis		species	A. St.-Hil.	ICBN	Accepted
FSN_0209		en	http://creativecommons.org/publicdomain/zero/1.0/ & http://www.canadensys.net/norms	Federal University of Vicosa (UFV/LEEP)	doi:10.1007/s12224-013-9181-1; Acta bot. bras. 27(2): 270-285	http://citations.springer.com/item?doi=10.1007/s12224-011-9106-9	FSN_DynamicsPlotData_2001-2010	Observation	FSN_0209	FSN_Plot_010	2001-11-01	-20.8	-42.85	FSN_0209		http://www.tropicos.org/Name/50240055	Sterculia curiosa								Malvaceae	Sterculia		curiosa		species	(Vell.) Taroda	ICBN	Accepted
FSN_0210		en	http://creativecommons.org/publicdomain/zero/1.0/ & http://www.canadensys.net/norms	Federal University of Vicosa (UFV/LEEP)	doi:10.1007/s12224-013-9181-1; Acta bot. bras. 27(2): 270-285	http://citations.springer.com/item?doi=10.1007/s12224-011-9106-9	FSN_DynamicsPlotData_2001-2010	Observation	FSN_0210	FSN_Plot_010	2001-11-01	-20.8	-42.85	FSN_0210		http://www.tropicos.org/Name/21200261	Siparuna guianensis								Siparunaceae	Siparuna		guianensis		species	Aubl.	ICBN	Accepted
FSN_0211		en	http://creativecommons.org/publicdomain/zero/1.0/ & http://www.canadensys.net/norms	Federal University of Vicosa (UFV/LEEP)	doi:10.1007/s12224-013-9181-1; Acta bot. bras. 27(2): 270-285	http://citations.springer.com/item?doi=10.1007/s12224-011-9106-9	FSN_DynamicsPlotData_2001-2010	Observation	FSN_0211	FSN_Plot_010	2001-11-01	-20.8	-42.85	FSN_0211		http://www.tropicos.org/Name/21200261	Siparuna guianensis								Siparunaceae	Siparuna		guianensis		species	Aubl.	ICBN	Accepted
FSN_0212		en	http://creativecommons.org/publicdomain/zero/1.0/ & http://www.canadensys.net/norms	Federal University of Vicosa (UFV/LEEP)	doi:10.1007/s12224-013-9181-1; Acta bot. bras. 27(2): 270-285	http://citations.springer.com/item?doi=10.1007/s12224-011-9106-9	FSN_DynamicsPlotData_2001-2010	Observation	FSN_0212	FSN_Plot_010	2001-11-01	-20.8	-42.85	FSN_0212		http://www.tropicos.org/Name/22105840	Marlierea teuscheriana								Myrtaceae	Marlierea		teuscheriana		species	(O. Berg) D. Legrand	ICBN	Accepted
FSN_0213		en	http://creativecommons.org/publicdomain/zero/1.0/ & http://www.canadensys.net/norms	Federal University of Vicosa (UFV/LEEP)	doi:10.1007/s12224-013-9181-1; Acta bot. bras. 27(2): 270-285	http://citations.springer.com/item?doi=10.1007/s12224-011-9106-9	FSN_DynamicsPlotData_2001-2010	Observation	FSN_0213	FSN_Plot_010	2001-11-01	-20.8	-42.85	FSN_0213		http://www.tropicos.org/Name/21301159	Sorocea bonplandii								Moraceae	Sorocea		bonplandii		species	(Baill.) W.C. Burger, Lanj. & Wess. Boer	ICBN	Accepted
FSN_0214		en	http://creativecommons.org/publicdomain/zero/1.0/ & http://www.canadensys.net/norms	Federal University of Vicosa (UFV/LEEP)	doi:10.1007/s12224-013-9181-1; Acta bot. bras. 27(2): 270-285	http://citations.springer.com/item?doi=10.1007/s12224-011-9106-9	FSN_DynamicsPlotData_2001-2010	Observation	FSN_0214	FSN_Plot_010	2001-11-01	-20.8	-42.85	FSN_0214		http://www.tropicos.org/Name/21200261	Siparuna guianensis								Siparunaceae	Siparuna		guianensis		species	Aubl.	ICBN	Accepted
FSN_0216		en	http://creativecommons.org/publicdomain/zero/1.0/ & http://www.canadensys.net/norms	Federal University of Vicosa (UFV/LEEP)	doi:10.1007/s12224-013-9181-1; Acta bot. bras. 27(2): 270-285	http://citations.springer.com/item?doi=10.1007/s12224-011-9106-9	FSN_DynamicsPlotData_2001-2010	Observation	FSN_0216	FSN_Plot_010	2001-11-01	-20.8	-42.85	FSN_0216		http://www.tropicos.org/Name/27906308	Rudgea myrsinifolia								Rubiaceae	Rudgea		myrsinifolia		species	Benth.	ICBN	Accepted
FSN_0217		en	http://creativecommons.org/publicdomain/zero/1.0/ & http://www.canadensys.net/norms	Federal University of Vicosa (UFV/LEEP)	doi:10.1007/s12224-013-9181-1; Acta bot. bras. 27(2): 270-285	http://citations.springer.com/item?doi=10.1007/s12224-011-9106-9	FSN_DynamicsPlotData_2001-2010	Observation	FSN_0217	FSN_Plot_010	2001-11-01	-20.8	-42.85	FSN_0217		http://www.tropicos.org/Name/17800205	Ocotea dispersa								Lauraceae	Ocotea		dispersa		species	(Nees & Mart.) Mez	ICBN	Accepted
FSN_0219		en	http://creativecommons.org/publicdomain/zero/1.0/ & http://www.canadensys.net/norms	Federal University of Vicosa (UFV/LEEP)	doi:10.1007/s12224-013-9181-1; Acta bot. bras. 27(2): 270-285	http://citations.springer.com/item?doi=10.1007/s12224-011-9106-9	FSN_DynamicsPlotData_2001-2010	Observation	FSN_0219	FSN_Plot_010	2001-11-01	-20.8	-42.85	FSN_0219		http://www.tropicos.org/Name/100346035	Guatteria villosissima								Annonaceae	Guatteria		villosissima		species	A. St.-Hil.	ICBN	Accepted
FSN_0220		en	http://creativecommons.org/publicdomain/zero/1.0/ & http://www.canadensys.net/norms	Federal University of Vicosa (UFV/LEEP)	doi:10.1007/s12224-013-9181-1; Acta bot. bras. 27(2): 270-285	http://citations.springer.com/item?doi=10.1007/s12224-011-9106-9	FSN_DynamicsPlotData_2001-2010	Observation	FSN_0220	FSN_Plot_010	2001-11-01	-20.8	-42.85	FSN_0220		http://www.tropicos.org/Name/22001263	Myrsine umbellata								Primulaceae	Myrsine		umbellata		species	Mart.	ICBN	Accepted
FSN_0222		en	http://creativecommons.org/publicdomain/zero/1.0/ & http://www.canadensys.net/norms	Federal University of Vicosa (UFV/LEEP)	doi:10.1007/s12224-013-9181-1; Acta bot. bras. 27(2): 270-285	http://citations.springer.com/item?doi=10.1007/s12224-011-9106-9	FSN_DynamicsPlotData_2001-2010	Observation	FSN_0222	FSN_Plot_010	2001-11-01	-20.8	-42.85	FSN_0222		http://www.tropicos.org/Name/21301845	Sorocea hilariana								Moraceae	Sorocea		hilariana		species	(Casar.) Bureau	ICBN	Synonym
FSN_0223		en	http://creativecommons.org/publicdomain/zero/1.0/ & http://www.canadensys.net/norms	Federal University of Vicosa (UFV/LEEP)	doi:10.1007/s12224-013-9181-1; Acta bot. bras. 27(2): 270-285	http://citations.springer.com/item?doi=10.1007/s12224-011-9106-9	FSN_DynamicsPlotData_2001-2010	Observation	FSN_0223	FSN_Plot_010	2001-11-01	-20.8	-42.85	FSN_0223		http://www.tropicos.org/Name/50117335	Virola gardneri								Myristicaceae	Virola		gardneri		species	(A. DC.) Warb.	ICBN	Accepted
FSN_0224		en	http://creativecommons.org/publicdomain/zero/1.0/ & http://www.canadensys.net/norms	Federal University of Vicosa (UFV/LEEP)	doi:10.1007/s12224-013-9181-1; Acta bot. bras. 27(2): 270-285	http://citations.springer.com/item?doi=10.1007/s12224-011-9106-9	FSN_DynamicsPlotData_2001-2010	Observation	FSN_0224	FSN_Plot_010	2001-11-01	-20.8	-42.85	FSN_0224		http://www.tropicos.org/Name/1600178	Guatteria australis								Annonaceae	Guatteria		australis		species	A. St.-Hil.	ICBN	Accepted
FSN_0226		en	http://creativecommons.org/publicdomain/zero/1.0/ & http://www.canadensys.net/norms	Federal University of Vicosa (UFV/LEEP)	doi:10.1007/s12224-013-9181-1; Acta bot. bras. 27(2): 270-285	http://citations.springer.com/item?doi=10.1007/s12224-011-9106-9	FSN_DynamicsPlotData_2001-2010	Observation	FSN_0226	FSN_Plot_010	2001-11-01	-20.8	-42.85	FSN_0226		http://www.tropicos.org/Name/21300624	Pourouma guianensis								Urticaceae	Pourouma		guianensis		species	Aubl.	ICBN	Accepted
FSN_0227		en	http://creativecommons.org/publicdomain/zero/1.0/ & http://www.canadensys.net/norms	Federal University of Vicosa (UFV/LEEP)	doi:10.1007/s12224-013-9181-1; Acta bot. bras. 27(2): 270-285	http://citations.springer.com/item?doi=10.1007/s12224-011-9106-9	FSN_DynamicsPlotData_2001-2010	Observation	FSN_0227	FSN_Plot_010	2001-11-01	-20.8	-42.85	FSN_0227			Protium warmingiana								Burseraceae	Protium		warmingiana		species	March,L.	ICBN	No opinion
FSN_0228		en	http://creativecommons.org/publicdomain/zero/1.0/ & http://www.canadensys.net/norms	Federal University of Vicosa (UFV/LEEP)	doi:10.1007/s12224-013-9181-1; Acta bot. bras. 27(2): 270-285	http://citations.springer.com/item?doi=10.1007/s12224-011-9106-9	FSN_DynamicsPlotData_2001-2010	Observation	FSN_0228	FSN_Plot_010	2001-11-01	-20.8	-42.85	FSN_0228		http://www.tropicos.org/Name/27900394	Bathysa nicholsonii								Rubiaceae	Bathysa		nicholsonii		species	K. Schum.	ICBN	Accepted
FSN_0229		en	http://creativecommons.org/publicdomain/zero/1.0/ & http://www.canadensys.net/norms	Federal University of Vicosa (UFV/LEEP)	doi:10.1007/s12224-013-9181-1; Acta bot. bras. 27(2): 270-285	http://citations.springer.com/item?doi=10.1007/s12224-011-9106-9	FSN_DynamicsPlotData_2001-2010	Observation	FSN_0229	FSN_Plot_010	2001-11-01	-20.8	-42.85	FSN_0229		http://www.tropicos.org/Name/2400454	Euterpe edulis								Arecaceae	Euterpe		edulis		species	Mart.	ICBN	Accepted
FSN_0230		en	http://creativecommons.org/publicdomain/zero/1.0/ & http://www.canadensys.net/norms	Federal University of Vicosa (UFV/LEEP)	doi:10.1007/s12224-013-9181-1; Acta bot. bras. 27(2): 270-285	http://citations.springer.com/item?doi=10.1007/s12224-011-9106-9	FSN_DynamicsPlotData_2001-2010	Observation	FSN_0230	FSN_Plot_010	2001-11-01	-20.8	-42.85	FSN_0230		http://www.tropicos.org/Name/22500158	Pisonia ambigua								Nyctaginaceae	Pisonia		ambigua		species	Heimerl	ICBN	Accepted
FSN_0232		en	http://creativecommons.org/publicdomain/zero/1.0/ & http://www.canadensys.net/norms	Federal University of Vicosa (UFV/LEEP)	doi:10.1007/s12224-013-9181-1; Acta bot. bras. 27(2): 270-285	http://citations.springer.com/item?doi=10.1007/s12224-011-9106-9	FSN_DynamicsPlotData_2001-2010	Observation	FSN_0232	FSN_Plot_010	2001-11-01	-20.8	-42.85	FSN_0232		http://www.tropicos.org/Name/13008387	Copaifera langsdorffii								Fabaceae	Copaifera		langsdorffii		species	Desf.	ICBN	Accepted
FSN_0233		en	http://creativecommons.org/publicdomain/zero/1.0/ & http://www.canadensys.net/norms	Federal University of Vicosa (UFV/LEEP)	doi:10.1007/s12224-013-9181-1; Acta bot. bras. 27(2): 270-285	http://citations.springer.com/item?doi=10.1007/s12224-011-9106-9	FSN_DynamicsPlotData_2001-2010	Observation	FSN_0233	FSN_Plot_010	2001-11-01	-20.8	-42.85	FSN_0233		http://www.tropicos.org/Name/21301159	Sorocea bonplandii								Moraceae	Sorocea		bonplandii		species	(Baill.) W.C. Burger, Lanj. & Wess. Boer	ICBN	Accepted
FSN_0234		en	http://creativecommons.org/publicdomain/zero/1.0/ & http://www.canadensys.net/norms	Federal University of Vicosa (UFV/LEEP)	doi:10.1007/s12224-013-9181-1; Acta bot. bras. 27(2): 270-285	http://citations.springer.com/item?doi=10.1007/s12224-011-9106-9	FSN_DynamicsPlotData_2001-2010	Observation	FSN_0234	FSN_Plot_010	2001-11-01	-20.8	-42.85	FSN_0234		http://www.tropicos.org/Name/17803080	Ocotea silvestris								Lauraceae	Ocotea		silvestris		species	Vattimo	ICBN	Accepted
FSN_0235		en	http://creativecommons.org/publicdomain/zero/1.0/ & http://www.canadensys.net/norms	Federal University of Vicosa (UFV/LEEP)	doi:10.1007/s12224-013-9181-1; Acta bot. bras. 27(2): 270-285	http://citations.springer.com/item?doi=10.1007/s12224-011-9106-9	FSN_DynamicsPlotData_2001-2010	Observation	FSN_0235	FSN_Plot_011	2001-11-01	-20.8	-42.85	FSN_0235		http://www.tropicos.org/Name/21301159	Sorocea bonplandii								Moraceae	Sorocea		bonplandii		species	(Baill.) W.C. Burger, Lanj. & Wess. Boer	ICBN	Accepted
FSN_0236		en	http://creativecommons.org/publicdomain/zero/1.0/ & http://www.canadensys.net/norms	Federal University of Vicosa (UFV/LEEP)	doi:10.1007/s12224-013-9181-1; Acta bot. bras. 27(2): 270-285	http://citations.springer.com/item?doi=10.1007/s12224-011-9106-9	FSN_DynamicsPlotData_2001-2010	Observation	FSN_0236	FSN_Plot_011	2001-11-01	-20.8	-42.85	FSN_0236		http://www.tropicos.org/Name/28600149	Matayba elaeagnoides								Sapindaceae	Matayba		elaeagnoides		species	Radlk.	ICBN	Accepted
FSN_0237		en	http://creativecommons.org/publicdomain/zero/1.0/ & http://www.canadensys.net/norms	Federal University of Vicosa (UFV/LEEP)	doi:10.1007/s12224-013-9181-1; Acta bot. bras. 27(2): 270-285	http://citations.springer.com/item?doi=10.1007/s12224-011-9106-9	FSN_DynamicsPlotData_2001-2010	Observation	FSN_0237	FSN_Plot_011	2001-11-01	-20.8	-42.85	FSN_0237		http://www.tropicos.org/Name/1300083	Astronium fraxinifolium								Anacardiaceae	Astronium		fraxinifolium		species	Schott ex Spreng.	ICBN	Accepted
FSN_0238		en	http://creativecommons.org/publicdomain/zero/1.0/ & http://www.canadensys.net/norms	Federal University of Vicosa (UFV/LEEP)	doi:10.1007/s12224-013-9181-1; Acta bot. bras. 27(2): 270-285	http://citations.springer.com/item?doi=10.1007/s12224-011-9106-9	FSN_DynamicsPlotData_2001-2010	Observation	FSN_0238	FSN_Plot_011	2001-11-01	-20.8	-42.85	FSN_0238		http://www.tropicos.org/Name/17900002	Cariniana estrellensis								Lecythidaceae	Cariniana		estrellensis		species	(Raddi) Kuntze	ICBN	Accepted
FSN_0239		en	http://creativecommons.org/publicdomain/zero/1.0/ & http://www.canadensys.net/norms	Federal University of Vicosa (UFV/LEEP)	doi:10.1007/s12224-013-9181-1; Acta bot. bras. 27(2): 270-285	http://citations.springer.com/item?doi=10.1007/s12224-011-9106-9	FSN_DynamicsPlotData_2001-2010	Observation	FSN_0239	FSN_Plot_011	2001-11-01	-20.8	-42.85	FSN_0239		http://www.tropicos.org/Name/17800126	Aniba firmula								Lauraceae	Aniba		firmula		species	(Nees & Mart.) Mez	ICBN	Accepted
FSN_0240		en	http://creativecommons.org/publicdomain/zero/1.0/ & http://www.canadensys.net/norms	Federal University of Vicosa (UFV/LEEP)	doi:10.1007/s12224-013-9181-1; Acta bot. bras. 27(2): 270-285	http://citations.springer.com/item?doi=10.1007/s12224-011-9106-9	FSN_DynamicsPlotData_2001-2010	Observation	FSN_0240	FSN_Plot_011	2001-11-01	-20.8	-42.85	FSN_0240		http://www.tropicos.org/Name/7400092	Hirtella hebeclada								Chrysobalanaceae	Hirtella		hebeclada		species	Moric. ex DC.	ICBN	Accepted
FSN_0241		en	http://creativecommons.org/publicdomain/zero/1.0/ & http://www.canadensys.net/norms	Federal University of Vicosa (UFV/LEEP)	doi:10.1007/s12224-013-9181-1; Acta bot. bras. 27(2): 270-285	http://citations.springer.com/item?doi=10.1007/s12224-011-9106-9	FSN_DynamicsPlotData_2001-2010	Observation	FSN_0241	FSN_Plot_011	2001-11-01	-20.8	-42.85	FSN_0241		http://www.tropicos.org/Name/27900296	Alseis floribunda								Rubiaceae	Alseis		floribunda		species	Schott	ICBN	Accepted
FSN_0242		en	http://creativecommons.org/publicdomain/zero/1.0/ & http://www.canadensys.net/norms	Federal University of Vicosa (UFV/LEEP)	doi:10.1007/s12224-013-9181-1; Acta bot. bras. 27(2): 270-285	http://citations.springer.com/item?doi=10.1007/s12224-011-9106-9	FSN_DynamicsPlotData_2001-2010	Observation	FSN_0242	FSN_Plot_011	2001-11-01	-20.8	-42.85	FSN_0242		http://www.tropicos.org/Name/50117335	Virola gardneri								Myristicaceae	Virola		gardneri		species	(A. DC.) Warb.	ICBN	Accepted
FSN_0244		en	http://creativecommons.org/publicdomain/zero/1.0/ & http://www.canadensys.net/norms	Federal University of Vicosa (UFV/LEEP)	doi:10.1007/s12224-013-9181-1; Acta bot. bras. 27(2): 270-285	http://citations.springer.com/item?doi=10.1007/s12224-011-9106-9	FSN_DynamicsPlotData_2001-2010	Observation	FSN_0244	FSN_Plot_011	2001-11-01	-20.8	-42.85	FSN_0244		http://www.tropicos.org/Name/22100951	Marlierea excoriata								Myrtaceae	Marlierea		excoriata		species	Mart.	ICBN	Accepted
FSN_0245		en	http://creativecommons.org/publicdomain/zero/1.0/ & http://www.canadensys.net/norms	Federal University of Vicosa (UFV/LEEP)	doi:10.1007/s12224-013-9181-1; Acta bot. bras. 27(2): 270-285	http://citations.springer.com/item?doi=10.1007/s12224-011-9106-9	FSN_DynamicsPlotData_2001-2010	Observation	FSN_0245	FSN_Plot_011	2001-11-01	-20.8	-42.85	FSN_0245		http://www.tropicos.org/Name/22101783	Myrciaria floribunda								Myrtaceae	Myrciaria		floribunda		species	(H. West ex Willd.) O. Berg	ICBN	Accepted
FSN_0246		en	http://creativecommons.org/publicdomain/zero/1.0/ & http://www.canadensys.net/norms	Federal University of Vicosa (UFV/LEEP)	doi:10.1007/s12224-013-9181-1; Acta bot. bras. 27(2): 270-285	http://citations.springer.com/item?doi=10.1007/s12224-011-9106-9	FSN_DynamicsPlotData_2001-2010	Observation	FSN_0246	FSN_Plot_011	2001-11-01	-20.8	-42.85	FSN_0246		http://www.tropicos.org/Name/1300086	Astronium graveolens								Anacardiaceae	Astronium		graveolens		species	Jacq.	ICBN	Accepted
FSN_0247		en	http://creativecommons.org/publicdomain/zero/1.0/ & http://www.canadensys.net/norms	Federal University of Vicosa (UFV/LEEP)	doi:10.1007/s12224-013-9181-1; Acta bot. bras. 27(2): 270-285	http://citations.springer.com/item?doi=10.1007/s12224-011-9106-9	FSN_DynamicsPlotData_2001-2010	Observation	FSN_0247	FSN_Plot_011	2001-11-01	-20.8	-42.85	FSN_0247		http://www.tropicos.org/Name/21301159	Sorocea bonplandii								Moraceae	Sorocea		bonplandii		species	(Baill.) W.C. Burger, Lanj. & Wess. Boer	ICBN	Accepted
FSN_0248		en	http://creativecommons.org/publicdomain/zero/1.0/ & http://www.canadensys.net/norms	Federal University of Vicosa (UFV/LEEP)	doi:10.1007/s12224-013-9181-1; Acta bot. bras. 27(2): 270-285	http://citations.springer.com/item?doi=10.1007/s12224-011-9106-9	FSN_DynamicsPlotData_2001-2010	Observation	FSN_0248	FSN_Plot_011	2001-11-01	-20.8	-42.85	FSN_0248		http://www.tropicos.org/Name/21300523	Brosimum guianense								Moraceae	Brosimum		guianense		species	(Aubl.) Huber	ICBN	Accepted
FSN_0249		en	http://creativecommons.org/publicdomain/zero/1.0/ & http://www.canadensys.net/norms	Federal University of Vicosa (UFV/LEEP)	doi:10.1007/s12224-013-9181-1; Acta bot. bras. 27(2): 270-285	http://citations.springer.com/item?doi=10.1007/s12224-011-9106-9	FSN_DynamicsPlotData_2001-2010	Observation	FSN_0249	FSN_Plot_011	2001-11-01	-20.8	-42.85	FSN_0249		http://www.tropicos.org/Name/50061245	Guapira opposita								Nyctaginaceae	Guapira		opposita		species	(Vell.) Reitz	ICBN	Accepted
FSN_0250		en	http://creativecommons.org/publicdomain/zero/1.0/ & http://www.canadensys.net/norms	Federal University of Vicosa (UFV/LEEP)	doi:10.1007/s12224-013-9181-1; Acta bot. bras. 27(2): 270-285	http://citations.springer.com/item?doi=10.1007/s12224-011-9106-9	FSN_DynamicsPlotData_2001-2010	Observation	FSN_0250	FSN_Plot_011	2001-11-01	-20.8	-42.85	FSN_0250		http://www.tropicos.org/Name/50197494	Pseudopiptadenia contorta								Fabaceae	Pseudopiptadenia		contorta		species	(DC.) G.P. Lewis & M.P. Lima	ICBN	Accepted
FSN_0251		en	http://creativecommons.org/publicdomain/zero/1.0/ & http://www.canadensys.net/norms	Federal University of Vicosa (UFV/LEEP)	doi:10.1007/s12224-013-9181-1; Acta bot. bras. 27(2): 270-285	http://citations.springer.com/item?doi=10.1007/s12224-011-9106-9	FSN_DynamicsPlotData_2001-2010	Observation	FSN_0251	FSN_Plot_011	2001-11-01	-20.8	-42.85	FSN_0251		http://www.tropicos.org/Name/1300086	Astronium graveolens								Anacardiaceae	Astronium		graveolens		species	Jacq.	ICBN	Accepted
FSN_0252		en	http://creativecommons.org/publicdomain/zero/1.0/ & http://www.canadensys.net/norms	Federal University of Vicosa (UFV/LEEP)	doi:10.1007/s12224-013-9181-1; Acta bot. bras. 27(2): 270-285	http://citations.springer.com/item?doi=10.1007/s12224-011-9106-9	FSN_DynamicsPlotData_2001-2010	Observation	FSN_0252	FSN_Plot_011	2001-11-01	-20.8	-42.85	FSN_0252		http://www.tropicos.org/Name/13015804	Apuleia leiocarpa								Fabaceae	Apuleia		leiocarpa		species	(Vogel) J.F. Macbr.	ICBN	Accepted
FSN_0253		en	http://creativecommons.org/publicdomain/zero/1.0/ & http://www.canadensys.net/norms	Federal University of Vicosa (UFV/LEEP)	doi:10.1007/s12224-013-9181-1; Acta bot. bras. 27(2): 270-285	http://citations.springer.com/item?doi=10.1007/s12224-011-9106-9	FSN_DynamicsPlotData_2001-2010	Observation	FSN_0253	FSN_Plot_011	2001-11-01	-20.8	-42.85	FSN_0253		http://www.tropicos.org/Name/21301159	Sorocea bonplandii								Moraceae	Sorocea		bonplandii		species	(Baill.) W.C. Burger, Lanj. & Wess. Boer	ICBN	Accepted
FSN_0254		en	http://creativecommons.org/publicdomain/zero/1.0/ & http://www.canadensys.net/norms	Federal University of Vicosa (UFV/LEEP)	doi:10.1007/s12224-013-9181-1; Acta bot. bras. 27(2): 270-285	http://citations.springer.com/item?doi=10.1007/s12224-011-9106-9	FSN_DynamicsPlotData_2001-2010	Observation	FSN_0254	FSN_Plot_011	2001-11-01	-20.8	-42.85	FSN_0254			Protium warmingiana								Burseraceae	Protium		warmingiana		species	March,L.	ICBN	No opinion
FSN_0255		en	http://creativecommons.org/publicdomain/zero/1.0/ & http://www.canadensys.net/norms	Federal University of Vicosa (UFV/LEEP)	doi:10.1007/s12224-013-9181-1; Acta bot. bras. 27(2): 270-285	http://citations.springer.com/item?doi=10.1007/s12224-011-9106-9	FSN_DynamicsPlotData_2001-2010	Observation	FSN_0255	FSN_Plot_011	2001-11-01	-20.8	-42.85	FSN_0255		http://www.tropicos.org/Name/13035341	Machaerium nyctitans								Fabaceae	Machaerium		nyctitans		species	(Vell.) Benth.	ICBN	Accepted
FSN_0256		en	http://creativecommons.org/publicdomain/zero/1.0/ & http://www.canadensys.net/norms	Federal University of Vicosa (UFV/LEEP)	doi:10.1007/s12224-013-9181-1; Acta bot. bras. 27(2): 270-285	http://citations.springer.com/item?doi=10.1007/s12224-011-9106-9	FSN_DynamicsPlotData_2001-2010	Observation	FSN_0256	FSN_Plot_011	2001-11-01	-20.8	-42.85	FSN_0256		http://www.tropicos.org/Name/27901395	Ixora gardneriana								Rubiaceae	Ixora		gardneriana		species	Benth.	ICBN	Accepted
FSN_0257		en	http://creativecommons.org/publicdomain/zero/1.0/ & http://www.canadensys.net/norms	Federal University of Vicosa (UFV/LEEP)	doi:10.1007/s12224-013-9181-1; Acta bot. bras. 27(2): 270-285	http://citations.springer.com/item?doi=10.1007/s12224-011-9106-9	FSN_DynamicsPlotData_2001-2010	Observation	FSN_0257	FSN_Plot_011	2001-11-01	-20.8	-42.85	FSN_0257		http://www.tropicos.org/Name/17800205	Ocotea dispersa								Lauraceae	Ocotea		dispersa		species	(Nees & Mart.) Mez	ICBN	Accepted
FSN_0258		en	http://creativecommons.org/publicdomain/zero/1.0/ & http://www.canadensys.net/norms	Federal University of Vicosa (UFV/LEEP)	doi:10.1007/s12224-013-9181-1; Acta bot. bras. 27(2): 270-285	http://citations.springer.com/item?doi=10.1007/s12224-011-9106-9	FSN_DynamicsPlotData_2001-2010	Observation	FSN_0258	FSN_Plot_011	2001-11-01	-20.8	-42.85	FSN_0258		http://www.tropicos.org/Name/50222323	Eriotheca candolleana								Malvaceae	Eriotheca		candolleana		species	(K. Schum.) A. Robyns	ICBN	Accepted
FSN_0260		en	http://creativecommons.org/publicdomain/zero/1.0/ & http://www.canadensys.net/norms	Federal University of Vicosa (UFV/LEEP)	doi:10.1007/s12224-013-9181-1; Acta bot. bras. 27(2): 270-285	http://citations.springer.com/item?doi=10.1007/s12224-011-9106-9	FSN_DynamicsPlotData_2001-2010	Observation	FSN_0260	FSN_Plot_011	2001-11-01	-20.8	-42.85	FSN_0260			Protium warmingiana								Burseraceae	Protium		warmingiana		species	March,L.	ICBN	No opinion
FSN_0261		en	http://creativecommons.org/publicdomain/zero/1.0/ & http://www.canadensys.net/norms	Federal University of Vicosa (UFV/LEEP)	doi:10.1007/s12224-013-9181-1; Acta bot. bras. 27(2): 270-285	http://citations.springer.com/item?doi=10.1007/s12224-011-9106-9	FSN_DynamicsPlotData_2001-2010	Observation	FSN_0261	FSN_Plot_011	2001-11-01	-20.8	-42.85	FSN_0261		http://www.tropicos.org/Name/50197494	Pseudopiptadenia contorta								Fabaceae	Pseudopiptadenia		contorta		species	(DC.) G.P. Lewis & M.P. Lima	ICBN	Accepted
FSN_0262		en	http://creativecommons.org/publicdomain/zero/1.0/ & http://www.canadensys.net/norms	Federal University of Vicosa (UFV/LEEP)	doi:10.1007/s12224-013-9181-1; Acta bot. bras. 27(2): 270-285	http://citations.springer.com/item?doi=10.1007/s12224-011-9106-9	FSN_DynamicsPlotData_2001-2010	Observation	FSN_0262	FSN_Plot_011	2001-11-01	-20.8	-42.85	FSN_0262		http://www.tropicos.org/Name/21301159	Sorocea bonplandii								Moraceae	Sorocea		bonplandii		species	(Baill.) W.C. Burger, Lanj. & Wess. Boer	ICBN	Accepted
FSN_0263		en	http://creativecommons.org/publicdomain/zero/1.0/ & http://www.canadensys.net/norms	Federal University of Vicosa (UFV/LEEP)	doi:10.1007/s12224-013-9181-1; Acta bot. bras. 27(2): 270-285	http://citations.springer.com/item?doi=10.1007/s12224-011-9106-9	FSN_DynamicsPlotData_2001-2010	Observation	FSN_0263	FSN_Plot_011	2001-11-01	-20.8	-42.85	FSN_0263		http://www.tropicos.org/Name/21301160	Ficus luschnathiana								Moraceae	Ficus		luschnathiana		species	(Miq.) Miq.	ICBN	Accepted
FSN_0264		en	http://creativecommons.org/publicdomain/zero/1.0/ & http://www.canadensys.net/norms	Federal University of Vicosa (UFV/LEEP)	doi:10.1007/s12224-013-9181-1; Acta bot. bras. 27(2): 270-285	http://citations.springer.com/item?doi=10.1007/s12224-011-9106-9	FSN_DynamicsPlotData_2001-2010	Observation	FSN_0264	FSN_Plot_011	2001-11-01	-20.8	-42.85	FSN_0264		http://www.tropicos.org/Name/50197494	Pseudopiptadenia contorta								Fabaceae	Pseudopiptadenia		contorta		species	(DC.) G.P. Lewis & M.P. Lima	ICBN	Accepted
FSN_0265		en	http://creativecommons.org/publicdomain/zero/1.0/ & http://www.canadensys.net/norms	Federal University of Vicosa (UFV/LEEP)	doi:10.1007/s12224-013-9181-1; Acta bot. bras. 27(2): 270-285	http://citations.springer.com/item?doi=10.1007/s12224-011-9106-9	FSN_DynamicsPlotData_2001-2010	Observation	FSN_0265	FSN_Plot_011	2001-11-01	-20.8	-42.85	FSN_0265		http://www.tropicos.org/Name/13008387	Copaifera langsdorffii								Fabaceae	Copaifera		langsdorffii		species	Desf.	ICBN	Accepted
FSN_0266		en	http://creativecommons.org/publicdomain/zero/1.0/ & http://www.canadensys.net/norms	Federal University of Vicosa (UFV/LEEP)	doi:10.1007/s12224-013-9181-1; Acta bot. bras. 27(2): 270-285	http://citations.springer.com/item?doi=10.1007/s12224-011-9106-9	FSN_DynamicsPlotData_2001-2010	Observation	FSN_0266	FSN_Plot_011	2001-11-01	-20.8	-42.85	FSN_0266		http://www.tropicos.org/Name/1300086	Astronium graveolens								Anacardiaceae	Astronium		graveolens		species	Jacq.	ICBN	Accepted
FSN_0267		en	http://creativecommons.org/publicdomain/zero/1.0/ & http://www.canadensys.net/norms	Federal University of Vicosa (UFV/LEEP)	doi:10.1007/s12224-013-9181-1; Acta bot. bras. 27(2): 270-285	http://citations.springer.com/item?doi=10.1007/s12224-011-9106-9	FSN_DynamicsPlotData_2001-2010	Observation	FSN_0267	FSN_Plot_012	2001-11-01	-20.8	-42.85	FSN_0267		http://www.tropicos.org/Name/21800039	Virola bicuhyba								Myristicaceae	Virola		bicuhyba		species	(Schott ex Spreng.) Warb.	ICBN	Accepted
FSN_0268		en	http://creativecommons.org/publicdomain/zero/1.0/ & http://www.canadensys.net/norms	Federal University of Vicosa (UFV/LEEP)	doi:10.1007/s12224-013-9181-1; Acta bot. bras. 27(2): 270-285	http://citations.springer.com/item?doi=10.1007/s12224-011-9106-9	FSN_DynamicsPlotData_2001-2010	Observation	FSN_0268	FSN_Plot_012	2001-11-01	-20.8	-42.85	FSN_0268		http://www.tropicos.org/Name/27901246	Guettarda viburnoides								Rubiaceae	Guettarda		viburnoides		species	Cham. & Schltdl.	ICBN	Accepted
FSN_0269		en	http://creativecommons.org/publicdomain/zero/1.0/ & http://www.canadensys.net/norms	Federal University of Vicosa (UFV/LEEP)	doi:10.1007/s12224-013-9181-1; Acta bot. bras. 27(2): 270-285	http://citations.springer.com/item?doi=10.1007/s12224-011-9106-9	FSN_DynamicsPlotData_2001-2010	Observation	FSN_0269	FSN_Plot_012	2001-11-01	-20.8	-42.85	FSN_0269		http://www.tropicos.org/Name/22101783	Myrciaria floribunda								Myrtaceae	Myrciaria		floribunda		species	(H. West ex Willd.) O. Berg	ICBN	Accepted
FSN_0270		en	http://creativecommons.org/publicdomain/zero/1.0/ & http://www.canadensys.net/norms	Federal University of Vicosa (UFV/LEEP)	doi:10.1007/s12224-013-9181-1; Acta bot. bras. 27(2): 270-285	http://citations.springer.com/item?doi=10.1007/s12224-011-9106-9	FSN_DynamicsPlotData_2001-2010	Observation	FSN_0270	FSN_Plot_012	2001-11-01	-20.8	-42.85	FSN_0270		http://www.tropicos.org/Name/50240055	Sterculia curiosa								Malvaceae	Sterculia		curiosa		species	(Vell.) Taroda	ICBN	Accepted
FSN_0272		en	http://creativecommons.org/publicdomain/zero/1.0/ & http://www.canadensys.net/norms	Federal University of Vicosa (UFV/LEEP)	doi:10.1007/s12224-013-9181-1; Acta bot. bras. 27(2): 270-285	http://citations.springer.com/item?doi=10.1007/s12224-011-9106-9	FSN_DynamicsPlotData_2001-2010	Observation	FSN_0272	FSN_Plot_012	2001-11-01	-20.8	-42.85	FSN_0272		http://www.tropicos.org/Name/21200261	Siparuna guianensis								Siparunaceae	Siparuna		guianensis		species	Aubl.	ICBN	Accepted
FSN_0273		en	http://creativecommons.org/publicdomain/zero/1.0/ & http://www.canadensys.net/norms	Federal University of Vicosa (UFV/LEEP)	doi:10.1007/s12224-013-9181-1; Acta bot. bras. 27(2): 270-285	http://citations.springer.com/item?doi=10.1007/s12224-011-9106-9	FSN_DynamicsPlotData_2001-2010	Observation	FSN_0273	FSN_Plot_012	2001-11-01	-20.8	-42.85	FSN_0273		http://www.tropicos.org/Name/22101783	Myrciaria floribunda								Myrtaceae	Myrciaria		floribunda		species	(H. West ex Willd.) O. Berg	ICBN	Accepted
FSN_0274		en	http://creativecommons.org/publicdomain/zero/1.0/ & http://www.canadensys.net/norms	Federal University of Vicosa (UFV/LEEP)	doi:10.1007/s12224-013-9181-1; Acta bot. bras. 27(2): 270-285	http://citations.springer.com/item?doi=10.1007/s12224-011-9106-9	FSN_DynamicsPlotData_2001-2010	Observation	FSN_0274	FSN_Plot_012	2001-11-01	-20.8	-42.85	FSN_0274		http://www.tropicos.org/Name/22100280	Calyptranthes brasiliensis								Myrtaceae	Calyptranthes		brasiliensis		species	Spreng.	ICBN	Accepted
FSN_0275		en	http://creativecommons.org/publicdomain/zero/1.0/ & http://www.canadensys.net/norms	Federal University of Vicosa (UFV/LEEP)	doi:10.1007/s12224-013-9181-1; Acta bot. bras. 27(2): 270-285	http://citations.springer.com/item?doi=10.1007/s12224-011-9106-9	FSN_DynamicsPlotData_2001-2010	Observation	FSN_0275	FSN_Plot_012	2001-11-01	-20.8	-42.85	FSN_0275		http://www.tropicos.org/Name/22105840	Marlierea teuscheriana								Myrtaceae	Marlierea		teuscheriana		species	(O. Berg) D. Legrand	ICBN	Accepted
FSN_0276		en	http://creativecommons.org/publicdomain/zero/1.0/ & http://www.canadensys.net/norms	Federal University of Vicosa (UFV/LEEP)	doi:10.1007/s12224-013-9181-1; Acta bot. bras. 27(2): 270-285	http://citations.springer.com/item?doi=10.1007/s12224-011-9106-9	FSN_DynamicsPlotData_2001-2010	Observation	FSN_0276	FSN_Plot_012	2001-11-01	-20.8	-42.85	FSN_0276		http://www.tropicos.org/Name/21301159	Sorocea bonplandii								Moraceae	Sorocea		bonplandii		species	(Baill.) W.C. Burger, Lanj. & Wess. Boer	ICBN	Accepted
FSN_0277		en	http://creativecommons.org/publicdomain/zero/1.0/ & http://www.canadensys.net/norms	Federal University of Vicosa (UFV/LEEP)	doi:10.1007/s12224-013-9181-1; Acta bot. bras. 27(2): 270-285	http://citations.springer.com/item?doi=10.1007/s12224-011-9106-9	FSN_DynamicsPlotData_2001-2010	Observation	FSN_0277	FSN_Plot_012	2001-11-01	-20.8	-42.85	FSN_0277		http://www.tropicos.org/Name/20400411	Trichilia glabra								Meliaceae	Trichilia		glabra		species	L.	ICBN	Accepted
FSN_0278		en	http://creativecommons.org/publicdomain/zero/1.0/ & http://www.canadensys.net/norms	Federal University of Vicosa (UFV/LEEP)	doi:10.1007/s12224-013-9181-1; Acta bot. bras. 27(2): 270-285	http://citations.springer.com/item?doi=10.1007/s12224-011-9106-9	FSN_DynamicsPlotData_2001-2010	Observation	FSN_0278	FSN_Plot_012	2001-11-01	-20.8	-42.85	FSN_0278		http://www.tropicos.org/Name/13012468	Piptadenia gonoacantha								Fabaceae	Piptadenia		gonoacantha		species	(Mart.) J.F. Macbr.	ICBN	Accepted
FSN_0279		en	http://creativecommons.org/publicdomain/zero/1.0/ & http://www.canadensys.net/norms	Federal University of Vicosa (UFV/LEEP)	doi:10.1007/s12224-013-9181-1; Acta bot. bras. 27(2): 270-285	http://citations.springer.com/item?doi=10.1007/s12224-011-9106-9	FSN_DynamicsPlotData_2001-2010	Observation	FSN_0279	FSN_Plot_012	2001-11-01	-20.8	-42.85	FSN_0279		http://www.tropicos.org/Name/21300523	Brosimum guianense								Moraceae	Brosimum		guianense		species	(Aubl.) Huber	ICBN	Accepted
FSN_0280		en	http://creativecommons.org/publicdomain/zero/1.0/ & http://www.canadensys.net/norms	Federal University of Vicosa (UFV/LEEP)	doi:10.1007/s12224-013-9181-1; Acta bot. bras. 27(2): 270-285	http://citations.springer.com/item?doi=10.1007/s12224-011-9106-9	FSN_DynamicsPlotData_2001-2010	Observation	FSN_0280	FSN_Plot_012	2001-11-01	-20.8	-42.85	FSN_0280		http://www.tropicos.org/Name/17802636	Phyllostemonodaphne geminiflora								Lauraceae	Phyllostemonodaphne		geminiflora		species	(Mez) Kosterm.	ICBN	Accepted
FSN_0281		en	http://creativecommons.org/publicdomain/zero/1.0/ & http://www.canadensys.net/norms	Federal University of Vicosa (UFV/LEEP)	doi:10.1007/s12224-013-9181-1; Acta bot. bras. 27(2): 270-285	http://citations.springer.com/item?doi=10.1007/s12224-011-9106-9	FSN_DynamicsPlotData_2001-2010	Observation	FSN_0281	FSN_Plot_012	2001-11-01	-20.8	-42.85	FSN_0281		http://www.tropicos.org/Name/17802636	Phyllostemonodaphne geminiflora								Lauraceae	Phyllostemonodaphne		geminiflora		species	(Mez) Kosterm.	ICBN	Accepted
FSN_0282		en	http://creativecommons.org/publicdomain/zero/1.0/ & http://www.canadensys.net/norms	Federal University of Vicosa (UFV/LEEP)	doi:10.1007/s12224-013-9181-1; Acta bot. bras. 27(2): 270-285	http://citations.springer.com/item?doi=10.1007/s12224-011-9106-9	FSN_DynamicsPlotData_2001-2010	Observation	FSN_0282	FSN_Plot_012	2001-11-01	-20.8	-42.85	FSN_0282		http://www.tropicos.org/Name/6100046	Jacaratia spinosa								Caricaceae	Jacaratia		spinosa		species	(Aubl.) A. DC.	ICBN	Accepted
FSN_0283		en	http://creativecommons.org/publicdomain/zero/1.0/ & http://www.canadensys.net/norms	Federal University of Vicosa (UFV/LEEP)	doi:10.1007/s12224-013-9181-1; Acta bot. bras. 27(2): 270-285	http://citations.springer.com/item?doi=10.1007/s12224-011-9106-9	FSN_DynamicsPlotData_2001-2010	Observation	FSN_0283	FSN_Plot_012	2001-11-01	-20.8	-42.85	FSN_0283		http://www.tropicos.org/Name/1600178	Guatteria australis								Annonaceae	Guatteria		australis		species	A. St.-Hil.	ICBN	Accepted
FSN_0284		en	http://creativecommons.org/publicdomain/zero/1.0/ & http://www.canadensys.net/norms	Federal University of Vicosa (UFV/LEEP)	doi:10.1007/s12224-013-9181-1; Acta bot. bras. 27(2): 270-285	http://citations.springer.com/item?doi=10.1007/s12224-011-9106-9	FSN_DynamicsPlotData_2001-2010	Observation	FSN_0284	FSN_Plot_012	2001-11-01	-20.8	-42.85	FSN_0284		http://www.tropicos.org/Name/50117335	Virola gardneri								Myristicaceae	Virola		gardneri		species	(A. DC.) Warb.	ICBN	Accepted
FSN_0285		en	http://creativecommons.org/publicdomain/zero/1.0/ & http://www.canadensys.net/norms	Federal University of Vicosa (UFV/LEEP)	doi:10.1007/s12224-013-9181-1; Acta bot. bras. 27(2): 270-285	http://citations.springer.com/item?doi=10.1007/s12224-011-9106-9	FSN_DynamicsPlotData_2001-2010	Observation	FSN_0285	FSN_Plot_012	2001-11-01	-20.8	-42.85	FSN_0285		http://www.tropicos.org/Name/22101783	Myrciaria floribunda								Myrtaceae	Myrciaria		floribunda		species	(H. West ex Willd.) O. Berg	ICBN	Accepted
FSN_0286		en	http://creativecommons.org/publicdomain/zero/1.0/ & http://www.canadensys.net/norms	Federal University of Vicosa (UFV/LEEP)	doi:10.1007/s12224-013-9181-1; Acta bot. bras. 27(2): 270-285	http://citations.springer.com/item?doi=10.1007/s12224-011-9106-9	FSN_DynamicsPlotData_2001-2010	Observation	FSN_0286	FSN_Plot_012	2001-11-01	-20.8	-42.85	FSN_0286		http://www.tropicos.org/Name/22101779	Myrcia splendens								Myrtaceae	Myrcia		splendens		species	(Sw.) DC.	ICBN	Accepted
FSN_0287		en	http://creativecommons.org/publicdomain/zero/1.0/ & http://www.canadensys.net/norms	Federal University of Vicosa (UFV/LEEP)	doi:10.1007/s12224-013-9181-1; Acta bot. bras. 27(2): 270-285	http://citations.springer.com/item?doi=10.1007/s12224-011-9106-9	FSN_DynamicsPlotData_2001-2010	Observation	FSN_0287	FSN_Plot_012	2001-11-01	-20.8	-42.85	FSN_0287		http://www.tropicos.org/Name/22106180	Myrcia pallida								Myrtaceae	Myrcia		pallida		species	(O. Berg) N. Silveira	ICBN	Accepted
FSN_0288		en	http://creativecommons.org/publicdomain/zero/1.0/ & http://www.canadensys.net/norms	Federal University of Vicosa (UFV/LEEP)	doi:10.1007/s12224-013-9181-1; Acta bot. bras. 27(2): 270-285	http://citations.springer.com/item?doi=10.1007/s12224-011-9106-9	FSN_DynamicsPlotData_2001-2010	Observation	FSN_0288	FSN_Plot_012	2001-11-01	-20.8	-42.85	FSN_0288		http://www.tropicos.org/Name/28700422	Pouteria caimito								Sapotaceae	Pouteria		caimito		species	(Ruiz & Pav.) Radlk.	ICBN	Accepted
FSN_0289		en	http://creativecommons.org/publicdomain/zero/1.0/ & http://www.canadensys.net/norms	Federal University of Vicosa (UFV/LEEP)	doi:10.1007/s12224-013-9181-1; Acta bot. bras. 27(2): 270-285	http://citations.springer.com/item?doi=10.1007/s12224-011-9106-9	FSN_DynamicsPlotData_2001-2010	Observation	FSN_0289	FSN_Plot_013	2001-11-01	-20.8	-42.85	FSN_0289		http://www.tropicos.org/Name/22106180	Myrcia pallida								Myrtaceae	Myrcia		pallida		species	(O. Berg) N. Silveira	ICBN	Accepted
FSN_0290		en	http://creativecommons.org/publicdomain/zero/1.0/ & http://www.canadensys.net/norms	Federal University of Vicosa (UFV/LEEP)	doi:10.1007/s12224-013-9181-1; Acta bot. bras. 27(2): 270-285	http://citations.springer.com/item?doi=10.1007/s12224-011-9106-9	FSN_DynamicsPlotData_2001-2010	Observation	FSN_0290	FSN_Plot_013	2001-11-01	-20.8	-42.85	FSN_0290		http://www.tropicos.org/Name/100289489	Annona neolaurifolia								Annonaceae	Annona		neolaurifolia		species	H. Rainer	ICBN	Accepted
FSN_0291		en	http://creativecommons.org/publicdomain/zero/1.0/ & http://www.canadensys.net/norms	Federal University of Vicosa (UFV/LEEP)	doi:10.1007/s12224-013-9181-1; Acta bot. bras. 27(2): 270-285	http://citations.springer.com/item?doi=10.1007/s12224-011-9106-9	FSN_DynamicsPlotData_2001-2010	Observation	FSN_0291	FSN_Plot_013	2001-11-01	-20.8	-42.85	FSN_0291		http://www.tropicos.org/Name/28700706	Chrysophyllum gonocarpum								Sapotaceae	Chrysophyllum		gonocarpum		species	(Mart. & Eichler ex Miq.) Engl.	ICBN	Accepted
FSN_0293		en	http://creativecommons.org/publicdomain/zero/1.0/ & http://www.canadensys.net/norms	Federal University of Vicosa (UFV/LEEP)	doi:10.1007/s12224-013-9181-1; Acta bot. bras. 27(2): 270-285	http://citations.springer.com/item?doi=10.1007/s12224-011-9106-9	FSN_DynamicsPlotData_2001-2010	Observation	FSN_0293	FSN_Plot_013	2001-11-01	-20.8	-42.85	FSN_0293		http://www.tropicos.org/Name/21200261	Siparuna guianensis								Siparunaceae	Siparuna		guianensis		species	Aubl.	ICBN	Accepted
FSN_0294		en	http://creativecommons.org/publicdomain/zero/1.0/ & http://www.canadensys.net/norms	Federal University of Vicosa (UFV/LEEP)	doi:10.1007/s12224-013-9181-1; Acta bot. bras. 27(2): 270-285	http://citations.springer.com/item?doi=10.1007/s12224-011-9106-9	FSN_DynamicsPlotData_2001-2010	Observation	FSN_0294	FSN_Plot_013	2001-11-01	-20.8	-42.85	FSN_0294		http://www.tropicos.org/Name/21200261	Siparuna guianensis								Siparunaceae	Siparuna		guianensis		species	Aubl.	ICBN	Accepted
FSN_0295		en	http://creativecommons.org/publicdomain/zero/1.0/ & http://www.canadensys.net/norms	Federal University of Vicosa (UFV/LEEP)	doi:10.1007/s12224-013-9181-1; Acta bot. bras. 27(2): 270-285	http://citations.springer.com/item?doi=10.1007/s12224-011-9106-9	FSN_DynamicsPlotData_2001-2010	Observation	FSN_0295	FSN_Plot_013	2001-11-01	-20.8	-42.85	FSN_0295		http://www.tropicos.org/Name/21200261	Siparuna guianensis								Siparunaceae	Siparuna		guianensis		species	Aubl.	ICBN	Accepted
FSN_0296		en	http://creativecommons.org/publicdomain/zero/1.0/ & http://www.canadensys.net/norms	Federal University of Vicosa (UFV/LEEP)	doi:10.1007/s12224-013-9181-1; Acta bot. bras. 27(2): 270-285	http://citations.springer.com/item?doi=10.1007/s12224-011-9106-9	FSN_DynamicsPlotData_2001-2010	Observation	FSN_0296	FSN_Plot_013	2001-11-01	-20.8	-42.85	FSN_0296		http://www.tropicos.org/Name/21200261	Siparuna guianensis								Siparunaceae	Siparuna		guianensis		species	Aubl.	ICBN	Accepted
FSN_0298		en	http://creativecommons.org/publicdomain/zero/1.0/ & http://www.canadensys.net/norms	Federal University of Vicosa (UFV/LEEP)	doi:10.1007/s12224-013-9181-1; Acta bot. bras. 27(2): 270-285	http://citations.springer.com/item?doi=10.1007/s12224-011-9106-9	FSN_DynamicsPlotData_2001-2010	Observation	FSN_0298	FSN_Plot_013	2001-11-01	-20.8	-42.85	FSN_0298		http://www.tropicos.org/Name/28700706	Chrysophyllum gonocarpum								Sapotaceae	Chrysophyllum		gonocarpum		species	(Mart. & Eichler ex Miq.) Engl.	ICBN	Accepted
FSN_0299		en	http://creativecommons.org/publicdomain/zero/1.0/ & http://www.canadensys.net/norms	Federal University of Vicosa (UFV/LEEP)	doi:10.1007/s12224-013-9181-1; Acta bot. bras. 27(2): 270-285	http://citations.springer.com/item?doi=10.1007/s12224-011-9106-9	FSN_DynamicsPlotData_2001-2010	Observation	FSN_0299	FSN_Plot_013	2001-11-01	-20.8	-42.85	FSN_0299		http://www.tropicos.org/Name/22106180	Myrcia pallida								Myrtaceae	Myrcia		pallida		species	(O. Berg) N. Silveira	ICBN	Accepted
FSN_0300		en	http://creativecommons.org/publicdomain/zero/1.0/ & http://www.canadensys.net/norms	Federal University of Vicosa (UFV/LEEP)	doi:10.1007/s12224-013-9181-1; Acta bot. bras. 27(2): 270-285	http://citations.springer.com/item?doi=10.1007/s12224-011-9106-9	FSN_DynamicsPlotData_2001-2010	Observation	FSN_0300	FSN_Plot_013	2001-11-01	-20.8	-42.85	FSN_0300		http://www.tropicos.org/Name/21200261	Siparuna guianensis								Siparunaceae	Siparuna		guianensis		species	Aubl.	ICBN	Accepted
FSN_0301		en	http://creativecommons.org/publicdomain/zero/1.0/ & http://www.canadensys.net/norms	Federal University of Vicosa (UFV/LEEP)	doi:10.1007/s12224-013-9181-1; Acta bot. bras. 27(2): 270-285	http://citations.springer.com/item?doi=10.1007/s12224-011-9106-9	FSN_DynamicsPlotData_2001-2010	Observation	FSN_0301	FSN_Plot_013	2001-11-01	-20.8	-42.85	FSN_0301		http://www.tropicos.org/Name/7400092	Hirtella hebeclada								Chrysobalanaceae	Hirtella		hebeclada		species	Moric. ex DC.	ICBN	Accepted
FSN_0302		en	http://creativecommons.org/publicdomain/zero/1.0/ & http://www.canadensys.net/norms	Federal University of Vicosa (UFV/LEEP)	doi:10.1007/s12224-013-9181-1; Acta bot. bras. 27(2): 270-285	http://citations.springer.com/item?doi=10.1007/s12224-011-9106-9	FSN_DynamicsPlotData_2001-2010	Observation	FSN_0302	FSN_Plot_013	2001-11-01	-20.8	-42.85	FSN_0302		http://www.tropicos.org/Name/13200173	Casearia ulmifolia								Salicaceae	Casearia		ulmifolia		species	Vahl ex Vent.	ICBN	Accepted
FSN_0303		en	http://creativecommons.org/publicdomain/zero/1.0/ & http://www.canadensys.net/norms	Federal University of Vicosa (UFV/LEEP)	doi:10.1007/s12224-013-9181-1; Acta bot. bras. 27(2): 270-285	http://citations.springer.com/item?doi=10.1007/s12224-011-9106-9	FSN_DynamicsPlotData_2001-2010	Observation	FSN_0303	FSN_Plot_013	2001-11-01	-20.8	-42.85	FSN_0303		http://www.tropicos.org/Name/50302712	Macrothumia kuhlmannii								Salicaceae	Macrothumia		kuhlmannii		species	(Sleumer) Alford	ICBN	Accepted
FSN_0304		en	http://creativecommons.org/publicdomain/zero/1.0/ & http://www.canadensys.net/norms	Federal University of Vicosa (UFV/LEEP)	doi:10.1007/s12224-013-9181-1; Acta bot. bras. 27(2): 270-285	http://citations.springer.com/item?doi=10.1007/s12224-011-9106-9	FSN_DynamicsPlotData_2001-2010	Observation	FSN_0304	FSN_Plot_013	2001-11-01	-20.8	-42.85	FSN_0304		http://www.tropicos.org/Name/22106180	Myrcia pallida								Myrtaceae	Myrcia		pallida		species	(O. Berg) N. Silveira	ICBN	Accepted
FSN_0305		en	http://creativecommons.org/publicdomain/zero/1.0/ & http://www.canadensys.net/norms	Federal University of Vicosa (UFV/LEEP)	doi:10.1007/s12224-013-9181-1; Acta bot. bras. 27(2): 270-285	http://citations.springer.com/item?doi=10.1007/s12224-011-9106-9	FSN_DynamicsPlotData_2001-2010	Observation	FSN_0305	FSN_Plot_013	2001-11-01	-20.8	-42.85	FSN_0305		http://www.tropicos.org/Name/22100951	Marlierea excoriata								Myrtaceae	Marlierea		excoriata		species	Mart.	ICBN	Accepted
FSN_0308		en	http://creativecommons.org/publicdomain/zero/1.0/ & http://www.canadensys.net/norms	Federal University of Vicosa (UFV/LEEP)	doi:10.1007/s12224-013-9181-1; Acta bot. bras. 27(2): 270-285	http://citations.springer.com/item?doi=10.1007/s12224-011-9106-9	FSN_DynamicsPlotData_2001-2010	Observation	FSN_0308	FSN_Plot_013	2001-11-01	-20.8	-42.85	FSN_0308		http://www.tropicos.org/Name/21200261	Siparuna guianensis								Siparunaceae	Siparuna		guianensis		species	Aubl.	ICBN	Accepted
FSN_0309		en	http://creativecommons.org/publicdomain/zero/1.0/ & http://www.canadensys.net/norms	Federal University of Vicosa (UFV/LEEP)	doi:10.1007/s12224-013-9181-1; Acta bot. bras. 27(2): 270-285	http://citations.springer.com/item?doi=10.1007/s12224-011-9106-9	FSN_DynamicsPlotData_2001-2010	Observation	FSN_0309	FSN_Plot_013	2001-11-01	-20.8	-42.85	FSN_0309		http://www.tropicos.org/Name/50222323	Eriotheca candolleana								Malvaceae	Eriotheca		candolleana		species	(K. Schum.) A. Robyns	ICBN	Accepted
FSN_0310		en	http://creativecommons.org/publicdomain/zero/1.0/ & http://www.canadensys.net/norms	Federal University of Vicosa (UFV/LEEP)	doi:10.1007/s12224-013-9181-1; Acta bot. bras. 27(2): 270-285	http://citations.springer.com/item?doi=10.1007/s12224-011-9106-9	FSN_DynamicsPlotData_2001-2010	Observation	FSN_0310	FSN_Plot_013	2001-11-01	-20.8	-42.85	FSN_0310		http://www.tropicos.org/Name/21200261	Siparuna guianensis								Siparunaceae	Siparuna		guianensis		species	Aubl.	ICBN	Accepted
FSN_0311		en	http://creativecommons.org/publicdomain/zero/1.0/ & http://www.canadensys.net/norms	Federal University of Vicosa (UFV/LEEP)	doi:10.1007/s12224-013-9181-1; Acta bot. bras. 27(2): 270-285	http://citations.springer.com/item?doi=10.1007/s12224-011-9106-9	FSN_DynamicsPlotData_2001-2010	Observation	FSN_0311	FSN_Plot_013	2001-11-01	-20.8	-42.85	FSN_0311		http://www.tropicos.org/Name/21301159	Sorocea bonplandii								Moraceae	Sorocea		bonplandii		species	(Baill.) W.C. Burger, Lanj. & Wess. Boer	ICBN	Accepted
FSN_0312		en	http://creativecommons.org/publicdomain/zero/1.0/ & http://www.canadensys.net/norms	Federal University of Vicosa (UFV/LEEP)	doi:10.1007/s12224-013-9181-1; Acta bot. bras. 27(2): 270-285	http://citations.springer.com/item?doi=10.1007/s12224-011-9106-9	FSN_DynamicsPlotData_2001-2010	Observation	FSN_0312	FSN_Plot_013	2001-11-01	-20.8	-42.85	FSN_0312		http://www.tropicos.org/Name/20400208	Trichilia catigua								Meliaceae	Trichilia		catigua		species	A. Juss.	ICBN	Accepted
FSN_0313		en	http://creativecommons.org/publicdomain/zero/1.0/ & http://www.canadensys.net/norms	Federal University of Vicosa (UFV/LEEP)	doi:10.1007/s12224-013-9181-1; Acta bot. bras. 27(2): 270-285	http://citations.springer.com/item?doi=10.1007/s12224-011-9106-9	FSN_DynamicsPlotData_2001-2010	Observation	FSN_0313	FSN_Plot_013	2001-11-01	-20.8	-42.85	FSN_0313		http://www.tropicos.org/Name/28700706	Chrysophyllum gonocarpum								Sapotaceae	Chrysophyllum		gonocarpum		species	(Mart. & Eichler ex Miq.) Engl.	ICBN	Accepted
FSN_0314		en	http://creativecommons.org/publicdomain/zero/1.0/ & http://www.canadensys.net/norms	Federal University of Vicosa (UFV/LEEP)	doi:10.1007/s12224-013-9181-1; Acta bot. bras. 27(2): 270-285	http://citations.springer.com/item?doi=10.1007/s12224-011-9106-9	FSN_DynamicsPlotData_2001-2010	Observation	FSN_0314	FSN_Plot_013	2001-11-01	-20.8	-42.85	FSN_0314		http://www.tropicos.org/Name/27901395	Ixora gardneriana								Rubiaceae	Ixora		gardneriana		species	Benth.	ICBN	Accepted
FSN_0315		en	http://creativecommons.org/publicdomain/zero/1.0/ & http://www.canadensys.net/norms	Federal University of Vicosa (UFV/LEEP)	doi:10.1007/s12224-013-9181-1; Acta bot. bras. 27(2): 270-285	http://citations.springer.com/item?doi=10.1007/s12224-011-9106-9	FSN_DynamicsPlotData_2001-2010	Observation	FSN_0315	FSN_Plot_013	2001-11-01	-20.8	-42.85	FSN_0315		http://www.tropicos.org/Name/17800493	Urbanodendron verrucosum								Lauraceae	Urbanodendron		verrucosum		species	(Nees) Mez	ICBN	Accepted
FSN_0316		en	http://creativecommons.org/publicdomain/zero/1.0/ & http://www.canadensys.net/norms	Federal University of Vicosa (UFV/LEEP)	doi:10.1007/s12224-013-9181-1; Acta bot. bras. 27(2): 270-285	http://citations.springer.com/item?doi=10.1007/s12224-011-9106-9	FSN_DynamicsPlotData_2001-2010	Observation	FSN_0316	FSN_Plot_013	2001-11-01	-20.8	-42.85	FSN_0316		http://www.tropicos.org/Name/1600178	Guatteria australis								Annonaceae	Guatteria		australis		species	A. St.-Hil.	ICBN	Accepted
FSN_0318		en	http://creativecommons.org/publicdomain/zero/1.0/ & http://www.canadensys.net/norms	Federal University of Vicosa (UFV/LEEP)	doi:10.1007/s12224-013-9181-1; Acta bot. bras. 27(2): 270-285	http://citations.springer.com/item?doi=10.1007/s12224-011-9106-9	FSN_DynamicsPlotData_2001-2010	Observation	FSN_0318	FSN_Plot_014	2001-11-01	-20.8	-42.85	FSN_0318		http://www.tropicos.org/Name/27902123	Psychotria rhytidocarpa								Rubiaceae	Psychotria		rhytidocarpa		species	M?ll. Arg.	ICBN	Accepted
FSN_0319		en	http://creativecommons.org/publicdomain/zero/1.0/ & http://www.canadensys.net/norms	Federal University of Vicosa (UFV/LEEP)	doi:10.1007/s12224-013-9181-1; Acta bot. bras. 27(2): 270-285	http://citations.springer.com/item?doi=10.1007/s12224-011-9106-9	FSN_DynamicsPlotData_2001-2010	Observation	FSN_0319	FSN_Plot_014	2001-11-01	-20.8	-42.85	FSN_0319		http://www.tropicos.org/Name/21200261	Siparuna guianensis								Siparunaceae	Siparuna		guianensis		species	Aubl.	ICBN	Accepted
FSN_0320		en	http://creativecommons.org/publicdomain/zero/1.0/ & http://www.canadensys.net/norms	Federal University of Vicosa (UFV/LEEP)	doi:10.1007/s12224-013-9181-1; Acta bot. bras. 27(2): 270-285	http://citations.springer.com/item?doi=10.1007/s12224-011-9106-9	FSN_DynamicsPlotData_2001-2010	Observation	FSN_0320	FSN_Plot_014	2001-11-01	-20.8	-42.85	FSN_0320		http://www.tropicos.org/Name/21300535	Helicostylis tomentosa								Moraceae	Helicostylis		tomentosa		species	(Poepp. & Endl.) Rusby	ICBN	Accepted
FSN_0321		en	http://creativecommons.org/publicdomain/zero/1.0/ & http://www.canadensys.net/norms	Federal University of Vicosa (UFV/LEEP)	doi:10.1007/s12224-013-9181-1; Acta bot. bras. 27(2): 270-285	http://citations.springer.com/item?doi=10.1007/s12224-011-9106-9	FSN_DynamicsPlotData_2001-2010	Observation	FSN_0321	FSN_Plot_014	2001-11-01	-20.8	-42.85	FSN_0321		http://www.tropicos.org/Name/13006163	Inga capitata								Fabaceae	Inga		capitata		species	Desv.	ICBN	Accepted
FSN_0322		en	http://creativecommons.org/publicdomain/zero/1.0/ & http://www.canadensys.net/norms	Federal University of Vicosa (UFV/LEEP)	doi:10.1007/s12224-013-9181-1; Acta bot. bras. 27(2): 270-285	http://citations.springer.com/item?doi=10.1007/s12224-011-9106-9	FSN_DynamicsPlotData_2001-2010	Observation	FSN_0322	FSN_Plot_014	2001-11-01	-20.8	-42.85	FSN_0322		http://www.tropicos.org/Name/22101783	Myrciaria floribunda								Myrtaceae	Myrciaria		floribunda		species	(H. West ex Willd.) O. Berg	ICBN	Accepted
FSN_0323		en	http://creativecommons.org/publicdomain/zero/1.0/ & http://www.canadensys.net/norms	Federal University of Vicosa (UFV/LEEP)	doi:10.1007/s12224-013-9181-1; Acta bot. bras. 27(2): 270-285	http://citations.springer.com/item?doi=10.1007/s12224-011-9106-9	FSN_DynamicsPlotData_2001-2010	Observation	FSN_0323	FSN_Plot_014	2001-11-01	-20.8	-42.85	FSN_0323		http://www.tropicos.org/Name/40008631	Chrysophyllum								Sapotaceae	Chrysophyllum				genus	L.	ICBN	Accepted
FSN_0324		en	http://creativecommons.org/publicdomain/zero/1.0/ & http://www.canadensys.net/norms	Federal University of Vicosa (UFV/LEEP)	doi:10.1007/s12224-013-9181-1; Acta bot. bras. 27(2): 270-285	http://citations.springer.com/item?doi=10.1007/s12224-011-9106-9	FSN_DynamicsPlotData_2001-2010	Observation	FSN_0324	FSN_Plot_014	2001-11-01	-20.8	-42.85	FSN_0324		http://www.tropicos.org/Name/28700706	Chrysophyllum gonocarpum								Sapotaceae	Chrysophyllum		gonocarpum		species	(Mart. & Eichler ex Miq.) Engl.	ICBN	Accepted
FSN_0325		en	http://creativecommons.org/publicdomain/zero/1.0/ & http://www.canadensys.net/norms	Federal University of Vicosa (UFV/LEEP)	doi:10.1007/s12224-013-9181-1; Acta bot. bras. 27(2): 270-285	http://citations.springer.com/item?doi=10.1007/s12224-011-9106-9	FSN_DynamicsPlotData_2001-2010	Observation	FSN_0325	FSN_Plot_014	2001-11-01	-20.8	-42.85	FSN_0325			Protium warmingiana								Burseraceae	Protium		warmingiana		species	March,L.	ICBN	No opinion
FSN_0327		en	http://creativecommons.org/publicdomain/zero/1.0/ & http://www.canadensys.net/norms	Federal University of Vicosa (UFV/LEEP)	doi:10.1007/s12224-013-9181-1; Acta bot. bras. 27(2): 270-285	http://citations.springer.com/item?doi=10.1007/s12224-011-9106-9	FSN_DynamicsPlotData_2001-2010	Observation	FSN_0327	FSN_Plot_014	2001-11-01	-20.8	-42.85	FSN_0327		http://www.tropicos.org/Name/22106180	Myrcia pallida								Myrtaceae	Myrcia		pallida		species	(O. Berg) N. Silveira	ICBN	Accepted
FSN_0328		en	http://creativecommons.org/publicdomain/zero/1.0/ & http://www.canadensys.net/norms	Federal University of Vicosa (UFV/LEEP)	doi:10.1007/s12224-013-9181-1; Acta bot. bras. 27(2): 270-285	http://citations.springer.com/item?doi=10.1007/s12224-011-9106-9	FSN_DynamicsPlotData_2001-2010	Observation	FSN_0328	FSN_Plot_014	2001-11-01	-20.8	-42.85	FSN_0328		http://www.tropicos.org/Name/27900394	Bathysa nicholsonii								Rubiaceae	Bathysa		nicholsonii		species	K. Schum.	ICBN	Accepted
FSN_0329		en	http://creativecommons.org/publicdomain/zero/1.0/ & http://www.canadensys.net/norms	Federal University of Vicosa (UFV/LEEP)	doi:10.1007/s12224-013-9181-1; Acta bot. bras. 27(2): 270-285	http://citations.springer.com/item?doi=10.1007/s12224-011-9106-9	FSN_DynamicsPlotData_2001-2010	Observation	FSN_0329	FSN_Plot_014	2001-11-01	-20.8	-42.85	FSN_0329		http://www.tropicos.org/Name/40037996	Neomitranthes								Myrtaceae	Neomitranthes				genus	D. Legrand	ICBN	Accepted
FSN_0330		en	http://creativecommons.org/publicdomain/zero/1.0/ & http://www.canadensys.net/norms	Federal University of Vicosa (UFV/LEEP)	doi:10.1007/s12224-013-9181-1; Acta bot. bras. 27(2): 270-285	http://citations.springer.com/item?doi=10.1007/s12224-011-9106-9	FSN_DynamicsPlotData_2001-2010	Observation	FSN_0330	FSN_Plot_014	2001-11-01	-20.8	-42.85	FSN_0330		http://www.tropicos.org/Name/17800126	Aniba firmula								Lauraceae	Aniba		firmula		species	(Nees & Mart.) Mez	ICBN	Accepted
FSN_0331		en	http://creativecommons.org/publicdomain/zero/1.0/ & http://www.canadensys.net/norms	Federal University of Vicosa (UFV/LEEP)	doi:10.1007/s12224-013-9181-1; Acta bot. bras. 27(2): 270-285	http://citations.springer.com/item?doi=10.1007/s12224-011-9106-9	FSN_DynamicsPlotData_2001-2010	Observation	FSN_0331	FSN_Plot_014	2001-11-01	-20.8	-42.85	FSN_0331		http://www.tropicos.org/Name/27500053	Colubrina glandulosa								Rhamnaceae	Colubrina		glandulosa		species	Perkins	ICBN	Accepted
FSN_0332		en	http://creativecommons.org/publicdomain/zero/1.0/ & http://www.canadensys.net/norms	Federal University of Vicosa (UFV/LEEP)	doi:10.1007/s12224-013-9181-1; Acta bot. bras. 27(2): 270-285	http://citations.springer.com/item?doi=10.1007/s12224-011-9106-9	FSN_DynamicsPlotData_2001-2010	Observation	FSN_0332	FSN_Plot_014	2001-11-01	-20.8	-42.85	FSN_0332		http://www.tropicos.org/Name/1600178	Guatteria australis								Annonaceae	Guatteria		australis		species	A. St.-Hil.	ICBN	Accepted
FSN_0333		en	http://creativecommons.org/publicdomain/zero/1.0/ & http://www.canadensys.net/norms	Federal University of Vicosa (UFV/LEEP)	doi:10.1007/s12224-013-9181-1; Acta bot. bras. 27(2): 270-285	http://citations.springer.com/item?doi=10.1007/s12224-011-9106-9	FSN_DynamicsPlotData_2001-2010	Observation	FSN_0333	FSN_Plot_014	2001-11-01	-20.8	-42.85	FSN_0333		http://www.tropicos.org/Name/21200261	Siparuna guianensis								Siparunaceae	Siparuna		guianensis		species	Aubl.	ICBN	Accepted
FSN_0334		en	http://creativecommons.org/publicdomain/zero/1.0/ & http://www.canadensys.net/norms	Federal University of Vicosa (UFV/LEEP)	doi:10.1007/s12224-013-9181-1; Acta bot. bras. 27(2): 270-285	http://citations.springer.com/item?doi=10.1007/s12224-011-9106-9	FSN_DynamicsPlotData_2001-2010	Observation	FSN_0334	FSN_Plot_014	2001-11-01	-20.8	-42.85	FSN_0334		http://www.tropicos.org/Name/22100951	Marlierea excoriata								Myrtaceae	Marlierea		excoriata		species	Mart.	ICBN	Accepted
FSN_0335		en	http://creativecommons.org/publicdomain/zero/1.0/ & http://www.canadensys.net/norms	Federal University of Vicosa (UFV/LEEP)	doi:10.1007/s12224-013-9181-1; Acta bot. bras. 27(2): 270-285	http://citations.springer.com/item?doi=10.1007/s12224-011-9106-9	FSN_DynamicsPlotData_2001-2010	Observation	FSN_0335	FSN_Plot_014	2001-11-01	-20.8	-42.85	FSN_0335		http://www.tropicos.org/Name/22101177	Myrcia laxiflora								Myrtaceae	Myrcia		laxiflora		species	Cambess.	ICBN	Accepted
FSN_0336		en	http://creativecommons.org/publicdomain/zero/1.0/ & http://www.canadensys.net/norms	Federal University of Vicosa (UFV/LEEP)	doi:10.1007/s12224-013-9181-1; Acta bot. bras. 27(2): 270-285	http://citations.springer.com/item?doi=10.1007/s12224-011-9106-9	FSN_DynamicsPlotData_2001-2010	Observation	FSN_0336	FSN_Plot_014	2001-11-01	-20.8	-42.85	FSN_0336		http://www.tropicos.org/Name/40037996	Neomitranthes								Myrtaceae	Neomitranthes				genus	D. Legrand	ICBN	Accepted
FSN_0337		en	http://creativecommons.org/publicdomain/zero/1.0/ & http://www.canadensys.net/norms	Federal University of Vicosa (UFV/LEEP)	doi:10.1007/s12224-013-9181-1; Acta bot. bras. 27(2): 270-285	http://citations.springer.com/item?doi=10.1007/s12224-011-9106-9	FSN_DynamicsPlotData_2001-2010	Observation	FSN_0337	FSN_Plot_014	2001-11-01	-20.8	-42.85	FSN_0337		http://www.tropicos.org/Name/21200261	Siparuna guianensis								Siparunaceae	Siparuna		guianensis		species	Aubl.	ICBN	Accepted
FSN_0338		en	http://creativecommons.org/publicdomain/zero/1.0/ & http://www.canadensys.net/norms	Federal University of Vicosa (UFV/LEEP)	doi:10.1007/s12224-013-9181-1; Acta bot. bras. 27(2): 270-285	http://citations.springer.com/item?doi=10.1007/s12224-011-9106-9	FSN_DynamicsPlotData_2001-2010	Observation	FSN_0338	FSN_Plot_014	2001-11-01	-20.8	-42.85	FSN_0338		http://www.tropicos.org/Name/22100280	Calyptranthes brasiliensis								Myrtaceae	Calyptranthes		brasiliensis		species	Spreng.	ICBN	Accepted
FSN_0339		en	http://creativecommons.org/publicdomain/zero/1.0/ & http://www.canadensys.net/norms	Federal University of Vicosa (UFV/LEEP)	doi:10.1007/s12224-013-9181-1; Acta bot. bras. 27(2): 270-285	http://citations.springer.com/item?doi=10.1007/s12224-011-9106-9	FSN_DynamicsPlotData_2001-2010	Observation	FSN_0339	FSN_Plot_014	2001-11-01	-20.8	-42.85	FSN_0339		http://www.tropicos.org/Name/21300624	Pourouma guianensis								Urticaceae	Pourouma		guianensis		species	Aubl.	ICBN	Accepted
FSN_0340		en	http://creativecommons.org/publicdomain/zero/1.0/ & http://www.canadensys.net/norms	Federal University of Vicosa (UFV/LEEP)	doi:10.1007/s12224-013-9181-1; Acta bot. bras. 27(2): 270-285	http://citations.springer.com/item?doi=10.1007/s12224-011-9106-9	FSN_DynamicsPlotData_2001-2010	Observation	FSN_0340	FSN_Plot_014	2001-11-01	-20.8	-42.85	FSN_0340		http://www.tropicos.org/Name/21301827	Coussapoa microcarpa								Urticaceae	Coussapoa		microcarpa		species	(Schott) Rizzini	ICBN	Accepted
FSN_0341		en	http://creativecommons.org/publicdomain/zero/1.0/ & http://www.canadensys.net/norms	Federal University of Vicosa (UFV/LEEP)	doi:10.1007/s12224-013-9181-1; Acta bot. bras. 27(2): 270-285	http://citations.springer.com/item?doi=10.1007/s12224-011-9106-9	FSN_DynamicsPlotData_2001-2010	Observation	FSN_0341	FSN_Plot_014	2001-11-01	-20.8	-42.85	FSN_0341		http://www.tropicos.org/Name/22100977	Marlierea suaveolens								Myrtaceae	Marlierea		suaveolens		species	Cambess.	ICBN	Accepted
FSN_0342		en	http://creativecommons.org/publicdomain/zero/1.0/ & http://www.canadensys.net/norms	Federal University of Vicosa (UFV/LEEP)	doi:10.1007/s12224-013-9181-1; Acta bot. bras. 27(2): 270-285	http://citations.springer.com/item?doi=10.1007/s12224-011-9106-9	FSN_DynamicsPlotData_2001-2010	Observation	FSN_0342	FSN_Plot_015	2001-11-01	-20.8	-42.85	FSN_0342		http://www.tropicos.org/Name/21200261	Siparuna guianensis								Siparunaceae	Siparuna		guianensis		species	Aubl.	ICBN	Accepted
FSN_0343		en	http://creativecommons.org/publicdomain/zero/1.0/ & http://www.canadensys.net/norms	Federal University of Vicosa (UFV/LEEP)	doi:10.1007/s12224-013-9181-1; Acta bot. bras. 27(2): 270-285	http://citations.springer.com/item?doi=10.1007/s12224-011-9106-9	FSN_DynamicsPlotData_2001-2010	Observation	FSN_0343	FSN_Plot_015	2001-11-01	-20.8	-42.85	FSN_0343		http://www.tropicos.org/Name/28600006	Cupania vernalis								Sapindaceae	Cupania		vernalis		species	Cambess.	ICBN	Accepted
FSN_0345		en	http://creativecommons.org/publicdomain/zero/1.0/ & http://www.canadensys.net/norms	Federal University of Vicosa (UFV/LEEP)	doi:10.1007/s12224-013-9181-1; Acta bot. bras. 27(2): 270-285	http://citations.springer.com/item?doi=10.1007/s12224-011-9106-9	FSN_DynamicsPlotData_2001-2010	Observation	FSN_0345	FSN_Plot_015	2001-11-01	-20.8	-42.85	FSN_0345		http://www.tropicos.org/Name/27900394	Bathysa nicholsonii								Rubiaceae	Bathysa		nicholsonii		species	K. Schum.	ICBN	Accepted
FSN_0347		en	http://creativecommons.org/publicdomain/zero/1.0/ & http://www.canadensys.net/norms	Federal University of Vicosa (UFV/LEEP)	doi:10.1007/s12224-013-9181-1; Acta bot. bras. 27(2): 270-285	http://citations.springer.com/item?doi=10.1007/s12224-011-9106-9	FSN_DynamicsPlotData_2001-2010	Observation	FSN_0347	FSN_Plot_015	2001-11-01	-20.8	-42.85	FSN_0347		http://www.tropicos.org/Name/20400411	Trichilia glabra								Meliaceae	Trichilia		glabra		species	L.	ICBN	Accepted
FSN_0348		en	http://creativecommons.org/publicdomain/zero/1.0/ & http://www.canadensys.net/norms	Federal University of Vicosa (UFV/LEEP)	doi:10.1007/s12224-013-9181-1; Acta bot. bras. 27(2): 270-285	http://citations.springer.com/item?doi=10.1007/s12224-011-9106-9	FSN_DynamicsPlotData_2001-2010	Observation	FSN_0348	FSN_Plot_015	2001-11-01	-20.8	-42.85	FSN_0348		http://www.tropicos.org/Name/27900296	Alseis floribunda								Rubiaceae	Alseis		floribunda		species	Schott	ICBN	Accepted
FSN_0349		en	http://creativecommons.org/publicdomain/zero/1.0/ & http://www.canadensys.net/norms	Federal University of Vicosa (UFV/LEEP)	doi:10.1007/s12224-013-9181-1; Acta bot. bras. 27(2): 270-285	http://citations.springer.com/item?doi=10.1007/s12224-011-9106-9	FSN_DynamicsPlotData_2001-2010	Observation	FSN_0349	FSN_Plot_015	2001-11-01	-20.8	-42.85	FSN_0349		http://www.tropicos.org/Name/22101783	Myrciaria floribunda								Myrtaceae	Myrciaria		floribunda		species	(H. West ex Willd.) O. Berg	ICBN	Accepted
FSN_0350		en	http://creativecommons.org/publicdomain/zero/1.0/ & http://www.canadensys.net/norms	Federal University of Vicosa (UFV/LEEP)	doi:10.1007/s12224-013-9181-1; Acta bot. bras. 27(2): 270-285	http://citations.springer.com/item?doi=10.1007/s12224-011-9106-9	FSN_DynamicsPlotData_2001-2010	Observation	FSN_0350	FSN_Plot_015	2001-11-01	-20.8	-42.85	FSN_0350		http://www.tropicos.org/Name/50197494	Pseudopiptadenia contorta								Fabaceae	Pseudopiptadenia		contorta		species	(DC.) G.P. Lewis & M.P. Lima	ICBN	Accepted
FSN_0352		en	http://creativecommons.org/publicdomain/zero/1.0/ & http://www.canadensys.net/norms	Federal University of Vicosa (UFV/LEEP)	doi:10.1007/s12224-013-9181-1; Acta bot. bras. 27(2): 270-285	http://citations.springer.com/item?doi=10.1007/s12224-011-9106-9	FSN_DynamicsPlotData_2001-2010	Observation	FSN_0352	FSN_Plot_015	2001-11-01	-20.8	-42.85	FSN_0352		http://www.tropicos.org/Name/21200261	Siparuna guianensis								Siparunaceae	Siparuna		guianensis		species	Aubl.	ICBN	Accepted
FSN_0353		en	http://creativecommons.org/publicdomain/zero/1.0/ & http://www.canadensys.net/norms	Federal University of Vicosa (UFV/LEEP)	doi:10.1007/s12224-013-9181-1; Acta bot. bras. 27(2): 270-285	http://citations.springer.com/item?doi=10.1007/s12224-011-9106-9	FSN_DynamicsPlotData_2001-2010	Observation	FSN_0353	FSN_Plot_015	2001-11-01	-20.8	-42.85	FSN_0353		http://www.tropicos.org/Name/29602065	Brunfelsia uniflora								Solanaceae	Brunfelsia		uniflora		species	(Pohl) D. Don	ICBN	Accepted
FSN_0355		en	http://creativecommons.org/publicdomain/zero/1.0/ & http://www.canadensys.net/norms	Federal University of Vicosa (UFV/LEEP)	doi:10.1007/s12224-013-9181-1; Acta bot. bras. 27(2): 270-285	http://citations.springer.com/item?doi=10.1007/s12224-011-9106-9	FSN_DynamicsPlotData_2001-2010	Observation	FSN_0355	FSN_Plot_015	2001-11-01	-20.8	-42.85	FSN_0355		http://www.tropicos.org/Name/13200173	Casearia ulmifolia								Salicaceae	Casearia		ulmifolia		species	Vahl ex Vent.	ICBN	Accepted
FSN_0356		en	http://creativecommons.org/publicdomain/zero/1.0/ & http://www.canadensys.net/norms	Federal University of Vicosa (UFV/LEEP)	doi:10.1007/s12224-013-9181-1; Acta bot. bras. 27(2): 270-285	http://citations.springer.com/item?doi=10.1007/s12224-011-9106-9	FSN_DynamicsPlotData_2001-2010	Observation	FSN_0356	FSN_Plot_015	2001-11-01	-20.8	-42.85	FSN_0356		http://www.tropicos.org/Name/21200261	Siparuna guianensis								Siparunaceae	Siparuna		guianensis		species	Aubl.	ICBN	Accepted
FSN_0357		en	http://creativecommons.org/publicdomain/zero/1.0/ & http://www.canadensys.net/norms	Federal University of Vicosa (UFV/LEEP)	doi:10.1007/s12224-013-9181-1; Acta bot. bras. 27(2): 270-285	http://citations.springer.com/item?doi=10.1007/s12224-011-9106-9	FSN_DynamicsPlotData_2001-2010	Observation	FSN_0357	FSN_Plot_015	2001-11-01	-20.8	-42.85	FSN_0357		http://www.tropicos.org/Name/27903368	Psychotria carthagenensis								Rubiaceae	Psychotria		carthagenensis		species	Jacq.	ICBN	Accepted
FSN_0358		en	http://creativecommons.org/publicdomain/zero/1.0/ & http://www.canadensys.net/norms	Federal University of Vicosa (UFV/LEEP)	doi:10.1007/s12224-013-9181-1; Acta bot. bras. 27(2): 270-285	http://citations.springer.com/item?doi=10.1007/s12224-011-9106-9	FSN_DynamicsPlotData_2001-2010	Observation	FSN_0358	FSN_Plot_015	2001-11-01	-20.8	-42.85	FSN_0358		http://www.tropicos.org/Name/50167503	Tetrastylidium grandifolium								Olacaceae	Tetrastylidium		grandifolium		species	(Baill.) Sleumer	ICBN	Accepted
FSN_0359		en	http://creativecommons.org/publicdomain/zero/1.0/ & http://www.canadensys.net/norms	Federal University of Vicosa (UFV/LEEP)	doi:10.1007/s12224-013-9181-1; Acta bot. bras. 27(2): 270-285	http://citations.springer.com/item?doi=10.1007/s12224-011-9106-9	FSN_DynamicsPlotData_2001-2010	Observation	FSN_0359	FSN_Plot_015	2001-11-01	-20.8	-42.85	FSN_0359		http://www.tropicos.org/Name/21301159	Sorocea bonplandii								Moraceae	Sorocea		bonplandii		species	(Baill.) W.C. Burger, Lanj. & Wess. Boer	ICBN	Accepted
FSN_0360		en	http://creativecommons.org/publicdomain/zero/1.0/ & http://www.canadensys.net/norms	Federal University of Vicosa (UFV/LEEP)	doi:10.1007/s12224-013-9181-1; Acta bot. bras. 27(2): 270-285	http://citations.springer.com/item?doi=10.1007/s12224-011-9106-9	FSN_DynamicsPlotData_2001-2010	Observation	FSN_0360	FSN_Plot_015	2001-11-01	-20.8	-42.85	FSN_0360		http://www.tropicos.org/Name/50197494	Pseudopiptadenia contorta								Fabaceae	Pseudopiptadenia		contorta		species	(DC.) G.P. Lewis & M.P. Lima	ICBN	Accepted
FSN_0361		en	http://creativecommons.org/publicdomain/zero/1.0/ & http://www.canadensys.net/norms	Federal University of Vicosa (UFV/LEEP)	doi:10.1007/s12224-013-9181-1; Acta bot. bras. 27(2): 270-285	http://citations.springer.com/item?doi=10.1007/s12224-011-9106-9	FSN_DynamicsPlotData_2001-2010	Observation	FSN_0361	FSN_Plot_016	2001-11-01	-20.8	-42.85	FSN_0361		http://www.tropicos.org/Name/20400613	Guarea macrophylla								Meliaceae	Guarea		macrophylla		species	Vahl	ICBN	Accepted
FSN_0362		en	http://creativecommons.org/publicdomain/zero/1.0/ & http://www.canadensys.net/norms	Federal University of Vicosa (UFV/LEEP)	doi:10.1007/s12224-013-9181-1; Acta bot. bras. 27(2): 270-285	http://citations.springer.com/item?doi=10.1007/s12224-011-9106-9	FSN_DynamicsPlotData_2001-2010	Observation	FSN_0362	FSN_Plot_016	2001-11-01	-20.8	-42.85	FSN_0362		http://www.tropicos.org/Name/21300523	Brosimum guianense								Moraceae	Brosimum		guianense		species	(Aubl.) Huber	ICBN	Accepted
FSN_0363		en	http://creativecommons.org/publicdomain/zero/1.0/ & http://www.canadensys.net/norms	Federal University of Vicosa (UFV/LEEP)	doi:10.1007/s12224-013-9181-1; Acta bot. bras. 27(2): 270-285	http://citations.springer.com/item?doi=10.1007/s12224-011-9106-9	FSN_DynamicsPlotData_2001-2010	Observation	FSN_0363	FSN_Plot_016	2001-11-01	-20.8	-42.85	FSN_0363		http://www.tropicos.org/Name/22101783	Myrciaria floribunda								Myrtaceae	Myrciaria		floribunda		species	(H. West ex Willd.) O. Berg	ICBN	Accepted
FSN_0364		en	http://creativecommons.org/publicdomain/zero/1.0/ & http://www.canadensys.net/norms	Federal University of Vicosa (UFV/LEEP)	doi:10.1007/s12224-013-9181-1; Acta bot. bras. 27(2): 270-285	http://citations.springer.com/item?doi=10.1007/s12224-011-9106-9	FSN_DynamicsPlotData_2001-2010	Observation	FSN_0364	FSN_Plot_016	2001-11-01	-20.8	-42.85	FSN_0364		http://www.tropicos.org/Name/27904166	Amaioua guianensis								Rubiaceae	Amaioua		guianensis		species	Aubl.	ICBN	Accepted
FSN_0365		en	http://creativecommons.org/publicdomain/zero/1.0/ & http://www.canadensys.net/norms	Federal University of Vicosa (UFV/LEEP)	doi:10.1007/s12224-013-9181-1; Acta bot. bras. 27(2): 270-285	http://citations.springer.com/item?doi=10.1007/s12224-011-9106-9	FSN_DynamicsPlotData_2001-2010	Observation	FSN_0365	FSN_Plot_016	2001-11-01	-20.8	-42.85	FSN_0365		http://www.tropicos.org/Name/22101282	Myrcia pubipetala								Myrtaceae	Myrcia		pubipetala		species	Miq.	ICBN	Accepted
FSN_0366		en	http://creativecommons.org/publicdomain/zero/1.0/ & http://www.canadensys.net/norms	Federal University of Vicosa (UFV/LEEP)	doi:10.1007/s12224-013-9181-1; Acta bot. bras. 27(2): 270-285	http://citations.springer.com/item?doi=10.1007/s12224-011-9106-9	FSN_DynamicsPlotData_2001-2010	Observation	FSN_0366	FSN_Plot_016	2001-11-01	-20.8	-42.85	FSN_0366		http://www.tropicos.org/Name/22100280	Calyptranthes brasiliensis								Myrtaceae	Calyptranthes		brasiliensis		species	Spreng.	ICBN	Accepted
FSN_0367		en	http://creativecommons.org/publicdomain/zero/1.0/ & http://www.canadensys.net/norms	Federal University of Vicosa (UFV/LEEP)	doi:10.1007/s12224-013-9181-1; Acta bot. bras. 27(2): 270-285	http://citations.springer.com/item?doi=10.1007/s12224-011-9106-9	FSN_DynamicsPlotData_2001-2010	Observation	FSN_0367	FSN_Plot_016	2001-11-01	-20.8	-42.85	FSN_0367		http://www.tropicos.org/Name/22105840	Marlierea teuscheriana								Myrtaceae	Marlierea		teuscheriana		species	(O. Berg) D. Legrand	ICBN	Accepted
FSN_0368		en	http://creativecommons.org/publicdomain/zero/1.0/ & http://www.canadensys.net/norms	Federal University of Vicosa (UFV/LEEP)	doi:10.1007/s12224-013-9181-1; Acta bot. bras. 27(2): 270-285	http://citations.springer.com/item?doi=10.1007/s12224-011-9106-9	FSN_DynamicsPlotData_2001-2010	Observation	FSN_0368	FSN_Plot_016	2001-11-01	-20.8	-42.85	FSN_0368		http://www.tropicos.org/Name/21200261	Siparuna guianensis								Siparunaceae	Siparuna		guianensis		species	Aubl.	ICBN	Accepted
FSN_0369		en	http://creativecommons.org/publicdomain/zero/1.0/ & http://www.canadensys.net/norms	Federal University of Vicosa (UFV/LEEP)	doi:10.1007/s12224-013-9181-1; Acta bot. bras. 27(2): 270-285	http://citations.springer.com/item?doi=10.1007/s12224-011-9106-9	FSN_DynamicsPlotData_2001-2010	Observation	FSN_0369	FSN_Plot_016	2001-11-01	-20.8	-42.85	FSN_0369		http://www.tropicos.org/Name/6600215	Maytenus robusta								Celastraceae	Maytenus		robusta		species	Reissek	ICBN	Accepted
FSN_0370		en	http://creativecommons.org/publicdomain/zero/1.0/ & http://www.canadensys.net/norms	Federal University of Vicosa (UFV/LEEP)	doi:10.1007/s12224-013-9181-1; Acta bot. bras. 27(2): 270-285	http://citations.springer.com/item?doi=10.1007/s12224-011-9106-9	FSN_DynamicsPlotData_2001-2010	Observation	FSN_0370	FSN_Plot_016	2001-11-01	-20.8	-42.85	FSN_0370		http://www.tropicos.org/Name/50117335	Virola gardneri								Myristicaceae	Virola		gardneri		species	(A. DC.) Warb.	ICBN	Accepted
FSN_0372		en	http://creativecommons.org/publicdomain/zero/1.0/ & http://www.canadensys.net/norms	Federal University of Vicosa (UFV/LEEP)	doi:10.1007/s12224-013-9181-1; Acta bot. bras. 27(2): 270-285	http://citations.springer.com/item?doi=10.1007/s12224-011-9106-9	FSN_DynamicsPlotData_2001-2010	Observation	FSN_0372	FSN_Plot_016	2001-11-01	-20.8	-42.85	FSN_0372		http://www.tropicos.org/Name/27900296	Alseis floribunda								Rubiaceae	Alseis		floribunda		species	Schott	ICBN	Accepted
FSN_0373		en	http://creativecommons.org/publicdomain/zero/1.0/ & http://www.canadensys.net/norms	Federal University of Vicosa (UFV/LEEP)	doi:10.1007/s12224-013-9181-1; Acta bot. bras. 27(2): 270-285	http://citations.springer.com/item?doi=10.1007/s12224-011-9106-9	FSN_DynamicsPlotData_2001-2010	Observation	FSN_0373	FSN_Plot_016	2001-11-01	-20.8	-42.85	FSN_0373		http://www.tropicos.org/Name/50117335	Virola gardneri								Myristicaceae	Virola		gardneri		species	(A. DC.) Warb.	ICBN	Accepted
FSN_0374		en	http://creativecommons.org/publicdomain/zero/1.0/ & http://www.canadensys.net/norms	Federal University of Vicosa (UFV/LEEP)	doi:10.1007/s12224-013-9181-1; Acta bot. bras. 27(2): 270-285	http://citations.springer.com/item?doi=10.1007/s12224-011-9106-9	FSN_DynamicsPlotData_2001-2010	Observation	FSN_0374	FSN_Plot_016	2001-11-01	-20.8	-42.85	FSN_0374		http://www.tropicos.org/Name/22101282	Myrcia pubipetala								Myrtaceae	Myrcia		pubipetala		species	Miq.	ICBN	Accepted
FSN_0376		en	http://creativecommons.org/publicdomain/zero/1.0/ & http://www.canadensys.net/norms	Federal University of Vicosa (UFV/LEEP)	doi:10.1007/s12224-013-9181-1; Acta bot. bras. 27(2): 270-285	http://citations.springer.com/item?doi=10.1007/s12224-011-9106-9	FSN_DynamicsPlotData_2001-2010	Observation	FSN_0376	FSN_Plot_016	2001-11-01	-20.8	-42.85	FSN_0376		http://www.tropicos.org/Name/50240055	Sterculia curiosa								Malvaceae	Sterculia		curiosa		species	(Vell.) Taroda	ICBN	Accepted
FSN_0377		en	http://creativecommons.org/publicdomain/zero/1.0/ & http://www.canadensys.net/norms	Federal University of Vicosa (UFV/LEEP)	doi:10.1007/s12224-013-9181-1; Acta bot. bras. 27(2): 270-285	http://citations.springer.com/item?doi=10.1007/s12224-011-9106-9	FSN_DynamicsPlotData_2001-2010	Observation	FSN_0377	FSN_Plot_016	2001-11-01	-20.8	-42.85	FSN_0377		http://www.tropicos.org/Name/22101015	Myrcia anceps								Myrtaceae	Myrcia		anceps		species	O. Berg	ICBN	Accepted
FSN_0378		en	http://creativecommons.org/publicdomain/zero/1.0/ & http://www.canadensys.net/norms	Federal University of Vicosa (UFV/LEEP)	doi:10.1007/s12224-013-9181-1; Acta bot. bras. 27(2): 270-285	http://citations.springer.com/item?doi=10.1007/s12224-011-9106-9	FSN_DynamicsPlotData_2001-2010	Observation	FSN_0378	FSN_Plot_016	2001-11-01	-20.8	-42.85	FSN_0378		http://www.tropicos.org/Name/17800126	Aniba firmula								Lauraceae	Aniba		firmula		species	(Nees & Mart.) Mez	ICBN	Accepted
FSN_0379		en	http://creativecommons.org/publicdomain/zero/1.0/ & http://www.canadensys.net/norms	Federal University of Vicosa (UFV/LEEP)	doi:10.1007/s12224-013-9181-1; Acta bot. bras. 27(2): 270-285	http://citations.springer.com/item?doi=10.1007/s12224-011-9106-9	FSN_DynamicsPlotData_2001-2010	Observation	FSN_0379	FSN_Plot_016	2001-11-01	-20.8	-42.85	FSN_0379		http://www.tropicos.org/Name/20400613	Guarea macrophylla								Meliaceae	Guarea		macrophylla		species	Vahl	ICBN	Accepted
FSN_0380		en	http://creativecommons.org/publicdomain/zero/1.0/ & http://www.canadensys.net/norms	Federal University of Vicosa (UFV/LEEP)	doi:10.1007/s12224-013-9181-1; Acta bot. bras. 27(2): 270-285	http://citations.springer.com/item?doi=10.1007/s12224-011-9106-9	FSN_DynamicsPlotData_2001-2010	Observation	FSN_0380	FSN_Plot_016	2001-11-01	-20.8	-42.85	FSN_0380		http://www.tropicos.org/Name/21301159	Sorocea bonplandii								Moraceae	Sorocea		bonplandii		species	(Baill.) W.C. Burger, Lanj. & Wess. Boer	ICBN	Accepted
FSN_0381		en	http://creativecommons.org/publicdomain/zero/1.0/ & http://www.canadensys.net/norms	Federal University of Vicosa (UFV/LEEP)	doi:10.1007/s12224-013-9181-1; Acta bot. bras. 27(2): 270-285	http://citations.springer.com/item?doi=10.1007/s12224-011-9106-9	FSN_DynamicsPlotData_2001-2010	Observation	FSN_0381	FSN_Plot_016	2001-11-01	-20.8	-42.85	FSN_0381		http://www.tropicos.org/Name/12800689	Alchornea glandulosa								Euphorbiaceae	Alchornea		glandulosa		species	Poepp.	ICBN	Accepted
FSN_0383		en	http://creativecommons.org/publicdomain/zero/1.0/ & http://www.canadensys.net/norms	Federal University of Vicosa (UFV/LEEP)	doi:10.1007/s12224-013-9181-1; Acta bot. bras. 27(2): 270-285	http://citations.springer.com/item?doi=10.1007/s12224-011-9106-9	FSN_DynamicsPlotData_2001-2010	Observation	FSN_0383	FSN_Plot_016	2001-11-01	-20.8	-42.85	FSN_0383		http://www.tropicos.org/Name/22101779	Myrcia splendens								Myrtaceae	Myrcia		splendens		species	(Sw.) DC.	ICBN	Accepted
FSN_0385		en	http://creativecommons.org/publicdomain/zero/1.0/ & http://www.canadensys.net/norms	Federal University of Vicosa (UFV/LEEP)	doi:10.1007/s12224-013-9181-1; Acta bot. bras. 27(2): 270-285	http://citations.springer.com/item?doi=10.1007/s12224-011-9106-9	FSN_DynamicsPlotData_2001-2010	Observation	FSN_0385	FSN_Plot_016	2001-11-01	-20.8	-42.85	FSN_0385			Protium warmingiana								Burseraceae	Protium		warmingiana		species	March,L.	ICBN	No opinion
FSN_0386		en	http://creativecommons.org/publicdomain/zero/1.0/ & http://www.canadensys.net/norms	Federal University of Vicosa (UFV/LEEP)	doi:10.1007/s12224-013-9181-1; Acta bot. bras. 27(2): 270-285	http://citations.springer.com/item?doi=10.1007/s12224-011-9106-9	FSN_DynamicsPlotData_2001-2010	Observation	FSN_0386	FSN_Plot_016	2001-11-01	-20.8	-42.85	FSN_0386		http://www.tropicos.org/Name/22101779	Myrcia splendens								Myrtaceae	Myrcia		splendens		species	(Sw.) DC.	ICBN	Accepted
FSN_0387		en	http://creativecommons.org/publicdomain/zero/1.0/ & http://www.canadensys.net/norms	Federal University of Vicosa (UFV/LEEP)	doi:10.1007/s12224-013-9181-1; Acta bot. bras. 27(2): 270-285	http://citations.springer.com/item?doi=10.1007/s12224-011-9106-9	FSN_DynamicsPlotData_2001-2010	Observation	FSN_0387	FSN_Plot_016	2001-11-01	-20.8	-42.85	FSN_0387		http://www.tropicos.org/Name/40010378	Allophylus								Sapindaceae	Allophylus				genus	L.	ICBN	Accepted
FSN_0388		en	http://creativecommons.org/publicdomain/zero/1.0/ & http://www.canadensys.net/norms	Federal University of Vicosa (UFV/LEEP)	doi:10.1007/s12224-013-9181-1; Acta bot. bras. 27(2): 270-285	http://citations.springer.com/item?doi=10.1007/s12224-011-9106-9	FSN_DynamicsPlotData_2001-2010	Observation	FSN_0388	FSN_Plot_016	2001-11-01	-20.8	-42.85	FSN_0388		http://www.tropicos.org/Name/50153254	Garcinia gardneriana								Clusiaceae	Garcinia		gardneriana		species	(Planch. & Triana) Zappi	ICBN	Accepted
FSN_0389		en	http://creativecommons.org/publicdomain/zero/1.0/ & http://www.canadensys.net/norms	Federal University of Vicosa (UFV/LEEP)	doi:10.1007/s12224-013-9181-1; Acta bot. bras. 27(2): 270-285	http://citations.springer.com/item?doi=10.1007/s12224-011-9106-9	FSN_DynamicsPlotData_2001-2010	Observation	FSN_0389	FSN_Plot_016	2001-11-01	-20.8	-42.85	FSN_0389		http://www.tropicos.org/Name/22500671	Guapira hirsuta								Nyctaginaceae	Guapira		hirsuta		species	(Choisy) Lundell	ICBN	Accepted
FSN_0390		en	http://creativecommons.org/publicdomain/zero/1.0/ & http://www.canadensys.net/norms	Federal University of Vicosa (UFV/LEEP)	doi:10.1007/s12224-013-9181-1; Acta bot. bras. 27(2): 270-285	http://citations.springer.com/item?doi=10.1007/s12224-011-9106-9	FSN_DynamicsPlotData_2001-2010	Observation	FSN_0390	FSN_Plot_017	2001-11-01	-20.8	-42.85	FSN_0390		http://www.tropicos.org/Name/21301159	Sorocea bonplandii								Moraceae	Sorocea		bonplandii		species	(Baill.) W.C. Burger, Lanj. & Wess. Boer	ICBN	Accepted
FSN_0391		en	http://creativecommons.org/publicdomain/zero/1.0/ & http://www.canadensys.net/norms	Federal University of Vicosa (UFV/LEEP)	doi:10.1007/s12224-013-9181-1; Acta bot. bras. 27(2): 270-285	http://citations.springer.com/item?doi=10.1007/s12224-011-9106-9	FSN_DynamicsPlotData_2001-2010	Observation	FSN_0391	FSN_Plot_017	2001-11-01	-20.8	-42.85	FSN_0391		http://www.tropicos.org/Name/22100951	Marlierea excoriata								Myrtaceae	Marlierea		excoriata		species	Mart.	ICBN	Accepted
FSN_0392		en	http://creativecommons.org/publicdomain/zero/1.0/ & http://www.canadensys.net/norms	Federal University of Vicosa (UFV/LEEP)	doi:10.1007/s12224-013-9181-1; Acta bot. bras. 27(2): 270-285	http://citations.springer.com/item?doi=10.1007/s12224-011-9106-9	FSN_DynamicsPlotData_2001-2010	Observation	FSN_0392	FSN_Plot_017	2001-11-01	-20.8	-42.85	FSN_0392		http://www.tropicos.org/Name/12802514	Maprounea guianensis								Euphorbiaceae	Maprounea		guianensis		species	Aubl.	ICBN	Accepted
FSN_0393		en	http://creativecommons.org/publicdomain/zero/1.0/ & http://www.canadensys.net/norms	Federal University of Vicosa (UFV/LEEP)	doi:10.1007/s12224-013-9181-1; Acta bot. bras. 27(2): 270-285	http://citations.springer.com/item?doi=10.1007/s12224-011-9106-9	FSN_DynamicsPlotData_2001-2010	Observation	FSN_0393	FSN_Plot_017	2001-11-01	-20.8	-42.85	FSN_0393		http://www.tropicos.org/Name/21300624	Pourouma guianensis								Urticaceae	Pourouma		guianensis		species	Aubl.	ICBN	Accepted
FSN_0394		en	http://creativecommons.org/publicdomain/zero/1.0/ & http://www.canadensys.net/norms	Federal University of Vicosa (UFV/LEEP)	doi:10.1007/s12224-013-9181-1; Acta bot. bras. 27(2): 270-285	http://citations.springer.com/item?doi=10.1007/s12224-011-9106-9	FSN_DynamicsPlotData_2001-2010	Observation	FSN_0394	FSN_Plot_017	2001-11-01	-20.8	-42.85	FSN_0394		http://www.tropicos.org/Name/42000297	Oleaceae								Oleaceae					family	Hoffmanns. & Link	ICBN	Accepted
FSN_0395		en	http://creativecommons.org/publicdomain/zero/1.0/ & http://www.canadensys.net/norms	Federal University of Vicosa (UFV/LEEP)	doi:10.1007/s12224-013-9181-1; Acta bot. bras. 27(2): 270-285	http://citations.springer.com/item?doi=10.1007/s12224-011-9106-9	FSN_DynamicsPlotData_2001-2010	Observation	FSN_0395	FSN_Plot_017	2001-11-01	-20.8	-42.85	FSN_0395		http://www.tropicos.org/Name/27900116	Genipa americana								Rubiaceae	Genipa		americana		species	L.	ICBN	Accepted
FSN_0396		en	http://creativecommons.org/publicdomain/zero/1.0/ & http://www.canadensys.net/norms	Federal University of Vicosa (UFV/LEEP)	doi:10.1007/s12224-013-9181-1; Acta bot. bras. 27(2): 270-285	http://citations.springer.com/item?doi=10.1007/s12224-011-9106-9	FSN_DynamicsPlotData_2001-2010	Observation	FSN_0396	FSN_Plot_017	2001-11-01	-20.8	-42.85	FSN_0396		http://www.tropicos.org/Name/1600046	Annona cacans								Annonaceae	Annona		cacans		species	Warm.	ICBN	Accepted
FSN_0397		en	http://creativecommons.org/publicdomain/zero/1.0/ & http://www.canadensys.net/norms	Federal University of Vicosa (UFV/LEEP)	doi:10.1007/s12224-013-9181-1; Acta bot. bras. 27(2): 270-285	http://citations.springer.com/item?doi=10.1007/s12224-011-9106-9	FSN_DynamicsPlotData_2001-2010	Observation	FSN_0397	FSN_Plot_017	2001-11-01	-20.8	-42.85	FSN_0397		http://www.tropicos.org/Name/22100623	Eugenia leptoclada								Myrtaceae	Eugenia		leptoclada		species	O. Berg	ICBN	Accepted
FSN_0398		en	http://creativecommons.org/publicdomain/zero/1.0/ & http://www.canadensys.net/norms	Federal University of Vicosa (UFV/LEEP)	doi:10.1007/s12224-013-9181-1; Acta bot. bras. 27(2): 270-285	http://citations.springer.com/item?doi=10.1007/s12224-011-9106-9	FSN_DynamicsPlotData_2001-2010	Observation	FSN_0398	FSN_Plot_017	2001-11-01	-20.8	-42.85	FSN_0398		http://www.tropicos.org/Name/21200261	Siparuna guianensis								Siparunaceae	Siparuna		guianensis		species	Aubl.	ICBN	Accepted
FSN_0399		en	http://creativecommons.org/publicdomain/zero/1.0/ & http://www.canadensys.net/norms	Federal University of Vicosa (UFV/LEEP)	doi:10.1007/s12224-013-9181-1; Acta bot. bras. 27(2): 270-285	http://citations.springer.com/item?doi=10.1007/s12224-011-9106-9	FSN_DynamicsPlotData_2001-2010	Observation	FSN_0399	FSN_Plot_017	2001-11-01	-20.8	-42.85	FSN_0399		http://www.tropicos.org/Name/25002004	Piper arboreum								Piperaceae	Piper		arboreum		species	Aubl.	ICBN	Accepted
FSN_0400		en	http://creativecommons.org/publicdomain/zero/1.0/ & http://www.canadensys.net/norms	Federal University of Vicosa (UFV/LEEP)	doi:10.1007/s12224-013-9181-1; Acta bot. bras. 27(2): 270-285	http://citations.springer.com/item?doi=10.1007/s12224-011-9106-9	FSN_DynamicsPlotData_2001-2010	Observation	FSN_0400	FSN_Plot_017	2001-11-01	-20.8	-42.85	FSN_0400		http://www.tropicos.org/Name/50197494	Pseudopiptadenia contorta								Fabaceae	Pseudopiptadenia		contorta		species	(DC.) G.P. Lewis & M.P. Lima	ICBN	Accepted
FSN_0401		en	http://creativecommons.org/publicdomain/zero/1.0/ & http://www.canadensys.net/norms	Federal University of Vicosa (UFV/LEEP)	doi:10.1007/s12224-013-9181-1; Acta bot. bras. 27(2): 270-285	http://citations.springer.com/item?doi=10.1007/s12224-011-9106-9	FSN_DynamicsPlotData_2001-2010	Observation	FSN_0401	FSN_Plot_017	2001-11-01	-20.8	-42.85	FSN_0401		http://www.tropicos.org/Name/21300535	Helicostylis tomentosa								Moraceae	Helicostylis		tomentosa		species	(Poepp. & Endl.) Rusby	ICBN	Accepted
FSN_0402		en	http://creativecommons.org/publicdomain/zero/1.0/ & http://www.canadensys.net/norms	Federal University of Vicosa (UFV/LEEP)	doi:10.1007/s12224-013-9181-1; Acta bot. bras. 27(2): 270-285	http://citations.springer.com/item?doi=10.1007/s12224-011-9106-9	FSN_DynamicsPlotData_2001-2010	Observation	FSN_0402	FSN_Plot_017	2001-11-01	-20.8	-42.85	FSN_0402		http://www.tropicos.org/Name/21300535	Helicostylis tomentosa								Moraceae	Helicostylis		tomentosa		species	(Poepp. & Endl.) Rusby	ICBN	Accepted
FSN_0403		en	http://creativecommons.org/publicdomain/zero/1.0/ & http://www.canadensys.net/norms	Federal University of Vicosa (UFV/LEEP)	doi:10.1007/s12224-013-9181-1; Acta bot. bras. 27(2): 270-285	http://citations.springer.com/item?doi=10.1007/s12224-011-9106-9	FSN_DynamicsPlotData_2001-2010	Observation	FSN_0403	FSN_Plot_017	2001-11-01	-20.8	-42.85	FSN_0403		http://www.tropicos.org/Name/21200261	Siparuna guianensis								Siparunaceae	Siparuna		guianensis		species	Aubl.	ICBN	Accepted
FSN_0404		en	http://creativecommons.org/publicdomain/zero/1.0/ & http://www.canadensys.net/norms	Federal University of Vicosa (UFV/LEEP)	doi:10.1007/s12224-013-9181-1; Acta bot. bras. 27(2): 270-285	http://citations.springer.com/item?doi=10.1007/s12224-011-9106-9	FSN_DynamicsPlotData_2001-2010	Observation	FSN_0404	FSN_Plot_017	2001-11-01	-20.8	-42.85	FSN_0404		http://www.tropicos.org/Name/1600178	Guatteria australis								Annonaceae	Guatteria		australis		species	A. St.-Hil.	ICBN	Accepted
FSN_0405		en	http://creativecommons.org/publicdomain/zero/1.0/ & http://www.canadensys.net/norms	Federal University of Vicosa (UFV/LEEP)	doi:10.1007/s12224-013-9181-1; Acta bot. bras. 27(2): 270-285	http://citations.springer.com/item?doi=10.1007/s12224-011-9106-9	FSN_DynamicsPlotData_2001-2010	Observation	FSN_0405	FSN_Plot_017	2001-11-01	-20.8	-42.85	FSN_0405		http://www.tropicos.org/Name/1800144	Aspidosperma polyneuron								Apocynaceae	Aspidosperma		polyneuron		species	M?ll. Arg.	ICBN	Accepted
FSN_0406		en	http://creativecommons.org/publicdomain/zero/1.0/ & http://www.canadensys.net/norms	Federal University of Vicosa (UFV/LEEP)	doi:10.1007/s12224-013-9181-1; Acta bot. bras. 27(2): 270-285	http://citations.springer.com/item?doi=10.1007/s12224-011-9106-9	FSN_DynamicsPlotData_2001-2010	Observation	FSN_0406	FSN_Plot_017	2001-11-01	-20.8	-42.85	FSN_0406		http://www.tropicos.org/Name/42000236	Euphorbiaceae								Euphorbiaceae					family	Juss.	ICBN	Accepted
FSN_0407		en	http://creativecommons.org/publicdomain/zero/1.0/ & http://www.canadensys.net/norms	Federal University of Vicosa (UFV/LEEP)	doi:10.1007/s12224-013-9181-1; Acta bot. bras. 27(2): 270-285	http://citations.springer.com/item?doi=10.1007/s12224-011-9106-9	FSN_DynamicsPlotData_2001-2010	Observation	FSN_0407	FSN_Plot_017	2001-11-01	-20.8	-42.85	FSN_0407		http://www.tropicos.org/Name/40037996	Neomitranthes								Myrtaceae	Neomitranthes				genus	D. Legrand	ICBN	Accepted
FSN_0408		en	http://creativecommons.org/publicdomain/zero/1.0/ & http://www.canadensys.net/norms	Federal University of Vicosa (UFV/LEEP)	doi:10.1007/s12224-013-9181-1; Acta bot. bras. 27(2): 270-285	http://citations.springer.com/item?doi=10.1007/s12224-011-9106-9	FSN_DynamicsPlotData_2001-2010	Observation	FSN_0408	FSN_Plot_018	2001-11-01	-20.8	-42.85	FSN_0408		http://www.tropicos.org/Name/7400092	Hirtella hebeclada								Chrysobalanaceae	Hirtella		hebeclada		species	Moric. ex DC.	ICBN	Accepted
FSN_0410		en	http://creativecommons.org/publicdomain/zero/1.0/ & http://www.canadensys.net/norms	Federal University of Vicosa (UFV/LEEP)	doi:10.1007/s12224-013-9181-1; Acta bot. bras. 27(2): 270-285	http://citations.springer.com/item?doi=10.1007/s12224-011-9106-9	FSN_DynamicsPlotData_2001-2010	Observation	FSN_0410	FSN_Plot_018	2001-11-01	-20.8	-42.85	FSN_0410		http://www.tropicos.org/Name/27900394	Bathysa nicholsonii								Rubiaceae	Bathysa		nicholsonii		species	K. Schum.	ICBN	Accepted
FSN_0411		en	http://creativecommons.org/publicdomain/zero/1.0/ & http://www.canadensys.net/norms	Federal University of Vicosa (UFV/LEEP)	doi:10.1007/s12224-013-9181-1; Acta bot. bras. 27(2): 270-285	http://citations.springer.com/item?doi=10.1007/s12224-011-9106-9	FSN_DynamicsPlotData_2001-2010	Observation	FSN_0411	FSN_Plot_018	2001-11-01	-20.8	-42.85	FSN_0411		http://www.tropicos.org/Name/50117335	Virola gardneri								Myristicaceae	Virola		gardneri		species	(A. DC.) Warb.	ICBN	Accepted
FSN_0412		en	http://creativecommons.org/publicdomain/zero/1.0/ & http://www.canadensys.net/norms	Federal University of Vicosa (UFV/LEEP)	doi:10.1007/s12224-013-9181-1; Acta bot. bras. 27(2): 270-285	http://citations.springer.com/item?doi=10.1007/s12224-011-9106-9	FSN_DynamicsPlotData_2001-2010	Observation	FSN_0412	FSN_Plot_018	2001-11-01	-20.8	-42.85	FSN_0412		http://www.tropicos.org/Name/21200261	Siparuna guianensis								Siparunaceae	Siparuna		guianensis		species	Aubl.	ICBN	Accepted
FSN_0413		en	http://creativecommons.org/publicdomain/zero/1.0/ & http://www.canadensys.net/norms	Federal University of Vicosa (UFV/LEEP)	doi:10.1007/s12224-013-9181-1; Acta bot. bras. 27(2): 270-285	http://citations.springer.com/item?doi=10.1007/s12224-011-9106-9	FSN_DynamicsPlotData_2001-2010	Observation	FSN_0413	FSN_Plot_018	2001-11-01	-20.8	-42.85	FSN_0413		http://www.tropicos.org/Name/12806648	Croton floribundus								Euphorbiaceae	Croton		floribundus		species	Spreng.	ICBN	Accepted
FSN_0414		en	http://creativecommons.org/publicdomain/zero/1.0/ & http://www.canadensys.net/norms	Federal University of Vicosa (UFV/LEEP)	doi:10.1007/s12224-013-9181-1; Acta bot. bras. 27(2): 270-285	http://citations.springer.com/item?doi=10.1007/s12224-011-9106-9	FSN_DynamicsPlotData_2001-2010	Observation	FSN_0414	FSN_Plot_018	2001-11-01	-20.8	-42.85	FSN_0414		http://www.tropicos.org/Name/7801391	Kielmeyera albopunctata								Calophyllaceae	Kielmeyera		albopunctata		species	Saddi	ICBN	Accepted
FSN_0415		en	http://creativecommons.org/publicdomain/zero/1.0/ & http://www.canadensys.net/norms	Federal University of Vicosa (UFV/LEEP)	doi:10.1007/s12224-013-9181-1; Acta bot. bras. 27(2): 270-285	http://citations.springer.com/item?doi=10.1007/s12224-011-9106-9	FSN_DynamicsPlotData_2001-2010	Observation	FSN_0415	FSN_Plot_018	2001-11-01	-20.8	-42.85	FSN_0415		http://www.tropicos.org/Name/27904166	Amaioua guianensis								Rubiaceae	Amaioua		guianensis		species	Aubl.	ICBN	Accepted
FSN_0417		en	http://creativecommons.org/publicdomain/zero/1.0/ & http://www.canadensys.net/norms	Federal University of Vicosa (UFV/LEEP)	doi:10.1007/s12224-013-9181-1; Acta bot. bras. 27(2): 270-285	http://citations.springer.com/item?doi=10.1007/s12224-011-9106-9	FSN_DynamicsPlotData_2001-2010	Observation	FSN_0417	FSN_Plot_018	2001-11-01	-20.8	-42.85	FSN_0417		http://www.tropicos.org/Name/20400411	Trichilia glabra								Meliaceae	Trichilia		glabra		species	L.	ICBN	Accepted
FSN_0418		en	http://creativecommons.org/publicdomain/zero/1.0/ & http://www.canadensys.net/norms	Federal University of Vicosa (UFV/LEEP)	doi:10.1007/s12224-013-9181-1; Acta bot. bras. 27(2): 270-285	http://citations.springer.com/item?doi=10.1007/s12224-011-9106-9	FSN_DynamicsPlotData_2001-2010	Observation	FSN_0418	FSN_Plot_018	2001-11-01	-20.8	-42.85	FSN_0418		http://www.tropicos.org/Name/7801011	Tovomitopsis saldanhae								Clusiaceae	Tovomitopsis		saldanhae		species	Engl.	ICBN	Accepted
FSN_0419		en	http://creativecommons.org/publicdomain/zero/1.0/ & http://www.canadensys.net/norms	Federal University of Vicosa (UFV/LEEP)	doi:10.1007/s12224-013-9181-1; Acta bot. bras. 27(2): 270-285	http://citations.springer.com/item?doi=10.1007/s12224-011-9106-9	FSN_DynamicsPlotData_2001-2010	Observation	FSN_0419	FSN_Plot_018	2001-11-01	-20.8	-42.85	FSN_0419		http://www.tropicos.org/Name/1600178	Guatteria australis								Annonaceae	Guatteria		australis		species	A. St.-Hil.	ICBN	Accepted
FSN_0420		en	http://creativecommons.org/publicdomain/zero/1.0/ & http://www.canadensys.net/norms	Federal University of Vicosa (UFV/LEEP)	doi:10.1007/s12224-013-9181-1; Acta bot. bras. 27(2): 270-285	http://citations.springer.com/item?doi=10.1007/s12224-011-9106-9	FSN_DynamicsPlotData_2001-2010	Observation	FSN_0420	FSN_Plot_018	2001-11-01	-20.8	-42.85	FSN_0420		http://www.tropicos.org/Name/21800039	Virola bicuhyba								Myristicaceae	Virola		bicuhyba		species	(Schott ex Spreng.) Warb.	ICBN	Accepted
FSN_0421		en	http://creativecommons.org/publicdomain/zero/1.0/ & http://www.canadensys.net/norms	Federal University of Vicosa (UFV/LEEP)	doi:10.1007/s12224-013-9181-1; Acta bot. bras. 27(2): 270-285	http://citations.springer.com/item?doi=10.1007/s12224-011-9106-9	FSN_DynamicsPlotData_2001-2010	Observation	FSN_0421	FSN_Plot_018	2001-11-01	-20.8	-42.85	FSN_0421		http://www.tropicos.org/Name/27900394	Bathysa nicholsonii								Rubiaceae	Bathysa		nicholsonii		species	K. Schum.	ICBN	Accepted
FSN_0422		en	http://creativecommons.org/publicdomain/zero/1.0/ & http://www.canadensys.net/norms	Federal University of Vicosa (UFV/LEEP)	doi:10.1007/s12224-013-9181-1; Acta bot. bras. 27(2): 270-285	http://citations.springer.com/item?doi=10.1007/s12224-011-9106-9	FSN_DynamicsPlotData_2001-2010	Observation	FSN_0422	FSN_Plot_018	2001-11-01	-20.8	-42.85	FSN_0422			Protium warmingiana								Burseraceae	Protium		warmingiana		species	March,L.	ICBN	No opinion
FSN_0423		en	http://creativecommons.org/publicdomain/zero/1.0/ & http://www.canadensys.net/norms	Federal University of Vicosa (UFV/LEEP)	doi:10.1007/s12224-013-9181-1; Acta bot. bras. 27(2): 270-285	http://citations.springer.com/item?doi=10.1007/s12224-011-9106-9	FSN_DynamicsPlotData_2001-2010	Observation	FSN_0423	FSN_Plot_018	2001-11-01	-20.8	-42.85	FSN_0423		http://www.tropicos.org/Name/21200261	Siparuna guianensis								Siparunaceae	Siparuna		guianensis		species	Aubl.	ICBN	Accepted
FSN_0424		en	http://creativecommons.org/publicdomain/zero/1.0/ & http://www.canadensys.net/norms	Federal University of Vicosa (UFV/LEEP)	doi:10.1007/s12224-013-9181-1; Acta bot. bras. 27(2): 270-285	http://citations.springer.com/item?doi=10.1007/s12224-011-9106-9	FSN_DynamicsPlotData_2001-2010	Observation	FSN_0424	FSN_Plot_019	2001-11-01	-20.8	-42.85	FSN_0424			Protium warmingiana								Burseraceae	Protium		warmingiana		species	March,L.	ICBN	No opinion
FSN_0425		en	http://creativecommons.org/publicdomain/zero/1.0/ & http://www.canadensys.net/norms	Federal University of Vicosa (UFV/LEEP)	doi:10.1007/s12224-013-9181-1; Acta bot. bras. 27(2): 270-285	http://citations.springer.com/item?doi=10.1007/s12224-011-9106-9	FSN_DynamicsPlotData_2001-2010	Observation	FSN_0425	FSN_Plot_019	2001-11-01	-20.8	-42.85	FSN_0425		http://www.tropicos.org/Name/17802636	Phyllostemonodaphne geminiflora								Lauraceae	Phyllostemonodaphne		geminiflora		species	(Mez) Kosterm.	ICBN	Accepted
FSN_0426		en	http://creativecommons.org/publicdomain/zero/1.0/ & http://www.canadensys.net/norms	Federal University of Vicosa (UFV/LEEP)	doi:10.1007/s12224-013-9181-1; Acta bot. bras. 27(2): 270-285	http://citations.springer.com/item?doi=10.1007/s12224-011-9106-9	FSN_DynamicsPlotData_2001-2010	Observation	FSN_0426	FSN_Plot_019	2001-11-01	-20.8	-42.85	FSN_0426		http://www.tropicos.org/Name/13012468	Piptadenia gonoacantha								Fabaceae	Piptadenia		gonoacantha		species	(Mart.) J.F. Macbr.	ICBN	Accepted
FSN_0427		en	http://creativecommons.org/publicdomain/zero/1.0/ & http://www.canadensys.net/norms	Federal University of Vicosa (UFV/LEEP)	doi:10.1007/s12224-013-9181-1; Acta bot. bras. 27(2): 270-285	http://citations.springer.com/item?doi=10.1007/s12224-011-9106-9	FSN_DynamicsPlotData_2001-2010	Observation	FSN_0427	FSN_Plot_019	2001-11-01	-20.8	-42.85	FSN_0427			Protium warmingiana								Burseraceae	Protium		warmingiana		species	March,L.	ICBN	No opinion
FSN_0429		en	http://creativecommons.org/publicdomain/zero/1.0/ & http://www.canadensys.net/norms	Federal University of Vicosa (UFV/LEEP)	doi:10.1007/s12224-013-9181-1; Acta bot. bras. 27(2): 270-285	http://citations.springer.com/item?doi=10.1007/s12224-011-9106-9	FSN_DynamicsPlotData_2001-2010	Observation	FSN_0429	FSN_Plot_019	2001-11-01	-20.8	-42.85	FSN_0429		http://www.tropicos.org/Name/21200261	Siparuna guianensis								Siparunaceae	Siparuna		guianensis		species	Aubl.	ICBN	Accepted
FSN_0432		en	http://creativecommons.org/publicdomain/zero/1.0/ & http://www.canadensys.net/norms	Federal University of Vicosa (UFV/LEEP)	doi:10.1007/s12224-013-9181-1; Acta bot. bras. 27(2): 270-285	http://citations.springer.com/item?doi=10.1007/s12224-011-9106-9	FSN_DynamicsPlotData_2001-2010	Observation	FSN_0432	FSN_Plot_019	2001-11-01	-20.8	-42.85	FSN_0432		http://www.tropicos.org/Name/21301601	Ficus gomelleira								Moraceae	Ficus		gomelleira		species	Kunth & C.D. Bouch?	ICBN	Accepted
FSN_0434		en	http://creativecommons.org/publicdomain/zero/1.0/ & http://www.canadensys.net/norms	Federal University of Vicosa (UFV/LEEP)	doi:10.1007/s12224-013-9181-1; Acta bot. bras. 27(2): 270-285	http://citations.springer.com/item?doi=10.1007/s12224-011-9106-9	FSN_DynamicsPlotData_2001-2010	Observation	FSN_0434	FSN_Plot_019	2001-11-01	-20.8	-42.85	FSN_0434		http://www.tropicos.org/Name/25002004	Piper arboreum								Piperaceae	Piper		arboreum		species	Aubl.	ICBN	Accepted
FSN_0435		en	http://creativecommons.org/publicdomain/zero/1.0/ & http://www.canadensys.net/norms	Federal University of Vicosa (UFV/LEEP)	doi:10.1007/s12224-013-9181-1; Acta bot. bras. 27(2): 270-285	http://citations.springer.com/item?doi=10.1007/s12224-011-9106-9	FSN_DynamicsPlotData_2001-2010	Observation	FSN_0435	FSN_Plot_019	2001-11-01	-20.8	-42.85	FSN_0435		http://www.tropicos.org/Name/50084650	Citronella megaphylla								Cardiopteridaceae	Citronella		megaphylla		species	(Miers) R.A. Howard	ICBN	Accepted
FSN_0437		en	http://creativecommons.org/publicdomain/zero/1.0/ & http://www.canadensys.net/norms	Federal University of Vicosa (UFV/LEEP)	doi:10.1007/s12224-013-9181-1; Acta bot. bras. 27(2): 270-285	http://citations.springer.com/item?doi=10.1007/s12224-011-9106-9	FSN_DynamicsPlotData_2001-2010	Observation	FSN_0437	FSN_Plot_019	2001-11-01	-20.8	-42.85	FSN_0437		http://www.tropicos.org/Name/50061245	Guapira opposita								Nyctaginaceae	Guapira		opposita		species	(Vell.) Reitz	ICBN	Accepted
FSN_0438		en	http://creativecommons.org/publicdomain/zero/1.0/ & http://www.canadensys.net/norms	Federal University of Vicosa (UFV/LEEP)	doi:10.1007/s12224-013-9181-1; Acta bot. bras. 27(2): 270-285	http://citations.springer.com/item?doi=10.1007/s12224-011-9106-9	FSN_DynamicsPlotData_2001-2010	Observation	FSN_0438	FSN_Plot_019	2001-11-01	-20.8	-42.85	FSN_0438		http://www.tropicos.org/Name/21301159	Sorocea bonplandii								Moraceae	Sorocea		bonplandii		species	(Baill.) W.C. Burger, Lanj. & Wess. Boer	ICBN	Accepted
FSN_0440		en	http://creativecommons.org/publicdomain/zero/1.0/ & http://www.canadensys.net/norms	Federal University of Vicosa (UFV/LEEP)	doi:10.1007/s12224-013-9181-1; Acta bot. bras. 27(2): 270-285	http://citations.springer.com/item?doi=10.1007/s12224-011-9106-9	FSN_DynamicsPlotData_2001-2010	Observation	FSN_0440	FSN_Plot_020	2001-11-01	-20.8	-42.85	FSN_0440		http://www.tropicos.org/Name/22105840	Marlierea teuscheriana								Myrtaceae	Marlierea		teuscheriana		species	(O. Berg) D. Legrand	ICBN	Accepted
FSN_0441		en	http://creativecommons.org/publicdomain/zero/1.0/ & http://www.canadensys.net/norms	Federal University of Vicosa (UFV/LEEP)	doi:10.1007/s12224-013-9181-1; Acta bot. bras. 27(2): 270-285	http://citations.springer.com/item?doi=10.1007/s12224-011-9106-9	FSN_DynamicsPlotData_2001-2010	Observation	FSN_0441	FSN_Plot_020	2001-11-01	-20.8	-42.85	FSN_0441		http://www.tropicos.org/Name/21301159	Sorocea bonplandii								Moraceae	Sorocea		bonplandii		species	(Baill.) W.C. Burger, Lanj. & Wess. Boer	ICBN	Accepted
FSN_0442		en	http://creativecommons.org/publicdomain/zero/1.0/ & http://www.canadensys.net/norms	Federal University of Vicosa (UFV/LEEP)	doi:10.1007/s12224-013-9181-1; Acta bot. bras. 27(2): 270-285	http://citations.springer.com/item?doi=10.1007/s12224-011-9106-9	FSN_DynamicsPlotData_2001-2010	Observation	FSN_0442	FSN_Plot_020	2001-11-01	-20.8	-42.85	FSN_0442			Protium warmingiana								Burseraceae	Protium		warmingiana		species	March,L.	ICBN	No opinion
FSN_0443		en	http://creativecommons.org/publicdomain/zero/1.0/ & http://www.canadensys.net/norms	Federal University of Vicosa (UFV/LEEP)	doi:10.1007/s12224-013-9181-1; Acta bot. bras. 27(2): 270-285	http://citations.springer.com/item?doi=10.1007/s12224-011-9106-9	FSN_DynamicsPlotData_2001-2010	Observation	FSN_0443	FSN_Plot_020	2001-11-01	-20.8	-42.85	FSN_0443		http://www.tropicos.org/Name/17800493	Urbanodendron verrucosum								Lauraceae	Urbanodendron		verrucosum		species	(Nees) Mez	ICBN	Accepted
FSN_0444		en	http://creativecommons.org/publicdomain/zero/1.0/ & http://www.canadensys.net/norms	Federal University of Vicosa (UFV/LEEP)	doi:10.1007/s12224-013-9181-1; Acta bot. bras. 27(2): 270-285	http://citations.springer.com/item?doi=10.1007/s12224-011-9106-9	FSN_DynamicsPlotData_2001-2010	Observation	FSN_0444	FSN_Plot_020	2001-11-01	-20.8	-42.85	FSN_0444		http://www.tropicos.org/Name/25002004	Piper arboreum								Piperaceae	Piper		arboreum		species	Aubl.	ICBN	Accepted
FSN_0445		en	http://creativecommons.org/publicdomain/zero/1.0/ & http://www.canadensys.net/norms	Federal University of Vicosa (UFV/LEEP)	doi:10.1007/s12224-013-9181-1; Acta bot. bras. 27(2): 270-285	http://citations.springer.com/item?doi=10.1007/s12224-011-9106-9	FSN_DynamicsPlotData_2001-2010	Observation	FSN_0445	FSN_Plot_020	2001-11-01	-20.8	-42.85	FSN_0445		http://www.tropicos.org/Name/7800431	Tovomita glazioviana								Clusiaceae	Tovomita		glazioviana		species	Engl.	ICBN	Accepted
FSN_0446		en	http://creativecommons.org/publicdomain/zero/1.0/ & http://www.canadensys.net/norms	Federal University of Vicosa (UFV/LEEP)	doi:10.1007/s12224-013-9181-1; Acta bot. bras. 27(2): 270-285	http://citations.springer.com/item?doi=10.1007/s12224-011-9106-9	FSN_DynamicsPlotData_2001-2010	Observation	FSN_0446	FSN_Plot_020	2001-11-01	-20.8	-42.85	FSN_0446		http://www.tropicos.org/Name/17800205	Ocotea dispersa								Lauraceae	Ocotea		dispersa		species	(Nees & Mart.) Mez	ICBN	Accepted
FSN_0447		en	http://creativecommons.org/publicdomain/zero/1.0/ & http://www.canadensys.net/norms	Federal University of Vicosa (UFV/LEEP)	doi:10.1007/s12224-013-9181-1; Acta bot. bras. 27(2): 270-285	http://citations.springer.com/item?doi=10.1007/s12224-011-9106-9	FSN_DynamicsPlotData_2001-2010	Observation	FSN_0447	FSN_Plot_020	2001-11-01	-20.8	-42.85	FSN_0447		http://www.tropicos.org/Name/22101783	Myrciaria floribunda								Myrtaceae	Myrciaria		floribunda		species	(H. West ex Willd.) O. Berg	ICBN	Accepted
FSN_0448		en	http://creativecommons.org/publicdomain/zero/1.0/ & http://www.canadensys.net/norms	Federal University of Vicosa (UFV/LEEP)	doi:10.1007/s12224-013-9181-1; Acta bot. bras. 27(2): 270-285	http://citations.springer.com/item?doi=10.1007/s12224-011-9106-9	FSN_DynamicsPlotData_2001-2010	Observation	FSN_0448	FSN_Plot_020	2001-11-01	-20.8	-42.85	FSN_0448		http://www.tropicos.org/Name/17806000	Ocotea odorifera								Lauraceae	Ocotea		odorifera		species	Rohwer	ICBN	Accepted
FSN_0452		en	http://creativecommons.org/publicdomain/zero/1.0/ & http://www.canadensys.net/norms	Federal University of Vicosa (UFV/LEEP)	doi:10.1007/s12224-013-9181-1; Acta bot. bras. 27(2): 270-285	http://citations.springer.com/item?doi=10.1007/s12224-011-9106-9	FSN_DynamicsPlotData_2001-2010	Observation	FSN_0452	FSN_Plot_020	2001-11-01	-20.8	-42.85	FSN_0452		http://www.tropicos.org/Name/20400613	Guarea macrophylla								Meliaceae	Guarea		macrophylla		species	Vahl	ICBN	Accepted
FSN_0453		en	http://creativecommons.org/publicdomain/zero/1.0/ & http://www.canadensys.net/norms	Federal University of Vicosa (UFV/LEEP)	doi:10.1007/s12224-013-9181-1; Acta bot. bras. 27(2): 270-285	http://citations.springer.com/item?doi=10.1007/s12224-011-9106-9	FSN_DynamicsPlotData_2001-2010	Observation	FSN_0453	FSN_Plot_020	2001-11-01	-20.8	-42.85	FSN_0453		http://www.tropicos.org/Name/27904166	Amaioua guianensis								Rubiaceae	Amaioua		guianensis		species	Aubl.	ICBN	Accepted
FSN_0454		en	http://creativecommons.org/publicdomain/zero/1.0/ & http://www.canadensys.net/norms	Federal University of Vicosa (UFV/LEEP)	doi:10.1007/s12224-013-9181-1; Acta bot. bras. 27(2): 270-285	http://citations.springer.com/item?doi=10.1007/s12224-011-9106-9	FSN_DynamicsPlotData_2001-2010	Observation	FSN_0454	FSN_Plot_020	2001-11-01	-20.8	-42.85	FSN_0454		http://www.tropicos.org/Name/6600215	Maytenus robusta								Celastraceae	Maytenus		robusta		species	Reissek	ICBN	Accepted
FSN_0455		en	http://creativecommons.org/publicdomain/zero/1.0/ & http://www.canadensys.net/norms	Federal University of Vicosa (UFV/LEEP)	doi:10.1007/s12224-013-9181-1; Acta bot. bras. 27(2): 270-285	http://citations.springer.com/item?doi=10.1007/s12224-011-9106-9	FSN_DynamicsPlotData_2001-2010	Observation	FSN_0455	FSN_Plot_020	2001-11-01	-20.8	-42.85	FSN_0455			Protium warmingiana								Burseraceae	Protium		warmingiana		species	March,L.	ICBN	No opinion
FSN_0456		en	http://creativecommons.org/publicdomain/zero/1.0/ & http://www.canadensys.net/norms	Federal University of Vicosa (UFV/LEEP)	doi:10.1007/s12224-013-9181-1; Acta bot. bras. 27(2): 270-285	http://citations.springer.com/item?doi=10.1007/s12224-011-9106-9	FSN_DynamicsPlotData_2001-2010	Observation	FSN_0456	FSN_Plot_020	2001-11-01	-20.8	-42.85	FSN_0456		http://www.tropicos.org/Name/27900394	Bathysa nicholsonii								Rubiaceae	Bathysa		nicholsonii		species	K. Schum.	ICBN	Accepted
FSN_0457		en	http://creativecommons.org/publicdomain/zero/1.0/ & http://www.canadensys.net/norms	Federal University of Vicosa (UFV/LEEP)	doi:10.1007/s12224-013-9181-1; Acta bot. bras. 27(2): 270-285	http://citations.springer.com/item?doi=10.1007/s12224-011-9106-9	FSN_DynamicsPlotData_2001-2010	Observation	FSN_0457	FSN_Plot_020	2001-11-01	-20.8	-42.85	FSN_0457		http://www.tropicos.org/Name/22100616	Eugenia lambertiana								Myrtaceae	Eugenia		lambertiana		species	DC.	ICBN	Accepted
FSN_0458		en	http://creativecommons.org/publicdomain/zero/1.0/ & http://www.canadensys.net/norms	Federal University of Vicosa (UFV/LEEP)	doi:10.1007/s12224-013-9181-1; Acta bot. bras. 27(2): 270-285	http://citations.springer.com/item?doi=10.1007/s12224-011-9106-9	FSN_DynamicsPlotData_2001-2010	Observation	FSN_0458	FSN_Plot_020	2001-11-01	-20.8	-42.85	FSN_0458		http://www.tropicos.org/Name/21300535	Helicostylis tomentosa								Moraceae	Helicostylis		tomentosa		species	(Poepp. & Endl.) Rusby	ICBN	Accepted
FSN_0459		en	http://creativecommons.org/publicdomain/zero/1.0/ & http://www.canadensys.net/norms	Federal University of Vicosa (UFV/LEEP)	doi:10.1007/s12224-013-9181-1; Acta bot. bras. 27(2): 270-285	http://citations.springer.com/item?doi=10.1007/s12224-011-9106-9	FSN_DynamicsPlotData_2001-2010	Observation	FSN_0459	FSN_Plot_020	2001-11-01	-20.8	-42.85	FSN_0459		http://www.tropicos.org/Name/22101783	Myrciaria floribunda								Myrtaceae	Myrciaria		floribunda		species	(H. West ex Willd.) O. Berg	ICBN	Accepted
FSN_0460		en	http://creativecommons.org/publicdomain/zero/1.0/ & http://www.canadensys.net/norms	Federal University of Vicosa (UFV/LEEP)	doi:10.1007/s12224-013-9181-1; Acta bot. bras. 27(2): 270-285	http://citations.springer.com/item?doi=10.1007/s12224-011-9106-9	FSN_DynamicsPlotData_2001-2010	Observation	FSN_0460	FSN_Plot_020	2001-11-01	-20.8	-42.85	FSN_0460
FSN_0461		en	http://creativecommons.org/publicdomain/zero/1.0/ & http://www.canadensys.net/norms	Federal University of Vicosa (UFV/LEEP)	doi:10.1007/s12224-013-9181-1; Acta bot. bras. 27(2): 270-285	http://citations.springer.com/item?doi=10.1007/s12224-011-9106-9	FSN_DynamicsPlotData_2001-2010	Observation	FSN_0461	FSN_Plot_021	2001-11-01	-20.8	-42.85	FSN_0461		http://www.tropicos.org/Name/50197494	Pseudopiptadenia contorta								Fabaceae	Pseudopiptadenia		contorta		species	(DC.) G.P. Lewis & M.P. Lima	ICBN	Accepted
FSN_0462		en	http://creativecommons.org/publicdomain/zero/1.0/ & http://www.canadensys.net/norms	Federal University of Vicosa (UFV/LEEP)	doi:10.1007/s12224-013-9181-1; Acta bot. bras. 27(2): 270-285	http://citations.springer.com/item?doi=10.1007/s12224-011-9106-9	FSN_DynamicsPlotData_2001-2010	Observation	FSN_0462	FSN_Plot_021	2001-11-01	-20.8	-42.85	FSN_0462		http://www.tropicos.org/Name/20400208	Trichilia catigua								Meliaceae	Trichilia		catigua		species	A. Juss.	ICBN	Accepted
FSN_0463		en	http://creativecommons.org/publicdomain/zero/1.0/ & http://www.canadensys.net/norms	Federal University of Vicosa (UFV/LEEP)	doi:10.1007/s12224-013-9181-1; Acta bot. bras. 27(2): 270-285	http://citations.springer.com/item?doi=10.1007/s12224-011-9106-9	FSN_DynamicsPlotData_2001-2010	Observation	FSN_0463	FSN_Plot_021	2001-11-01	-20.8	-42.85	FSN_0463		http://www.tropicos.org/Name/13018034	Dalbergia nigra								Fabaceae	Dalbergia		nigra		species	(Vell.) Allem?o ex Benth.	ICBN	Accepted
FSN_0466		en	http://creativecommons.org/publicdomain/zero/1.0/ & http://www.canadensys.net/norms	Federal University of Vicosa (UFV/LEEP)	doi:10.1007/s12224-013-9181-1; Acta bot. bras. 27(2): 270-285	http://citations.springer.com/item?doi=10.1007/s12224-011-9106-9	FSN_DynamicsPlotData_2001-2010	Observation	FSN_0466	FSN_Plot_021	2001-11-01	-20.8	-42.85	FSN_0466		http://www.tropicos.org/Name/22100280	Calyptranthes brasiliensis								Myrtaceae	Calyptranthes		brasiliensis		species	Spreng.	ICBN	Accepted
FSN_0467		en	http://creativecommons.org/publicdomain/zero/1.0/ & http://www.canadensys.net/norms	Federal University of Vicosa (UFV/LEEP)	doi:10.1007/s12224-013-9181-1; Acta bot. bras. 27(2): 270-285	http://citations.springer.com/item?doi=10.1007/s12224-011-9106-9	FSN_DynamicsPlotData_2001-2010	Observation	FSN_0467	FSN_Plot_021	2001-11-01	-20.8	-42.85	FSN_0467		http://www.tropicos.org/Name/20400613	Guarea macrophylla								Meliaceae	Guarea		macrophylla		species	Vahl	ICBN	Accepted
FSN_0468		en	http://creativecommons.org/publicdomain/zero/1.0/ & http://www.canadensys.net/norms	Federal University of Vicosa (UFV/LEEP)	doi:10.1007/s12224-013-9181-1; Acta bot. bras. 27(2): 270-285	http://citations.springer.com/item?doi=10.1007/s12224-011-9106-9	FSN_DynamicsPlotData_2001-2010	Observation	FSN_0468	FSN_Plot_021	2001-11-01	-20.8	-42.85	FSN_0468		http://www.tropicos.org/Name/21301159	Sorocea bonplandii								Moraceae	Sorocea		bonplandii		species	(Baill.) W.C. Burger, Lanj. & Wess. Boer	ICBN	Accepted
FSN_0469		en	http://creativecommons.org/publicdomain/zero/1.0/ & http://www.canadensys.net/norms	Federal University of Vicosa (UFV/LEEP)	doi:10.1007/s12224-013-9181-1; Acta bot. bras. 27(2): 270-285	http://citations.springer.com/item?doi=10.1007/s12224-011-9106-9	FSN_DynamicsPlotData_2001-2010	Observation	FSN_0469	FSN_Plot_021	2001-11-01	-20.8	-42.85	FSN_0469		http://www.tropicos.org/Name/17800205	Ocotea dispersa								Lauraceae	Ocotea		dispersa		species	(Nees & Mart.) Mez	ICBN	Accepted
FSN_0470		en	http://creativecommons.org/publicdomain/zero/1.0/ & http://www.canadensys.net/norms	Federal University of Vicosa (UFV/LEEP)	doi:10.1007/s12224-013-9181-1; Acta bot. bras. 27(2): 270-285	http://citations.springer.com/item?doi=10.1007/s12224-011-9106-9	FSN_DynamicsPlotData_2001-2010	Observation	FSN_0470	FSN_Plot_021	2001-11-01	-20.8	-42.85	FSN_0470		http://www.tropicos.org/Name/21200261	Siparuna guianensis								Siparunaceae	Siparuna		guianensis		species	Aubl.	ICBN	Accepted
FSN_0471		en	http://creativecommons.org/publicdomain/zero/1.0/ & http://www.canadensys.net/norms	Federal University of Vicosa (UFV/LEEP)	doi:10.1007/s12224-013-9181-1; Acta bot. bras. 27(2): 270-285	http://citations.springer.com/item?doi=10.1007/s12224-011-9106-9	FSN_DynamicsPlotData_2001-2010	Observation	FSN_0471	FSN_Plot_021	2001-11-01	-20.8	-42.85	FSN_0471			Protium warmingiana								Burseraceae	Protium		warmingiana		species	March,L.	ICBN	No opinion
FSN_0472		en	http://creativecommons.org/publicdomain/zero/1.0/ & http://www.canadensys.net/norms	Federal University of Vicosa (UFV/LEEP)	doi:10.1007/s12224-013-9181-1; Acta bot. bras. 27(2): 270-285	http://citations.springer.com/item?doi=10.1007/s12224-011-9106-9	FSN_DynamicsPlotData_2001-2010	Observation	FSN_0472	FSN_Plot_021	2001-11-01	-20.8	-42.85	FSN_0472		http://www.tropicos.org/Name/27901395	Ixora gardneriana								Rubiaceae	Ixora		gardneriana		species	Benth.	ICBN	Accepted
FSN_0473		en	http://creativecommons.org/publicdomain/zero/1.0/ & http://www.canadensys.net/norms	Federal University of Vicosa (UFV/LEEP)	doi:10.1007/s12224-013-9181-1; Acta bot. bras. 27(2): 270-285	http://citations.springer.com/item?doi=10.1007/s12224-011-9106-9	FSN_DynamicsPlotData_2001-2010	Observation	FSN_0473	FSN_Plot_021	2001-11-01	-20.8	-42.85	FSN_0473		http://www.tropicos.org/Name/21200261	Siparuna guianensis								Siparunaceae	Siparuna		guianensis		species	Aubl.	ICBN	Accepted
FSN_0474		en	http://creativecommons.org/publicdomain/zero/1.0/ & http://www.canadensys.net/norms	Federal University of Vicosa (UFV/LEEP)	doi:10.1007/s12224-013-9181-1; Acta bot. bras. 27(2): 270-285	http://citations.springer.com/item?doi=10.1007/s12224-011-9106-9	FSN_DynamicsPlotData_2001-2010	Observation	FSN_0474	FSN_Plot_021	2001-11-01	-20.8	-42.85	FSN_0474		http://www.tropicos.org/Name/21301159	Sorocea bonplandii								Moraceae	Sorocea		bonplandii		species	(Baill.) W.C. Burger, Lanj. & Wess. Boer	ICBN	Accepted
FSN_0475		en	http://creativecommons.org/publicdomain/zero/1.0/ & http://www.canadensys.net/norms	Federal University of Vicosa (UFV/LEEP)	doi:10.1007/s12224-013-9181-1; Acta bot. bras. 27(2): 270-285	http://citations.springer.com/item?doi=10.1007/s12224-011-9106-9	FSN_DynamicsPlotData_2001-2010	Observation	FSN_0475	FSN_Plot_021	2001-11-01	-20.8	-42.85	FSN_0475		http://www.tropicos.org/Name/22101783	Myrciaria floribunda								Myrtaceae	Myrciaria		floribunda		species	(H. West ex Willd.) O. Berg	ICBN	Accepted
FSN_0476		en	http://creativecommons.org/publicdomain/zero/1.0/ & http://www.canadensys.net/norms	Federal University of Vicosa (UFV/LEEP)	doi:10.1007/s12224-013-9181-1; Acta bot. bras. 27(2): 270-285	http://citations.springer.com/item?doi=10.1007/s12224-011-9106-9	FSN_DynamicsPlotData_2001-2010	Observation	FSN_0476	FSN_Plot_021	2001-11-01	-20.8	-42.85	FSN_0476			Protium warmingiana								Burseraceae	Protium		warmingiana		species	March,L.	ICBN	No opinion
FSN_0477		en	http://creativecommons.org/publicdomain/zero/1.0/ & http://www.canadensys.net/norms	Federal University of Vicosa (UFV/LEEP)	doi:10.1007/s12224-013-9181-1; Acta bot. bras. 27(2): 270-285	http://citations.springer.com/item?doi=10.1007/s12224-011-9106-9	FSN_DynamicsPlotData_2001-2010	Observation	FSN_0477	FSN_Plot_021	2001-11-01	-20.8	-42.85	FSN_0477		http://www.tropicos.org/Name/1600178	Guatteria australis								Annonaceae	Guatteria		australis		species	A. St.-Hil.	ICBN	Accepted
FSN_0478		en	http://creativecommons.org/publicdomain/zero/1.0/ & http://www.canadensys.net/norms	Federal University of Vicosa (UFV/LEEP)	doi:10.1007/s12224-013-9181-1; Acta bot. bras. 27(2): 270-285	http://citations.springer.com/item?doi=10.1007/s12224-011-9106-9	FSN_DynamicsPlotData_2001-2010	Observation	FSN_0478	FSN_Plot_021	2001-11-01	-20.8	-42.85	FSN_0478		http://www.tropicos.org/Name/13200173	Casearia ulmifolia								Salicaceae	Casearia		ulmifolia		species	Vahl ex Vent.	ICBN	Accepted
FSN_0479		en	http://creativecommons.org/publicdomain/zero/1.0/ & http://www.canadensys.net/norms	Federal University of Vicosa (UFV/LEEP)	doi:10.1007/s12224-013-9181-1; Acta bot. bras. 27(2): 270-285	http://citations.springer.com/item?doi=10.1007/s12224-011-9106-9	FSN_DynamicsPlotData_2001-2010	Observation	FSN_0479	FSN_Plot_021	2001-11-01	-20.8	-42.85	FSN_0479		http://www.tropicos.org/Name/50197494	Pseudopiptadenia contorta								Fabaceae	Pseudopiptadenia		contorta		species	(DC.) G.P. Lewis & M.P. Lima	ICBN	Accepted
FSN_0480		en	http://creativecommons.org/publicdomain/zero/1.0/ & http://www.canadensys.net/norms	Federal University of Vicosa (UFV/LEEP)	doi:10.1007/s12224-013-9181-1; Acta bot. bras. 27(2): 270-285	http://citations.springer.com/item?doi=10.1007/s12224-011-9106-9	FSN_DynamicsPlotData_2001-2010	Observation	FSN_0480	FSN_Plot_021	2001-11-01	-20.8	-42.85	FSN_0480		http://www.tropicos.org/Name/50240055	Sterculia curiosa								Malvaceae	Sterculia		curiosa		species	(Vell.) Taroda	ICBN	Accepted
FSN_0481		en	http://creativecommons.org/publicdomain/zero/1.0/ & http://www.canadensys.net/norms	Federal University of Vicosa (UFV/LEEP)	doi:10.1007/s12224-013-9181-1; Acta bot. bras. 27(2): 270-285	http://citations.springer.com/item?doi=10.1007/s12224-011-9106-9	FSN_DynamicsPlotData_2001-2010	Observation	FSN_0481	FSN_Plot_022	2001-11-01	-20.8	-42.85	FSN_0481		http://www.tropicos.org/Name/21200261	Siparuna guianensis								Siparunaceae	Siparuna		guianensis		species	Aubl.	ICBN	Accepted
FSN_0482		en	http://creativecommons.org/publicdomain/zero/1.0/ & http://www.canadensys.net/norms	Federal University of Vicosa (UFV/LEEP)	doi:10.1007/s12224-013-9181-1; Acta bot. bras. 27(2): 270-285	http://citations.springer.com/item?doi=10.1007/s12224-011-9106-9	FSN_DynamicsPlotData_2001-2010	Observation	FSN_0482	FSN_Plot_022	2001-11-01	-20.8	-42.85	FSN_0482		http://www.tropicos.org/Name/17802636	Phyllostemonodaphne geminiflora								Lauraceae	Phyllostemonodaphne		geminiflora		species	(Mez) Kosterm.	ICBN	Accepted
FSN_0483		en	http://creativecommons.org/publicdomain/zero/1.0/ & http://www.canadensys.net/norms	Federal University of Vicosa (UFV/LEEP)	doi:10.1007/s12224-013-9181-1; Acta bot. bras. 27(2): 270-285	http://citations.springer.com/item?doi=10.1007/s12224-011-9106-9	FSN_DynamicsPlotData_2001-2010	Observation	FSN_0483	FSN_Plot_022	2001-11-01	-20.8	-42.85	FSN_0483		http://www.tropicos.org/Name/50197494	Pseudopiptadenia contorta								Fabaceae	Pseudopiptadenia		contorta		species	(DC.) G.P. Lewis & M.P. Lima	ICBN	Accepted
FSN_0484		en	http://creativecommons.org/publicdomain/zero/1.0/ & http://www.canadensys.net/norms	Federal University of Vicosa (UFV/LEEP)	doi:10.1007/s12224-013-9181-1; Acta bot. bras. 27(2): 270-285	http://citations.springer.com/item?doi=10.1007/s12224-011-9106-9	FSN_DynamicsPlotData_2001-2010	Observation	FSN_0484	FSN_Plot_022	2001-11-01	-20.8	-42.85	FSN_0484		http://www.tropicos.org/Name/50061245	Guapira opposita								Nyctaginaceae	Guapira		opposita		species	(Vell.) Reitz	ICBN	Accepted
FSN_0485		en	http://creativecommons.org/publicdomain/zero/1.0/ & http://www.canadensys.net/norms	Federal University of Vicosa (UFV/LEEP)	doi:10.1007/s12224-013-9181-1; Acta bot. bras. 27(2): 270-285	http://citations.springer.com/item?doi=10.1007/s12224-011-9106-9	FSN_DynamicsPlotData_2001-2010	Observation	FSN_0485	FSN_Plot_022	2001-11-01	-20.8	-42.85	FSN_0485		http://www.tropicos.org/Name/27903368	Psychotria carthagenensis								Rubiaceae	Psychotria		carthagenensis		species	Jacq.	ICBN	Accepted
FSN_0486		en	http://creativecommons.org/publicdomain/zero/1.0/ & http://www.canadensys.net/norms	Federal University of Vicosa (UFV/LEEP)	doi:10.1007/s12224-013-9181-1; Acta bot. bras. 27(2): 270-285	http://citations.springer.com/item?doi=10.1007/s12224-011-9106-9	FSN_DynamicsPlotData_2001-2010	Observation	FSN_0486	FSN_Plot_022	2001-11-01	-20.8	-42.85	FSN_0486		http://www.tropicos.org/Name/4000752	Cordia sellowiana								Boraginaceae	Cordia		sellowiana		species	Cham.	ICBN	Accepted
FSN_0487		en	http://creativecommons.org/publicdomain/zero/1.0/ & http://www.canadensys.net/norms	Federal University of Vicosa (UFV/LEEP)	doi:10.1007/s12224-013-9181-1; Acta bot. bras. 27(2): 270-285	http://citations.springer.com/item?doi=10.1007/s12224-011-9106-9	FSN_DynamicsPlotData_2001-2010	Observation	FSN_0487	FSN_Plot_022	2001-11-01	-20.8	-42.85	FSN_0487		http://www.tropicos.org/Name/50240055	Sterculia curiosa								Malvaceae	Sterculia		curiosa		species	(Vell.) Taroda	ICBN	Accepted
FSN_0488		en	http://creativecommons.org/publicdomain/zero/1.0/ & http://www.canadensys.net/norms	Federal University of Vicosa (UFV/LEEP)	doi:10.1007/s12224-013-9181-1; Acta bot. bras. 27(2): 270-285	http://citations.springer.com/item?doi=10.1007/s12224-011-9106-9	FSN_DynamicsPlotData_2001-2010	Observation	FSN_0488	FSN_Plot_022	2001-11-01	-20.8	-42.85	FSN_0488		http://www.tropicos.org/Name/50197494	Pseudopiptadenia contorta								Fabaceae	Pseudopiptadenia		contorta		species	(DC.) G.P. Lewis & M.P. Lima	ICBN	Accepted
FSN_0490		en	http://creativecommons.org/publicdomain/zero/1.0/ & http://www.canadensys.net/norms	Federal University of Vicosa (UFV/LEEP)	doi:10.1007/s12224-013-9181-1; Acta bot. bras. 27(2): 270-285	http://citations.springer.com/item?doi=10.1007/s12224-011-9106-9	FSN_DynamicsPlotData_2001-2010	Observation	FSN_0490	FSN_Plot_022	2001-11-01	-20.8	-42.85	FSN_0490		http://www.tropicos.org/Name/17803080	Ocotea silvestris								Lauraceae	Ocotea		silvestris		species	Vattimo	ICBN	Accepted
FSN_0491		en	http://creativecommons.org/publicdomain/zero/1.0/ & http://www.canadensys.net/norms	Federal University of Vicosa (UFV/LEEP)	doi:10.1007/s12224-013-9181-1; Acta bot. bras. 27(2): 270-285	http://citations.springer.com/item?doi=10.1007/s12224-011-9106-9	FSN_DynamicsPlotData_2001-2010	Observation	FSN_0491	FSN_Plot_022	2001-11-01	-20.8	-42.85	FSN_0491		http://www.tropicos.org/Name/17806000	Ocotea odorifera								Lauraceae	Ocotea		odorifera		species	Rohwer	ICBN	Accepted
FSN_0492		en	http://creativecommons.org/publicdomain/zero/1.0/ & http://www.canadensys.net/norms	Federal University of Vicosa (UFV/LEEP)	doi:10.1007/s12224-013-9181-1; Acta bot. bras. 27(2): 270-285	http://citations.springer.com/item?doi=10.1007/s12224-011-9106-9	FSN_DynamicsPlotData_2001-2010	Observation	FSN_0492	FSN_Plot_022	2001-11-01	-20.8	-42.85	FSN_0492		http://www.tropicos.org/Name/20400208	Trichilia catigua								Meliaceae	Trichilia		catigua		species	A. Juss.	ICBN	Accepted
FSN_0493		en	http://creativecommons.org/publicdomain/zero/1.0/ & http://www.canadensys.net/norms	Federal University of Vicosa (UFV/LEEP)	doi:10.1007/s12224-013-9181-1; Acta bot. bras. 27(2): 270-285	http://citations.springer.com/item?doi=10.1007/s12224-011-9106-9	FSN_DynamicsPlotData_2001-2010	Observation	FSN_0493	FSN_Plot_022	2001-11-01	-20.8	-42.85	FSN_0493		http://www.tropicos.org/Name/1800140	Aspidosperma olivaceum								Apocynaceae	Aspidosperma		olivaceum		species	M?ll. Arg.	ICBN	Accepted
FSN_0494		en	http://creativecommons.org/publicdomain/zero/1.0/ & http://www.canadensys.net/norms	Federal University of Vicosa (UFV/LEEP)	doi:10.1007/s12224-013-9181-1; Acta bot. bras. 27(2): 270-285	http://citations.springer.com/item?doi=10.1007/s12224-011-9106-9	FSN_DynamicsPlotData_2001-2010	Observation	FSN_0494	FSN_Plot_022	2001-11-01	-20.8	-42.85	FSN_0494		http://www.tropicos.org/Name/22101177	Myrcia laxiflora								Myrtaceae	Myrcia		laxiflora		species	Cambess.	ICBN	Accepted
FSN_0495		en	http://creativecommons.org/publicdomain/zero/1.0/ & http://www.canadensys.net/norms	Federal University of Vicosa (UFV/LEEP)	doi:10.1007/s12224-013-9181-1; Acta bot. bras. 27(2): 270-285	http://citations.springer.com/item?doi=10.1007/s12224-011-9106-9	FSN_DynamicsPlotData_2001-2010	Observation	FSN_0495	FSN_Plot_022	2001-11-01	-20.8	-42.85	FSN_0495		http://www.tropicos.org/Name/21301159	Sorocea bonplandii								Moraceae	Sorocea		bonplandii		species	(Baill.) W.C. Burger, Lanj. & Wess. Boer	ICBN	Accepted
FSN_0496		en	http://creativecommons.org/publicdomain/zero/1.0/ & http://www.canadensys.net/norms	Federal University of Vicosa (UFV/LEEP)	doi:10.1007/s12224-013-9181-1; Acta bot. bras. 27(2): 270-285	http://citations.springer.com/item?doi=10.1007/s12224-011-9106-9	FSN_DynamicsPlotData_2001-2010	Observation	FSN_0496	FSN_Plot_022	2001-11-01	-20.8	-42.85	FSN_0496		http://www.tropicos.org/Name/50084650	Citronella megaphylla								Cardiopteridaceae	Citronella		megaphylla		species	(Miers) R.A. Howard	ICBN	Accepted
FSN_0497		en	http://creativecommons.org/publicdomain/zero/1.0/ & http://www.canadensys.net/norms	Federal University of Vicosa (UFV/LEEP)	doi:10.1007/s12224-013-9181-1; Acta bot. bras. 27(2): 270-285	http://citations.springer.com/item?doi=10.1007/s12224-011-9106-9	FSN_DynamicsPlotData_2001-2010	Observation	FSN_0497	FSN_Plot_022	2001-11-01	-20.8	-42.85	FSN_0497		http://www.tropicos.org/Name/22106180	Myrcia pallida								Myrtaceae	Myrcia		pallida		species	(O. Berg) N. Silveira	ICBN	Accepted
FSN_0498		en	http://creativecommons.org/publicdomain/zero/1.0/ & http://www.canadensys.net/norms	Federal University of Vicosa (UFV/LEEP)	doi:10.1007/s12224-013-9181-1; Acta bot. bras. 27(2): 270-285	http://citations.springer.com/item?doi=10.1007/s12224-011-9106-9	FSN_DynamicsPlotData_2001-2010	Observation	FSN_0498	FSN_Plot_022	2001-11-01	-20.8	-42.85	FSN_0498		http://www.tropicos.org/Name/21200261	Siparuna guianensis								Siparunaceae	Siparuna		guianensis		species	Aubl.	ICBN	Accepted
FSN_0499		en	http://creativecommons.org/publicdomain/zero/1.0/ & http://www.canadensys.net/norms	Federal University of Vicosa (UFV/LEEP)	doi:10.1007/s12224-013-9181-1; Acta bot. bras. 27(2): 270-285	http://citations.springer.com/item?doi=10.1007/s12224-011-9106-9	FSN_DynamicsPlotData_2001-2010	Observation	FSN_0499	FSN_Plot_022	2001-11-01	-20.8	-42.85	FSN_0499		http://www.tropicos.org/Name/22101282	Myrcia pubipetala								Myrtaceae	Myrcia		pubipetala		species	Miq.	ICBN	Accepted
FSN_0500		en	http://creativecommons.org/publicdomain/zero/1.0/ & http://www.canadensys.net/norms	Federal University of Vicosa (UFV/LEEP)	doi:10.1007/s12224-013-9181-1; Acta bot. bras. 27(2): 270-285	http://citations.springer.com/item?doi=10.1007/s12224-011-9106-9	FSN_DynamicsPlotData_2001-2010	Observation	FSN_0500	FSN_Plot_022	2001-11-01	-20.8	-42.85	FSN_0500			Protium warmingiana								Burseraceae	Protium		warmingiana		species	March,L.	ICBN	No opinion
FSN_0501		en	http://creativecommons.org/publicdomain/zero/1.0/ & http://www.canadensys.net/norms	Federal University of Vicosa (UFV/LEEP)	doi:10.1007/s12224-013-9181-1; Acta bot. bras. 27(2): 270-285	http://citations.springer.com/item?doi=10.1007/s12224-011-9106-9	FSN_DynamicsPlotData_2001-2010	Observation	FSN_0501	FSN_Plot_022	2001-11-01	-20.8	-42.85	FSN_0501		http://www.tropicos.org/Name/21300624	Pourouma guianensis								Urticaceae	Pourouma		guianensis		species	Aubl.	ICBN	Accepted
FSN_0503		en	http://creativecommons.org/publicdomain/zero/1.0/ & http://www.canadensys.net/norms	Federal University of Vicosa (UFV/LEEP)	doi:10.1007/s12224-013-9181-1; Acta bot. bras. 27(2): 270-285	http://citations.springer.com/item?doi=10.1007/s12224-011-9106-9	FSN_DynamicsPlotData_2001-2010	Observation	FSN_0503	FSN_Plot_022	2001-11-01	-20.8	-42.85	FSN_0503		http://www.tropicos.org/Name/21200261	Siparuna guianensis								Siparunaceae	Siparuna		guianensis		species	Aubl.	ICBN	Accepted
FSN_0504		en	http://creativecommons.org/publicdomain/zero/1.0/ & http://www.canadensys.net/norms	Federal University of Vicosa (UFV/LEEP)	doi:10.1007/s12224-013-9181-1; Acta bot. bras. 27(2): 270-285	http://citations.springer.com/item?doi=10.1007/s12224-011-9106-9	FSN_DynamicsPlotData_2001-2010	Observation	FSN_0504	FSN_Plot_022	2001-11-01	-20.8	-42.85	FSN_0504		http://www.tropicos.org/Name/6600215	Maytenus robusta								Celastraceae	Maytenus		robusta		species	Reissek	ICBN	Accepted
FSN_0505		en	http://creativecommons.org/publicdomain/zero/1.0/ & http://www.canadensys.net/norms	Federal University of Vicosa (UFV/LEEP)	doi:10.1007/s12224-013-9181-1; Acta bot. bras. 27(2): 270-285	http://citations.springer.com/item?doi=10.1007/s12224-011-9106-9	FSN_DynamicsPlotData_2001-2010	Observation	FSN_0505	FSN_Plot_022	2001-11-01	-20.8	-42.85	FSN_0505		http://www.tropicos.org/Name/21200261	Siparuna guianensis								Siparunaceae	Siparuna		guianensis		species	Aubl.	ICBN	Accepted
FSN_0506		en	http://creativecommons.org/publicdomain/zero/1.0/ & http://www.canadensys.net/norms	Federal University of Vicosa (UFV/LEEP)	doi:10.1007/s12224-013-9181-1; Acta bot. bras. 27(2): 270-285	http://citations.springer.com/item?doi=10.1007/s12224-011-9106-9	FSN_DynamicsPlotData_2001-2010	Observation	FSN_0506	FSN_Plot_023	2001-11-01	-20.8	-42.85	FSN_0506		http://www.tropicos.org/Name/6600215	Maytenus robusta								Celastraceae	Maytenus		robusta		species	Reissek	ICBN	Accepted
FSN_0507		en	http://creativecommons.org/publicdomain/zero/1.0/ & http://www.canadensys.net/norms	Federal University of Vicosa (UFV/LEEP)	doi:10.1007/s12224-013-9181-1; Acta bot. bras. 27(2): 270-285	http://citations.springer.com/item?doi=10.1007/s12224-011-9106-9	FSN_DynamicsPlotData_2001-2010	Observation	FSN_0507	FSN_Plot_023	2001-11-01	-20.8	-42.85	FSN_0507		http://www.tropicos.org/Name/22105840	Marlierea teuscheriana								Myrtaceae	Marlierea		teuscheriana		species	(O. Berg) D. Legrand	ICBN	Accepted
FSN_0508		en	http://creativecommons.org/publicdomain/zero/1.0/ & http://www.canadensys.net/norms	Federal University of Vicosa (UFV/LEEP)	doi:10.1007/s12224-013-9181-1; Acta bot. bras. 27(2): 270-285	http://citations.springer.com/item?doi=10.1007/s12224-011-9106-9	FSN_DynamicsPlotData_2001-2010	Observation	FSN_0508	FSN_Plot_023	2001-11-01	-20.8	-42.85	FSN_0508			Guarea pendula								Meliaceae	Guarea		pendula		species	R.da Silva Ramalho, A.L. Pinheiro & T.D. Penn.	ICBN	No opinion
FSN_0509		en	http://creativecommons.org/publicdomain/zero/1.0/ & http://www.canadensys.net/norms	Federal University of Vicosa (UFV/LEEP)	doi:10.1007/s12224-013-9181-1; Acta bot. bras. 27(2): 270-285	http://citations.springer.com/item?doi=10.1007/s12224-011-9106-9	FSN_DynamicsPlotData_2001-2010	Observation	FSN_0509	FSN_Plot_023	2001-11-01	-20.8	-42.85	FSN_0509		http://www.tropicos.org/Name/21200261	Siparuna guianensis								Siparunaceae	Siparuna		guianensis		species	Aubl.	ICBN	Accepted
FSN_0510		en	http://creativecommons.org/publicdomain/zero/1.0/ & http://www.canadensys.net/norms	Federal University of Vicosa (UFV/LEEP)	doi:10.1007/s12224-013-9181-1; Acta bot. bras. 27(2): 270-285	http://citations.springer.com/item?doi=10.1007/s12224-011-9106-9	FSN_DynamicsPlotData_2001-2010	Observation	FSN_0510	FSN_Plot_023	2001-11-01	-20.8	-42.85	FSN_0510		http://www.tropicos.org/Name/4000752	Cordia sellowiana								Boraginaceae	Cordia		sellowiana		species	Cham.	ICBN	Accepted
FSN_0511		en	http://creativecommons.org/publicdomain/zero/1.0/ & http://www.canadensys.net/norms	Federal University of Vicosa (UFV/LEEP)	doi:10.1007/s12224-013-9181-1; Acta bot. bras. 27(2): 270-285	http://citations.springer.com/item?doi=10.1007/s12224-011-9106-9	FSN_DynamicsPlotData_2001-2010	Observation	FSN_0511	FSN_Plot_023	2001-11-01	-20.8	-42.85	FSN_0511		http://www.tropicos.org/Name/22100616	Eugenia lambertiana								Myrtaceae	Eugenia		lambertiana		species	DC.	ICBN	Accepted
FSN_0512		en	http://creativecommons.org/publicdomain/zero/1.0/ & http://www.canadensys.net/norms	Federal University of Vicosa (UFV/LEEP)	doi:10.1007/s12224-013-9181-1; Acta bot. bras. 27(2): 270-285	http://citations.springer.com/item?doi=10.1007/s12224-011-9106-9	FSN_DynamicsPlotData_2001-2010	Observation	FSN_0512	FSN_Plot_023	2001-11-01	-20.8	-42.85	FSN_0512		http://www.tropicos.org/Name/21300535	Helicostylis tomentosa								Moraceae	Helicostylis		tomentosa		species	(Poepp. & Endl.) Rusby	ICBN	Accepted
FSN_0513		en	http://creativecommons.org/publicdomain/zero/1.0/ & http://www.canadensys.net/norms	Federal University of Vicosa (UFV/LEEP)	doi:10.1007/s12224-013-9181-1; Acta bot. bras. 27(2): 270-285	http://citations.springer.com/item?doi=10.1007/s12224-011-9106-9	FSN_DynamicsPlotData_2001-2010	Observation	FSN_0513	FSN_Plot_023	2001-11-01	-20.8	-42.85	FSN_0513		http://www.tropicos.org/Name/13001763	Swartzia myrtifolia								Fabaceae	Swartzia		myrtifolia		species	Sm.	ICBN	Accepted
FSN_0516		en	http://creativecommons.org/publicdomain/zero/1.0/ & http://www.canadensys.net/norms	Federal University of Vicosa (UFV/LEEP)	doi:10.1007/s12224-013-9181-1; Acta bot. bras. 27(2): 270-285	http://citations.springer.com/item?doi=10.1007/s12224-011-9106-9	FSN_DynamicsPlotData_2001-2010	Observation	FSN_0516	FSN_Plot_023	2001-11-01	-20.8	-42.85	FSN_0516		http://www.tropicos.org/Name/21300624	Pourouma guianensis								Urticaceae	Pourouma		guianensis		species	Aubl.	ICBN	Accepted
FSN_0517		en	http://creativecommons.org/publicdomain/zero/1.0/ & http://www.canadensys.net/norms	Federal University of Vicosa (UFV/LEEP)	doi:10.1007/s12224-013-9181-1; Acta bot. bras. 27(2): 270-285	http://citations.springer.com/item?doi=10.1007/s12224-011-9106-9	FSN_DynamicsPlotData_2001-2010	Observation	FSN_0517	FSN_Plot_023	2001-11-01	-20.8	-42.85	FSN_0517		http://www.tropicos.org/Name/17800205	Ocotea dispersa								Lauraceae	Ocotea		dispersa		species	(Nees & Mart.) Mez	ICBN	Accepted
FSN_0518		en	http://creativecommons.org/publicdomain/zero/1.0/ & http://www.canadensys.net/norms	Federal University of Vicosa (UFV/LEEP)	doi:10.1007/s12224-013-9181-1; Acta bot. bras. 27(2): 270-285	http://citations.springer.com/item?doi=10.1007/s12224-011-9106-9	FSN_DynamicsPlotData_2001-2010	Observation	FSN_0518	FSN_Plot_023	2001-11-01	-20.8	-42.85	FSN_0518		http://www.tropicos.org/Name/42000068	Nyctaginaceae								Nyctaginaceae					family	Juss.	ICBN	Accepted
FSN_0519		en	http://creativecommons.org/publicdomain/zero/1.0/ & http://www.canadensys.net/norms	Federal University of Vicosa (UFV/LEEP)	doi:10.1007/s12224-013-9181-1; Acta bot. bras. 27(2): 270-285	http://citations.springer.com/item?doi=10.1007/s12224-011-9106-9	FSN_DynamicsPlotData_2001-2010	Observation	FSN_0519	FSN_Plot_023	2001-11-01	-20.8	-42.85	FSN_0519		http://www.tropicos.org/Name/21800039	Virola bicuhyba								Myristicaceae	Virola		bicuhyba		species	(Schott ex Spreng.) Warb.	ICBN	Accepted
FSN_0520		en	http://creativecommons.org/publicdomain/zero/1.0/ & http://www.canadensys.net/norms	Federal University of Vicosa (UFV/LEEP)	doi:10.1007/s12224-013-9181-1; Acta bot. bras. 27(2): 270-285	http://citations.springer.com/item?doi=10.1007/s12224-011-9106-9	FSN_DynamicsPlotData_2001-2010	Observation	FSN_0520	FSN_Plot_023	2001-11-01	-20.8	-42.85	FSN_0520		http://www.tropicos.org/Name/13200173	Casearia ulmifolia								Salicaceae	Casearia		ulmifolia		species	Vahl ex Vent.	ICBN	Accepted
FSN_0523		en	http://creativecommons.org/publicdomain/zero/1.0/ & http://www.canadensys.net/norms	Federal University of Vicosa (UFV/LEEP)	doi:10.1007/s12224-013-9181-1; Acta bot. bras. 27(2): 270-285	http://citations.springer.com/item?doi=10.1007/s12224-011-9106-9	FSN_DynamicsPlotData_2001-2010	Observation	FSN_0523	FSN_Plot_023	2001-11-01	-20.8	-42.85	FSN_0523		http://www.tropicos.org/Name/28600006	Cupania vernalis								Sapindaceae	Cupania		vernalis		species	Cambess.	ICBN	Accepted
FSN_0524		en	http://creativecommons.org/publicdomain/zero/1.0/ & http://www.canadensys.net/norms	Federal University of Vicosa (UFV/LEEP)	doi:10.1007/s12224-013-9181-1; Acta bot. bras. 27(2): 270-285	http://citations.springer.com/item?doi=10.1007/s12224-011-9106-9	FSN_DynamicsPlotData_2001-2010	Observation	FSN_0524	FSN_Plot_023	2001-11-01	-20.8	-42.85	FSN_0524		http://www.tropicos.org/Name/21200261	Siparuna guianensis								Siparunaceae	Siparuna		guianensis		species	Aubl.	ICBN	Accepted
FSN_0525		en	http://creativecommons.org/publicdomain/zero/1.0/ & http://www.canadensys.net/norms	Federal University of Vicosa (UFV/LEEP)	doi:10.1007/s12224-013-9181-1; Acta bot. bras. 27(2): 270-285	http://citations.springer.com/item?doi=10.1007/s12224-011-9106-9	FSN_DynamicsPlotData_2001-2010	Observation	FSN_0525	FSN_Plot_023	2001-11-01	-20.8	-42.85	FSN_0525		http://www.tropicos.org/Name/13012468	Piptadenia gonoacantha								Fabaceae	Piptadenia		gonoacantha		species	(Mart.) J.F. Macbr.	ICBN	Accepted
FSN_0526		en	http://creativecommons.org/publicdomain/zero/1.0/ & http://www.canadensys.net/norms	Federal University of Vicosa (UFV/LEEP)	doi:10.1007/s12224-013-9181-1; Acta bot. bras. 27(2): 270-285	http://citations.springer.com/item?doi=10.1007/s12224-011-9106-9	FSN_DynamicsPlotData_2001-2010	Observation	FSN_0526	FSN_Plot_023	2001-11-01	-20.8	-42.85	FSN_0526		http://www.tropicos.org/Name/21200261	Siparuna guianensis								Siparunaceae	Siparuna		guianensis		species	Aubl.	ICBN	Accepted
FSN_0528		en	http://creativecommons.org/publicdomain/zero/1.0/ & http://www.canadensys.net/norms	Federal University of Vicosa (UFV/LEEP)	doi:10.1007/s12224-013-9181-1; Acta bot. bras. 27(2): 270-285	http://citations.springer.com/item?doi=10.1007/s12224-011-9106-9	FSN_DynamicsPlotData_2001-2010	Observation	FSN_0528	FSN_Plot_024	2001-11-01	-20.8	-42.85	FSN_0528		http://www.tropicos.org/Name/13200107	Casearia gossypiosperma								Salicaceae	Casearia		gossypiosperma		species	Briq.	ICBN	Accepted
FSN_0529		en	http://creativecommons.org/publicdomain/zero/1.0/ & http://www.canadensys.net/norms	Federal University of Vicosa (UFV/LEEP)	doi:10.1007/s12224-013-9181-1; Acta bot. bras. 27(2): 270-285	http://citations.springer.com/item?doi=10.1007/s12224-011-9106-9	FSN_DynamicsPlotData_2001-2010	Observation	FSN_0529	FSN_Plot_024	2001-11-01	-20.8	-42.85	FSN_0529		http://www.tropicos.org/Name/2708718	Vernonanthura diffusa								Asteraceae	Vernonanthura		diffusa		species	(Less.) H. Rob.	ICBN	Synonym
FSN_0532		en	http://creativecommons.org/publicdomain/zero/1.0/ & http://www.canadensys.net/norms	Federal University of Vicosa (UFV/LEEP)	doi:10.1007/s12224-013-9181-1; Acta bot. bras. 27(2): 270-285	http://citations.springer.com/item?doi=10.1007/s12224-011-9106-9	FSN_DynamicsPlotData_2001-2010	Observation	FSN_0532	FSN_Plot_024	2001-11-01	-20.8	-42.85	FSN_0532		http://www.tropicos.org/Name/21301159	Sorocea bonplandii								Moraceae	Sorocea		bonplandii		species	(Baill.) W.C. Burger, Lanj. & Wess. Boer	ICBN	Accepted
FSN_0533		en	http://creativecommons.org/publicdomain/zero/1.0/ & http://www.canadensys.net/norms	Federal University of Vicosa (UFV/LEEP)	doi:10.1007/s12224-013-9181-1; Acta bot. bras. 27(2): 270-285	http://citations.springer.com/item?doi=10.1007/s12224-011-9106-9	FSN_DynamicsPlotData_2001-2010	Observation	FSN_0533	FSN_Plot_024	2001-11-01	-20.8	-42.85	FSN_0533		http://www.tropicos.org/Name/21200077	Mollinedia schottiana								Monimiaceae	Mollinedia		schottiana		species	(Spreng.) Perkins	ICBN	Accepted
FSN_0534		en	http://creativecommons.org/publicdomain/zero/1.0/ & http://www.canadensys.net/norms	Federal University of Vicosa (UFV/LEEP)	doi:10.1007/s12224-013-9181-1; Acta bot. bras. 27(2): 270-285	http://citations.springer.com/item?doi=10.1007/s12224-011-9106-9	FSN_DynamicsPlotData_2001-2010	Observation	FSN_0534	FSN_Plot_024	2001-11-01	-20.8	-42.85	FSN_0534			Protium warmingiana								Burseraceae	Protium		warmingiana		species	March,L.	ICBN	No opinion
FSN_0535		en	http://creativecommons.org/publicdomain/zero/1.0/ & http://www.canadensys.net/norms	Federal University of Vicosa (UFV/LEEP)	doi:10.1007/s12224-013-9181-1; Acta bot. bras. 27(2): 270-285	http://citations.springer.com/item?doi=10.1007/s12224-011-9106-9	FSN_DynamicsPlotData_2001-2010	Observation	FSN_0535	FSN_Plot_024	2001-11-01	-20.8	-42.85	FSN_0535		http://www.tropicos.org/Name/13008387	Copaifera langsdorffii								Fabaceae	Copaifera		langsdorffii		species	Desf.	ICBN	Accepted
FSN_0537		en	http://creativecommons.org/publicdomain/zero/1.0/ & http://www.canadensys.net/norms	Federal University of Vicosa (UFV/LEEP)	doi:10.1007/s12224-013-9181-1; Acta bot. bras. 27(2): 270-285	http://citations.springer.com/item?doi=10.1007/s12224-011-9106-9	FSN_DynamicsPlotData_2001-2010	Observation	FSN_0537	FSN_Plot_024	2001-11-01	-20.8	-42.85	FSN_0537		http://www.tropicos.org/Name/2200796	Schefflera morototoni								Araliaceae	Schefflera		morototoni		species	(Aubl.) Maguire, Steyerm. & Frodin	ICBN	Accepted
FSN_0539		en	http://creativecommons.org/publicdomain/zero/1.0/ & http://www.canadensys.net/norms	Federal University of Vicosa (UFV/LEEP)	doi:10.1007/s12224-013-9181-1; Acta bot. bras. 27(2): 270-285	http://citations.springer.com/item?doi=10.1007/s12224-011-9106-9	FSN_DynamicsPlotData_2001-2010	Observation	FSN_0539	FSN_Plot_024	2001-11-01	-20.8	-42.85	FSN_0539			Protium warmingiana								Burseraceae	Protium		warmingiana		species	March,L.	ICBN	No opinion
FSN_0540		en	http://creativecommons.org/publicdomain/zero/1.0/ & http://www.canadensys.net/norms	Federal University of Vicosa (UFV/LEEP)	doi:10.1007/s12224-013-9181-1; Acta bot. bras. 27(2): 270-285	http://citations.springer.com/item?doi=10.1007/s12224-011-9106-9	FSN_DynamicsPlotData_2001-2010	Observation	FSN_0540	FSN_Plot_024	2001-11-01	-20.8	-42.85	FSN_0540		http://www.tropicos.org/Name/27900394	Bathysa nicholsonii								Rubiaceae	Bathysa		nicholsonii		species	K. Schum.	ICBN	Accepted
FSN_0541		en	http://creativecommons.org/publicdomain/zero/1.0/ & http://www.canadensys.net/norms	Federal University of Vicosa (UFV/LEEP)	doi:10.1007/s12224-013-9181-1; Acta bot. bras. 27(2): 270-285	http://citations.springer.com/item?doi=10.1007/s12224-011-9106-9	FSN_DynamicsPlotData_2001-2010	Observation	FSN_0541	FSN_Plot_024	2001-11-01	-20.8	-42.85	FSN_0541		http://www.tropicos.org/Name/21301159	Sorocea bonplandii								Moraceae	Sorocea		bonplandii		species	(Baill.) W.C. Burger, Lanj. & Wess. Boer	ICBN	Accepted
FSN_0542		en	http://creativecommons.org/publicdomain/zero/1.0/ & http://www.canadensys.net/norms	Federal University of Vicosa (UFV/LEEP)	doi:10.1007/s12224-013-9181-1; Acta bot. bras. 27(2): 270-285	http://citations.springer.com/item?doi=10.1007/s12224-011-9106-9	FSN_DynamicsPlotData_2001-2010	Observation	FSN_0542	FSN_Plot_024	2001-11-01	-20.8	-42.85	FSN_0542		http://www.tropicos.org/Name/20400208	Trichilia catigua								Meliaceae	Trichilia		catigua		species	A. Juss.	ICBN	Accepted
FSN_0543		en	http://creativecommons.org/publicdomain/zero/1.0/ & http://www.canadensys.net/norms	Federal University of Vicosa (UFV/LEEP)	doi:10.1007/s12224-013-9181-1; Acta bot. bras. 27(2): 270-285	http://citations.springer.com/item?doi=10.1007/s12224-011-9106-9	FSN_DynamicsPlotData_2001-2010	Observation	FSN_0543	FSN_Plot_024	2001-11-01	-20.8	-42.85	FSN_0543		http://www.tropicos.org/Name/22500158	Pisonia ambigua								Nyctaginaceae	Pisonia		ambigua		species	Heimerl	ICBN	Accepted
FSN_0544		en	http://creativecommons.org/publicdomain/zero/1.0/ & http://www.canadensys.net/norms	Federal University of Vicosa (UFV/LEEP)	doi:10.1007/s12224-013-9181-1; Acta bot. bras. 27(2): 270-285	http://citations.springer.com/item?doi=10.1007/s12224-011-9106-9	FSN_DynamicsPlotData_2001-2010	Observation	FSN_0544	FSN_Plot_024	2001-11-01	-20.8	-42.85	FSN_0544		http://www.tropicos.org/Name/21200261	Siparuna guianensis								Siparunaceae	Siparuna		guianensis		species	Aubl.	ICBN	Accepted
FSN_0545		en	http://creativecommons.org/publicdomain/zero/1.0/ & http://www.canadensys.net/norms	Federal University of Vicosa (UFV/LEEP)	doi:10.1007/s12224-013-9181-1; Acta bot. bras. 27(2): 270-285	http://citations.springer.com/item?doi=10.1007/s12224-011-9106-9	FSN_DynamicsPlotData_2001-2010	Observation	FSN_0545	FSN_Plot_024	2001-11-01	-20.8	-42.85	FSN_0545		http://www.tropicos.org/Name/21200261	Siparuna guianensis								Siparunaceae	Siparuna		guianensis		species	Aubl.	ICBN	Accepted
FSN_0546		en	http://creativecommons.org/publicdomain/zero/1.0/ & http://www.canadensys.net/norms	Federal University of Vicosa (UFV/LEEP)	doi:10.1007/s12224-013-9181-1; Acta bot. bras. 27(2): 270-285	http://citations.springer.com/item?doi=10.1007/s12224-011-9106-9	FSN_DynamicsPlotData_2001-2010	Observation	FSN_0546	FSN_Plot_024	2001-11-01	-20.8	-42.85	FSN_0546		http://www.tropicos.org/Name/1300083	Astronium fraxinifolium								Anacardiaceae	Astronium		fraxinifolium		species	Schott ex Spreng.	ICBN	Accepted
FSN_0547		en	http://creativecommons.org/publicdomain/zero/1.0/ & http://www.canadensys.net/norms	Federal University of Vicosa (UFV/LEEP)	doi:10.1007/s12224-013-9181-1; Acta bot. bras. 27(2): 270-285	http://citations.springer.com/item?doi=10.1007/s12224-011-9106-9	FSN_DynamicsPlotData_2001-2010	Observation	FSN_0547	FSN_Plot_024	2001-11-01	-20.8	-42.85	FSN_0547		http://www.tropicos.org/Name/1300083	Astronium fraxinifolium								Anacardiaceae	Astronium		fraxinifolium		species	Schott ex Spreng.	ICBN	Accepted
FSN_0548		en	http://creativecommons.org/publicdomain/zero/1.0/ & http://www.canadensys.net/norms	Federal University of Vicosa (UFV/LEEP)	doi:10.1007/s12224-013-9181-1; Acta bot. bras. 27(2): 270-285	http://citations.springer.com/item?doi=10.1007/s12224-011-9106-9	FSN_DynamicsPlotData_2001-2010	Observation	FSN_0548	FSN_Plot_024	2001-11-01	-20.8	-42.85	FSN_0548		http://www.tropicos.org/Name/21200261	Siparuna guianensis								Siparunaceae	Siparuna		guianensis		species	Aubl.	ICBN	Accepted
FSN_0549		en	http://creativecommons.org/publicdomain/zero/1.0/ & http://www.canadensys.net/norms	Federal University of Vicosa (UFV/LEEP)	doi:10.1007/s12224-013-9181-1; Acta bot. bras. 27(2): 270-285	http://citations.springer.com/item?doi=10.1007/s12224-011-9106-9	FSN_DynamicsPlotData_2001-2010	Observation	FSN_0549	FSN_Plot_024	2001-11-01	-20.8	-42.85	FSN_0549		http://www.tropicos.org/Name/100289489	Annona neolaurifolia								Annonaceae	Annona		neolaurifolia		species	H. Rainer	ICBN	Accepted
FSN_0550		en	http://creativecommons.org/publicdomain/zero/1.0/ & http://www.canadensys.net/norms	Federal University of Vicosa (UFV/LEEP)	doi:10.1007/s12224-013-9181-1; Acta bot. bras. 27(2): 270-285	http://citations.springer.com/item?doi=10.1007/s12224-011-9106-9	FSN_DynamicsPlotData_2001-2010	Observation	FSN_0550	FSN_Plot_024	2001-11-01	-20.8	-42.85	FSN_0550		http://www.tropicos.org/Name/13012468	Piptadenia gonoacantha								Fabaceae	Piptadenia		gonoacantha		species	(Mart.) J.F. Macbr.	ICBN	Accepted
FSN_0551		en	http://creativecommons.org/publicdomain/zero/1.0/ & http://www.canadensys.net/norms	Federal University of Vicosa (UFV/LEEP)	doi:10.1007/s12224-013-9181-1; Acta bot. bras. 27(2): 270-285	http://citations.springer.com/item?doi=10.1007/s12224-011-9106-9	FSN_DynamicsPlotData_2001-2010	Observation	FSN_0551	FSN_Plot_024	2001-11-01	-20.8	-42.85	FSN_0551		http://www.tropicos.org/Name/1600178	Guatteria australis								Annonaceae	Guatteria		australis		species	A. St.-Hil.	ICBN	Accepted
FSN_0552		en	http://creativecommons.org/publicdomain/zero/1.0/ & http://www.canadensys.net/norms	Federal University of Vicosa (UFV/LEEP)	doi:10.1007/s12224-013-9181-1; Acta bot. bras. 27(2): 270-285	http://citations.springer.com/item?doi=10.1007/s12224-011-9106-9	FSN_DynamicsPlotData_2001-2010	Observation	FSN_0552	FSN_Plot_024	2001-11-01	-20.8	-42.85	FSN_0552			Protium warmingiana								Burseraceae	Protium		warmingiana		species	March,L.	ICBN	No opinion
FSN_0553		en	http://creativecommons.org/publicdomain/zero/1.0/ & http://www.canadensys.net/norms	Federal University of Vicosa (UFV/LEEP)	doi:10.1007/s12224-013-9181-1; Acta bot. bras. 27(2): 270-285	http://citations.springer.com/item?doi=10.1007/s12224-011-9106-9	FSN_DynamicsPlotData_2001-2010	Observation	FSN_0553	FSN_Plot_024	2001-11-01	-20.8	-42.85	FSN_0553		http://www.tropicos.org/Name/20400613	Guarea macrophylla								Meliaceae	Guarea		macrophylla		species	Vahl	ICBN	Accepted
FSN_0554		en	http://creativecommons.org/publicdomain/zero/1.0/ & http://www.canadensys.net/norms	Federal University of Vicosa (UFV/LEEP)	doi:10.1007/s12224-013-9181-1; Acta bot. bras. 27(2): 270-285	http://citations.springer.com/item?doi=10.1007/s12224-011-9106-9	FSN_DynamicsPlotData_2001-2010	Observation	FSN_0554	FSN_Plot_024	2001-11-01	-20.8	-42.85	FSN_0554		http://www.tropicos.org/Name/21200261	Siparuna guianensis								Siparunaceae	Siparuna		guianensis		species	Aubl.	ICBN	Accepted
FSN_0556		en	http://creativecommons.org/publicdomain/zero/1.0/ & http://www.canadensys.net/norms	Federal University of Vicosa (UFV/LEEP)	doi:10.1007/s12224-013-9181-1; Acta bot. bras. 27(2): 270-285	http://citations.springer.com/item?doi=10.1007/s12224-011-9106-9	FSN_DynamicsPlotData_2001-2010	Observation	FSN_0556	FSN_Plot_025	2001-11-01	-20.8	-42.85	FSN_0556		http://www.tropicos.org/Name/21200261	Siparuna guianensis								Siparunaceae	Siparuna		guianensis		species	Aubl.	ICBN	Accepted
FSN_0557		en	http://creativecommons.org/publicdomain/zero/1.0/ & http://www.canadensys.net/norms	Federal University of Vicosa (UFV/LEEP)	doi:10.1007/s12224-013-9181-1; Acta bot. bras. 27(2): 270-285	http://citations.springer.com/item?doi=10.1007/s12224-011-9106-9	FSN_DynamicsPlotData_2001-2010	Observation	FSN_0557	FSN_Plot_025	2001-11-01	-20.8	-42.85	FSN_0557		http://www.tropicos.org/Name/21200261	Siparuna guianensis								Siparunaceae	Siparuna		guianensis		species	Aubl.	ICBN	Accepted
FSN_0558		en	http://creativecommons.org/publicdomain/zero/1.0/ & http://www.canadensys.net/norms	Federal University of Vicosa (UFV/LEEP)	doi:10.1007/s12224-013-9181-1; Acta bot. bras. 27(2): 270-285	http://citations.springer.com/item?doi=10.1007/s12224-011-9106-9	FSN_DynamicsPlotData_2001-2010	Observation	FSN_0558	FSN_Plot_025	2001-11-01	-20.8	-42.85	FSN_0558		http://www.tropicos.org/Name/21200261	Siparuna guianensis								Siparunaceae	Siparuna		guianensis		species	Aubl.	ICBN	Accepted
FSN_0559		en	http://creativecommons.org/publicdomain/zero/1.0/ & http://www.canadensys.net/norms	Federal University of Vicosa (UFV/LEEP)	doi:10.1007/s12224-013-9181-1; Acta bot. bras. 27(2): 270-285	http://citations.springer.com/item?doi=10.1007/s12224-011-9106-9	FSN_DynamicsPlotData_2001-2010	Observation	FSN_0559	FSN_Plot_025	2001-11-01	-20.8	-42.85	FSN_0559		http://www.tropicos.org/Name/50117335	Virola gardneri								Myristicaceae	Virola		gardneri		species	(A. DC.) Warb.	ICBN	Accepted
FSN_0560		en	http://creativecommons.org/publicdomain/zero/1.0/ & http://www.canadensys.net/norms	Federal University of Vicosa (UFV/LEEP)	doi:10.1007/s12224-013-9181-1; Acta bot. bras. 27(2): 270-285	http://citations.springer.com/item?doi=10.1007/s12224-011-9106-9	FSN_DynamicsPlotData_2001-2010	Observation	FSN_0560	FSN_Plot_025	2001-11-01	-20.8	-42.85	FSN_0560		http://www.tropicos.org/Name/27901395	Ixora gardneriana								Rubiaceae	Ixora		gardneriana		species	Benth.	ICBN	Accepted
FSN_0561		en	http://creativecommons.org/publicdomain/zero/1.0/ & http://www.canadensys.net/norms	Federal University of Vicosa (UFV/LEEP)	doi:10.1007/s12224-013-9181-1; Acta bot. bras. 27(2): 270-285	http://citations.springer.com/item?doi=10.1007/s12224-011-9106-9	FSN_DynamicsPlotData_2001-2010	Observation	FSN_0561	FSN_Plot_025	2001-11-01	-20.8	-42.85	FSN_0561		http://www.tropicos.org/Name/21301845	Sorocea hilariana								Moraceae	Sorocea		hilariana		species	(Casar.) Bureau	ICBN	Synonym
FSN_0564		en	http://creativecommons.org/publicdomain/zero/1.0/ & http://www.canadensys.net/norms	Federal University of Vicosa (UFV/LEEP)	doi:10.1007/s12224-013-9181-1; Acta bot. bras. 27(2): 270-285	http://citations.springer.com/item?doi=10.1007/s12224-011-9106-9	FSN_DynamicsPlotData_2001-2010	Observation	FSN_0564	FSN_Plot_025	2001-11-01	-20.8	-42.85	FSN_0564		http://www.tropicos.org/Name/50240055	Sterculia curiosa								Malvaceae	Sterculia		curiosa		species	(Vell.) Taroda	ICBN	Accepted
FSN_0566		en	http://creativecommons.org/publicdomain/zero/1.0/ & http://www.canadensys.net/norms	Federal University of Vicosa (UFV/LEEP)	doi:10.1007/s12224-013-9181-1; Acta bot. bras. 27(2): 270-285	http://citations.springer.com/item?doi=10.1007/s12224-011-9106-9	FSN_DynamicsPlotData_2001-2010	Observation	FSN_0566	FSN_Plot_025	2001-11-01	-20.8	-42.85	FSN_0566		http://www.tropicos.org/Name/6600215	Maytenus robusta								Celastraceae	Maytenus		robusta		species	Reissek	ICBN	Accepted
FSN_0567		en	http://creativecommons.org/publicdomain/zero/1.0/ & http://www.canadensys.net/norms	Federal University of Vicosa (UFV/LEEP)	doi:10.1007/s12224-013-9181-1; Acta bot. bras. 27(2): 270-285	http://citations.springer.com/item?doi=10.1007/s12224-011-9106-9	FSN_DynamicsPlotData_2001-2010	Observation	FSN_0567	FSN_Plot_025	2001-11-01	-20.8	-42.85	FSN_0567		http://www.tropicos.org/Name/50240055	Sterculia curiosa								Malvaceae	Sterculia		curiosa		species	(Vell.) Taroda	ICBN	Accepted
FSN_0568		en	http://creativecommons.org/publicdomain/zero/1.0/ & http://www.canadensys.net/norms	Federal University of Vicosa (UFV/LEEP)	doi:10.1007/s12224-013-9181-1; Acta bot. bras. 27(2): 270-285	http://citations.springer.com/item?doi=10.1007/s12224-011-9106-9	FSN_DynamicsPlotData_2001-2010	Observation	FSN_0568	FSN_Plot_025	2001-11-01	-20.8	-42.85	FSN_0568		http://www.tropicos.org/Name/7400092	Hirtella hebeclada								Chrysobalanaceae	Hirtella		hebeclada		species	Moric. ex DC.	ICBN	Accepted
FSN_0569		en	http://creativecommons.org/publicdomain/zero/1.0/ & http://www.canadensys.net/norms	Federal University of Vicosa (UFV/LEEP)	doi:10.1007/s12224-013-9181-1; Acta bot. bras. 27(2): 270-285	http://citations.springer.com/item?doi=10.1007/s12224-011-9106-9	FSN_DynamicsPlotData_2001-2010	Observation	FSN_0569	FSN_Plot_025	2001-11-01	-20.8	-42.85	FSN_0569		http://www.tropicos.org/Name/2200796	Schefflera morototoni								Araliaceae	Schefflera		morototoni		species	(Aubl.) Maguire, Steyerm. & Frodin	ICBN	Accepted
FSN_0570		en	http://creativecommons.org/publicdomain/zero/1.0/ & http://www.canadensys.net/norms	Federal University of Vicosa (UFV/LEEP)	doi:10.1007/s12224-013-9181-1; Acta bot. bras. 27(2): 270-285	http://citations.springer.com/item?doi=10.1007/s12224-011-9106-9	FSN_DynamicsPlotData_2001-2010	Observation	FSN_0570	FSN_Plot_025	2001-11-01	-20.8	-42.85	FSN_0570		http://www.tropicos.org/Name/21300624	Pourouma guianensis								Urticaceae	Pourouma		guianensis		species	Aubl.	ICBN	Accepted
FSN_0574		en	http://creativecommons.org/publicdomain/zero/1.0/ & http://www.canadensys.net/norms	Federal University of Vicosa (UFV/LEEP)	doi:10.1007/s12224-013-9181-1; Acta bot. bras. 27(2): 270-285	http://citations.springer.com/item?doi=10.1007/s12224-011-9106-9	FSN_DynamicsPlotData_2001-2010	Observation	FSN_0574	FSN_Plot_025	2001-11-01	-20.8	-42.85	FSN_0574		http://www.tropicos.org/Name/13006163	Inga capitata								Fabaceae	Inga		capitata		species	Desv.	ICBN	Accepted
FSN_0575		en	http://creativecommons.org/publicdomain/zero/1.0/ & http://www.canadensys.net/norms	Federal University of Vicosa (UFV/LEEP)	doi:10.1007/s12224-013-9181-1; Acta bot. bras. 27(2): 270-285	http://citations.springer.com/item?doi=10.1007/s12224-011-9106-9	FSN_DynamicsPlotData_2001-2010	Observation	FSN_0575	FSN_Plot_025	2001-11-01	-20.8	-42.85	FSN_0575		http://www.tropicos.org/Name/3700290	Jacaranda macrantha								Bignoniaceae	Jacaranda		macrantha		species	Cham.	ICBN	Accepted
FSN_0576		en	http://creativecommons.org/publicdomain/zero/1.0/ & http://www.canadensys.net/norms	Federal University of Vicosa (UFV/LEEP)	doi:10.1007/s12224-013-9181-1; Acta bot. bras. 27(2): 270-285	http://citations.springer.com/item?doi=10.1007/s12224-011-9106-9	FSN_DynamicsPlotData_2001-2010	Observation	FSN_0576	FSN_Plot_025	2001-11-01	-20.8	-42.85	FSN_0576		http://www.tropicos.org/Name/21200261	Siparuna guianensis								Siparunaceae	Siparuna		guianensis		species	Aubl.	ICBN	Accepted
FSN_0577		en	http://creativecommons.org/publicdomain/zero/1.0/ & http://www.canadensys.net/norms	Federal University of Vicosa (UFV/LEEP)	doi:10.1007/s12224-013-9181-1; Acta bot. bras. 27(2): 270-285	http://citations.springer.com/item?doi=10.1007/s12224-011-9106-9	FSN_DynamicsPlotData_2001-2010	Observation	FSN_0577	FSN_Plot_025	2001-11-01	-20.8	-42.85	FSN_0577		http://www.tropicos.org/Name/21200261	Siparuna guianensis								Siparunaceae	Siparuna		guianensis		species	Aubl.	ICBN	Accepted
FSN_0578		en	http://creativecommons.org/publicdomain/zero/1.0/ & http://www.canadensys.net/norms	Federal University of Vicosa (UFV/LEEP)	doi:10.1007/s12224-013-9181-1; Acta bot. bras. 27(2): 270-285	http://citations.springer.com/item?doi=10.1007/s12224-011-9106-9	FSN_DynamicsPlotData_2001-2010	Observation	FSN_0578	FSN_Plot_025	2001-11-01	-20.8	-42.85	FSN_0578		http://www.tropicos.org/Name/21200261	Siparuna guianensis								Siparunaceae	Siparuna		guianensis		species	Aubl.	ICBN	Accepted
FSN_0579		en	http://creativecommons.org/publicdomain/zero/1.0/ & http://www.canadensys.net/norms	Federal University of Vicosa (UFV/LEEP)	doi:10.1007/s12224-013-9181-1; Acta bot. bras. 27(2): 270-285	http://citations.springer.com/item?doi=10.1007/s12224-011-9106-9	FSN_DynamicsPlotData_2001-2010	Observation	FSN_0579	FSN_Plot_025	2001-11-01	-20.8	-42.85	FSN_0579		http://www.tropicos.org/Name/21301159	Sorocea bonplandii								Moraceae	Sorocea		bonplandii		species	(Baill.) W.C. Burger, Lanj. & Wess. Boer	ICBN	Accepted
FSN_0580		en	http://creativecommons.org/publicdomain/zero/1.0/ & http://www.canadensys.net/norms	Federal University of Vicosa (UFV/LEEP)	doi:10.1007/s12224-013-9181-1; Acta bot. bras. 27(2): 270-285	http://citations.springer.com/item?doi=10.1007/s12224-011-9106-9	FSN_DynamicsPlotData_2001-2010	Observation	FSN_0580	FSN_Plot_025	2001-11-01	-20.8	-42.85	FSN_0580		http://www.tropicos.org/Name/22105840	Marlierea teuscheriana								Myrtaceae	Marlierea		teuscheriana		species	(O. Berg) D. Legrand	ICBN	Accepted
FSN_0581		en	http://creativecommons.org/publicdomain/zero/1.0/ & http://www.canadensys.net/norms	Federal University of Vicosa (UFV/LEEP)	doi:10.1007/s12224-013-9181-1; Acta bot. bras. 27(2): 270-285	http://citations.springer.com/item?doi=10.1007/s12224-011-9106-9	FSN_DynamicsPlotData_2001-2010	Observation	FSN_0581	FSN_Plot_026	2001-11-01	-20.8	-42.85	FSN_0581		http://www.tropicos.org/Name/27900394	Bathysa nicholsonii								Rubiaceae	Bathysa		nicholsonii		species	K. Schum.	ICBN	Accepted
FSN_0582		en	http://creativecommons.org/publicdomain/zero/1.0/ & http://www.canadensys.net/norms	Federal University of Vicosa (UFV/LEEP)	doi:10.1007/s12224-013-9181-1; Acta bot. bras. 27(2): 270-285	http://citations.springer.com/item?doi=10.1007/s12224-011-9106-9	FSN_DynamicsPlotData_2001-2010	Observation	FSN_0582	FSN_Plot_026	2001-11-01	-20.8	-42.85	FSN_0582		http://www.tropicos.org/Name/21200077	Mollinedia schottiana								Monimiaceae	Mollinedia		schottiana		species	(Spreng.) Perkins	ICBN	Accepted
FSN_0583		en	http://creativecommons.org/publicdomain/zero/1.0/ & http://www.canadensys.net/norms	Federal University of Vicosa (UFV/LEEP)	doi:10.1007/s12224-013-9181-1; Acta bot. bras. 27(2): 270-285	http://citations.springer.com/item?doi=10.1007/s12224-011-9106-9	FSN_DynamicsPlotData_2001-2010	Observation	FSN_0583	FSN_Plot_026	2001-11-01	-20.8	-42.85	FSN_0583		http://www.tropicos.org/Name/17800126	Aniba firmula								Lauraceae	Aniba		firmula		species	(Nees & Mart.) Mez	ICBN	Accepted
FSN_0584		en	http://creativecommons.org/publicdomain/zero/1.0/ & http://www.canadensys.net/norms	Federal University of Vicosa (UFV/LEEP)	doi:10.1007/s12224-013-9181-1; Acta bot. bras. 27(2): 270-285	http://citations.springer.com/item?doi=10.1007/s12224-011-9106-9	FSN_DynamicsPlotData_2001-2010	Observation	FSN_0584	FSN_Plot_026	2001-11-01	-20.8	-42.85	FSN_0584		http://www.tropicos.org/Name/27900394	Bathysa nicholsonii								Rubiaceae	Bathysa		nicholsonii		species	K. Schum.	ICBN	Accepted
FSN_0587		en	http://creativecommons.org/publicdomain/zero/1.0/ & http://www.canadensys.net/norms	Federal University of Vicosa (UFV/LEEP)	doi:10.1007/s12224-013-9181-1; Acta bot. bras. 27(2): 270-285	http://citations.springer.com/item?doi=10.1007/s12224-011-9106-9	FSN_DynamicsPlotData_2001-2010	Observation	FSN_0587	FSN_Plot_026	2001-11-01	-20.8	-42.85	FSN_0587		http://www.tropicos.org/Name/13200167	Casearia sylvestris								Salicaceae	Casearia		sylvestris		species	Sw.	ICBN	Accepted
FSN_0588		en	http://creativecommons.org/publicdomain/zero/1.0/ & http://www.canadensys.net/norms	Federal University of Vicosa (UFV/LEEP)	doi:10.1007/s12224-013-9181-1; Acta bot. bras. 27(2): 270-285	http://citations.springer.com/item?doi=10.1007/s12224-011-9106-9	FSN_DynamicsPlotData_2001-2010	Observation	FSN_0588	FSN_Plot_026	2001-11-01	-20.8	-42.85	FSN_0588		http://www.tropicos.org/Name/17802636	Phyllostemonodaphne geminiflora								Lauraceae	Phyllostemonodaphne		geminiflora		species	(Mez) Kosterm.	ICBN	Accepted
FSN_0589		en	http://creativecommons.org/publicdomain/zero/1.0/ & http://www.canadensys.net/norms	Federal University of Vicosa (UFV/LEEP)	doi:10.1007/s12224-013-9181-1; Acta bot. bras. 27(2): 270-285	http://citations.springer.com/item?doi=10.1007/s12224-011-9106-9	FSN_DynamicsPlotData_2001-2010	Observation	FSN_0589	FSN_Plot_026	2001-11-01	-20.8	-42.85	FSN_0589		http://www.tropicos.org/Name/25002004	Piper arboreum								Piperaceae	Piper		arboreum		species	Aubl.	ICBN	Accepted
FSN_0593		en	http://creativecommons.org/publicdomain/zero/1.0/ & http://www.canadensys.net/norms	Federal University of Vicosa (UFV/LEEP)	doi:10.1007/s12224-013-9181-1; Acta bot. bras. 27(2): 270-285	http://citations.springer.com/item?doi=10.1007/s12224-011-9106-9	FSN_DynamicsPlotData_2001-2010	Observation	FSN_0593	FSN_Plot_026	2001-11-01	-20.8	-42.85	FSN_0593		http://www.tropicos.org/Name/1800144	Aspidosperma polyneuron								Apocynaceae	Aspidosperma		polyneuron		species	M?ll. Arg.	ICBN	Accepted
FSN_0595		en	http://creativecommons.org/publicdomain/zero/1.0/ & http://www.canadensys.net/norms	Federal University of Vicosa (UFV/LEEP)	doi:10.1007/s12224-013-9181-1; Acta bot. bras. 27(2): 270-285	http://citations.springer.com/item?doi=10.1007/s12224-011-9106-9	FSN_DynamicsPlotData_2001-2010	Observation	FSN_0595	FSN_Plot_026	2001-11-01	-20.8	-42.85	FSN_0595		http://www.tropicos.org/Name/1300959	Tapirira obtusa								Anacardiaceae	Tapirira		obtusa		species	(Benth.) J.D. Mitch.	ICBN	Accepted
FSN_0596		en	http://creativecommons.org/publicdomain/zero/1.0/ & http://www.canadensys.net/norms	Federal University of Vicosa (UFV/LEEP)	doi:10.1007/s12224-013-9181-1; Acta bot. bras. 27(2): 270-285	http://citations.springer.com/item?doi=10.1007/s12224-011-9106-9	FSN_DynamicsPlotData_2001-2010	Observation	FSN_0596	FSN_Plot_026	2001-11-01	-20.8	-42.85	FSN_0596		http://www.tropicos.org/Name/27904166	Amaioua guianensis								Rubiaceae	Amaioua		guianensis		species	Aubl.	ICBN	Accepted
FSN_0597		en	http://creativecommons.org/publicdomain/zero/1.0/ & http://www.canadensys.net/norms	Federal University of Vicosa (UFV/LEEP)	doi:10.1007/s12224-013-9181-1; Acta bot. bras. 27(2): 270-285	http://citations.springer.com/item?doi=10.1007/s12224-011-9106-9	FSN_DynamicsPlotData_2001-2010	Observation	FSN_0597	FSN_Plot_026	2001-11-01	-20.8	-42.85	FSN_0597		http://www.tropicos.org/Name/27900296	Alseis floribunda								Rubiaceae	Alseis		floribunda		species	Schott	ICBN	Accepted
FSN_0598		en	http://creativecommons.org/publicdomain/zero/1.0/ & http://www.canadensys.net/norms	Federal University of Vicosa (UFV/LEEP)	doi:10.1007/s12224-013-9181-1; Acta bot. bras. 27(2): 270-285	http://citations.springer.com/item?doi=10.1007/s12224-011-9106-9	FSN_DynamicsPlotData_2001-2010	Observation	FSN_0598	FSN_Plot_027	2001-11-01	-20.8	-42.85	FSN_0598		http://www.tropicos.org/Name/13200107	Casearia gossypiosperma								Salicaceae	Casearia		gossypiosperma		species	Briq.	ICBN	Accepted
FSN_0599		en	http://creativecommons.org/publicdomain/zero/1.0/ & http://www.canadensys.net/norms	Federal University of Vicosa (UFV/LEEP)	doi:10.1007/s12224-013-9181-1; Acta bot. bras. 27(2): 270-285	http://citations.springer.com/item?doi=10.1007/s12224-011-9106-9	FSN_DynamicsPlotData_2001-2010	Observation	FSN_0599	FSN_Plot_027	2001-11-01	-20.8	-42.85	FSN_0599		http://www.tropicos.org/Name/28700706	Chrysophyllum gonocarpum								Sapotaceae	Chrysophyllum		gonocarpum		species	(Mart. & Eichler ex Miq.) Engl.	ICBN	Accepted
FSN_0600		en	http://creativecommons.org/publicdomain/zero/1.0/ & http://www.canadensys.net/norms	Federal University of Vicosa (UFV/LEEP)	doi:10.1007/s12224-013-9181-1; Acta bot. bras. 27(2): 270-285	http://citations.springer.com/item?doi=10.1007/s12224-011-9106-9	FSN_DynamicsPlotData_2001-2010	Observation	FSN_0600	FSN_Plot_027	2001-11-01	-20.8	-42.85	FSN_0600		http://www.tropicos.org/Name/21301591	Clarisia ilicifolia								Moraceae	Clarisia		ilicifolia		species	(Spreng.) Lanj. & Rossberg	ICBN	Accepted
FSN_0601		en	http://creativecommons.org/publicdomain/zero/1.0/ & http://www.canadensys.net/norms	Federal University of Vicosa (UFV/LEEP)	doi:10.1007/s12224-013-9181-1; Acta bot. bras. 27(2): 270-285	http://citations.springer.com/item?doi=10.1007/s12224-011-9106-9	FSN_DynamicsPlotData_2001-2010	Observation	FSN_0601	FSN_Plot_027	2001-11-01	-20.8	-42.85	FSN_0601		http://www.tropicos.org/Name/22105840	Marlierea teuscheriana								Myrtaceae	Marlierea		teuscheriana		species	(O. Berg) D. Legrand	ICBN	Accepted
FSN_0602		en	http://creativecommons.org/publicdomain/zero/1.0/ & http://www.canadensys.net/norms	Federal University of Vicosa (UFV/LEEP)	doi:10.1007/s12224-013-9181-1; Acta bot. bras. 27(2): 270-285	http://citations.springer.com/item?doi=10.1007/s12224-011-9106-9	FSN_DynamicsPlotData_2001-2010	Observation	FSN_0602	FSN_Plot_027	2001-11-01	-20.8	-42.85	FSN_0602		http://www.tropicos.org/Name/13201037	Xylosma prockia								Salicaceae	Xylosma		prockia		species	(Turcz.) Turcz.	ICBN	Accepted
FSN_0603		en	http://creativecommons.org/publicdomain/zero/1.0/ & http://www.canadensys.net/norms	Federal University of Vicosa (UFV/LEEP)	doi:10.1007/s12224-013-9181-1; Acta bot. bras. 27(2): 270-285	http://citations.springer.com/item?doi=10.1007/s12224-011-9106-9	FSN_DynamicsPlotData_2001-2010	Observation	FSN_0603	FSN_Plot_027	2001-11-01	-20.8	-42.85	FSN_0603		http://www.tropicos.org/Name/21200261	Siparuna guianensis								Siparunaceae	Siparuna		guianensis		species	Aubl.	ICBN	Accepted
FSN_0604		en	http://creativecommons.org/publicdomain/zero/1.0/ & http://www.canadensys.net/norms	Federal University of Vicosa (UFV/LEEP)	doi:10.1007/s12224-013-9181-1; Acta bot. bras. 27(2): 270-285	http://citations.springer.com/item?doi=10.1007/s12224-011-9106-9	FSN_DynamicsPlotData_2001-2010	Observation	FSN_0604	FSN_Plot_027	2001-11-01	-20.8	-42.85	FSN_0604		http://www.tropicos.org/Name/21200261	Siparuna guianensis								Siparunaceae	Siparuna		guianensis		species	Aubl.	ICBN	Accepted
FSN_0605		en	http://creativecommons.org/publicdomain/zero/1.0/ & http://www.canadensys.net/norms	Federal University of Vicosa (UFV/LEEP)	doi:10.1007/s12224-013-9181-1; Acta bot. bras. 27(2): 270-285	http://citations.springer.com/item?doi=10.1007/s12224-011-9106-9	FSN_DynamicsPlotData_2001-2010	Observation	FSN_0605	FSN_Plot_027	2001-11-01	-20.8	-42.85	FSN_0605		http://www.tropicos.org/Name/6600215	Maytenus robusta								Celastraceae	Maytenus		robusta		species	Reissek	ICBN	Accepted
FSN_0606		en	http://creativecommons.org/publicdomain/zero/1.0/ & http://www.canadensys.net/norms	Federal University of Vicosa (UFV/LEEP)	doi:10.1007/s12224-013-9181-1; Acta bot. bras. 27(2): 270-285	http://citations.springer.com/item?doi=10.1007/s12224-011-9106-9	FSN_DynamicsPlotData_2001-2010	Observation	FSN_0606	FSN_Plot_027	2001-11-01	-20.8	-42.85	FSN_0606		http://www.tropicos.org/Name/22500158	Pisonia ambigua								Nyctaginaceae	Pisonia		ambigua		species	Heimerl	ICBN	Accepted
FSN_0607		en	http://creativecommons.org/publicdomain/zero/1.0/ & http://www.canadensys.net/norms	Federal University of Vicosa (UFV/LEEP)	doi:10.1007/s12224-013-9181-1; Acta bot. bras. 27(2): 270-285	http://citations.springer.com/item?doi=10.1007/s12224-011-9106-9	FSN_DynamicsPlotData_2001-2010	Observation	FSN_0607	FSN_Plot_027	2001-11-01	-20.8	-42.85	FSN_0607		http://www.tropicos.org/Name/21301159	Sorocea bonplandii								Moraceae	Sorocea		bonplandii		species	(Baill.) W.C. Burger, Lanj. & Wess. Boer	ICBN	Accepted
FSN_0608		en	http://creativecommons.org/publicdomain/zero/1.0/ & http://www.canadensys.net/norms	Federal University of Vicosa (UFV/LEEP)	doi:10.1007/s12224-013-9181-1; Acta bot. bras. 27(2): 270-285	http://citations.springer.com/item?doi=10.1007/s12224-011-9106-9	FSN_DynamicsPlotData_2001-2010	Observation	FSN_0608	FSN_Plot_027	2001-11-01	-20.8	-42.85	FSN_0608		http://www.tropicos.org/Name/22101779	Myrcia splendens								Myrtaceae	Myrcia		splendens		species	(Sw.) DC.	ICBN	Accepted
FSN_0609		en	http://creativecommons.org/publicdomain/zero/1.0/ & http://www.canadensys.net/norms	Federal University of Vicosa (UFV/LEEP)	doi:10.1007/s12224-013-9181-1; Acta bot. bras. 27(2): 270-285	http://citations.springer.com/item?doi=10.1007/s12224-011-9106-9	FSN_DynamicsPlotData_2001-2010	Observation	FSN_0609	FSN_Plot_027	2001-11-01	-20.8	-42.85	FSN_0609		http://www.tropicos.org/Name/1300083	Astronium fraxinifolium								Anacardiaceae	Astronium		fraxinifolium		species	Schott ex Spreng.	ICBN	Accepted
FSN_0611		en	http://creativecommons.org/publicdomain/zero/1.0/ & http://www.canadensys.net/norms	Federal University of Vicosa (UFV/LEEP)	doi:10.1007/s12224-013-9181-1; Acta bot. bras. 27(2): 270-285	http://citations.springer.com/item?doi=10.1007/s12224-011-9106-9	FSN_DynamicsPlotData_2001-2010	Observation	FSN_0611	FSN_Plot_027	2001-11-01	-20.8	-42.85	FSN_0611		http://www.tropicos.org/Name/21200261	Siparuna guianensis								Siparunaceae	Siparuna		guianensis		species	Aubl.	ICBN	Accepted
FSN_0612		en	http://creativecommons.org/publicdomain/zero/1.0/ & http://www.canadensys.net/norms	Federal University of Vicosa (UFV/LEEP)	doi:10.1007/s12224-013-9181-1; Acta bot. bras. 27(2): 270-285	http://citations.springer.com/item?doi=10.1007/s12224-011-9106-9	FSN_DynamicsPlotData_2001-2010	Observation	FSN_0612	FSN_Plot_027	2001-11-01	-20.8	-42.85	FSN_0612		http://www.tropicos.org/Name/22100280	Calyptranthes brasiliensis								Myrtaceae	Calyptranthes		brasiliensis		species	Spreng.	ICBN	Accepted
FSN_0613		en	http://creativecommons.org/publicdomain/zero/1.0/ & http://www.canadensys.net/norms	Federal University of Vicosa (UFV/LEEP)	doi:10.1007/s12224-013-9181-1; Acta bot. bras. 27(2): 270-285	http://citations.springer.com/item?doi=10.1007/s12224-011-9106-9	FSN_DynamicsPlotData_2001-2010	Observation	FSN_0613	FSN_Plot_027	2001-11-01	-20.8	-42.85	FSN_0613		http://www.tropicos.org/Name/21301159	Sorocea bonplandii								Moraceae	Sorocea		bonplandii		species	(Baill.) W.C. Burger, Lanj. & Wess. Boer	ICBN	Accepted
FSN_0614		en	http://creativecommons.org/publicdomain/zero/1.0/ & http://www.canadensys.net/norms	Federal University of Vicosa (UFV/LEEP)	doi:10.1007/s12224-013-9181-1; Acta bot. bras. 27(2): 270-285	http://citations.springer.com/item?doi=10.1007/s12224-011-9106-9	FSN_DynamicsPlotData_2001-2010	Observation	FSN_0614	FSN_Plot_027	2001-11-01	-20.8	-42.85	FSN_0614		http://www.tropicos.org/Name/21301159	Sorocea bonplandii								Moraceae	Sorocea		bonplandii		species	(Baill.) W.C. Burger, Lanj. & Wess. Boer	ICBN	Accepted
FSN_0615		en	http://creativecommons.org/publicdomain/zero/1.0/ & http://www.canadensys.net/norms	Federal University of Vicosa (UFV/LEEP)	doi:10.1007/s12224-013-9181-1; Acta bot. bras. 27(2): 270-285	http://citations.springer.com/item?doi=10.1007/s12224-011-9106-9	FSN_DynamicsPlotData_2001-2010	Observation	FSN_0615	FSN_Plot_027	2001-11-01	-20.8	-42.85	FSN_0615		http://www.tropicos.org/Name/21200261	Siparuna guianensis								Siparunaceae	Siparuna		guianensis		species	Aubl.	ICBN	Accepted
FSN_0616		en	http://creativecommons.org/publicdomain/zero/1.0/ & http://www.canadensys.net/norms	Federal University of Vicosa (UFV/LEEP)	doi:10.1007/s12224-013-9181-1; Acta bot. bras. 27(2): 270-285	http://citations.springer.com/item?doi=10.1007/s12224-011-9106-9	FSN_DynamicsPlotData_2001-2010	Observation	FSN_0616	FSN_Plot_027	2001-11-01	-20.8	-42.85	FSN_0616			Protium warmingiana								Burseraceae	Protium		warmingiana		species	March,L.	ICBN	No opinion
FSN_0617		en	http://creativecommons.org/publicdomain/zero/1.0/ & http://www.canadensys.net/norms	Federal University of Vicosa (UFV/LEEP)	doi:10.1007/s12224-013-9181-1; Acta bot. bras. 27(2): 270-285	http://citations.springer.com/item?doi=10.1007/s12224-011-9106-9	FSN_DynamicsPlotData_2001-2010	Observation	FSN_0617	FSN_Plot_027	2001-11-01	-20.8	-42.85	FSN_0617		http://www.tropicos.org/Name/22101783	Myrciaria floribunda								Myrtaceae	Myrciaria		floribunda		species	(H. West ex Willd.) O. Berg	ICBN	Accepted
FSN_0618		en	http://creativecommons.org/publicdomain/zero/1.0/ & http://www.canadensys.net/norms	Federal University of Vicosa (UFV/LEEP)	doi:10.1007/s12224-013-9181-1; Acta bot. bras. 27(2): 270-285	http://citations.springer.com/item?doi=10.1007/s12224-011-9106-9	FSN_DynamicsPlotData_2001-2010	Observation	FSN_0618	FSN_Plot_028	2001-11-01	-20.8	-42.85	FSN_0618			Protium warmingiana								Burseraceae	Protium		warmingiana		species	March,L.	ICBN	No opinion
FSN_0619		en	http://creativecommons.org/publicdomain/zero/1.0/ & http://www.canadensys.net/norms	Federal University of Vicosa (UFV/LEEP)	doi:10.1007/s12224-013-9181-1; Acta bot. bras. 27(2): 270-285	http://citations.springer.com/item?doi=10.1007/s12224-011-9106-9	FSN_DynamicsPlotData_2001-2010	Observation	FSN_0619	FSN_Plot_028	2001-11-01	-20.8	-42.85	FSN_0619		http://www.tropicos.org/Name/1600178	Guatteria australis								Annonaceae	Guatteria		australis		species	A. St.-Hil.	ICBN	Accepted
FSN_0620		en	http://creativecommons.org/publicdomain/zero/1.0/ & http://www.canadensys.net/norms	Federal University of Vicosa (UFV/LEEP)	doi:10.1007/s12224-013-9181-1; Acta bot. bras. 27(2): 270-285	http://citations.springer.com/item?doi=10.1007/s12224-011-9106-9	FSN_DynamicsPlotData_2001-2010	Observation	FSN_0620	FSN_Plot_028	2001-11-01	-20.8	-42.85	FSN_0620		http://www.tropicos.org/Name/22105840	Marlierea teuscheriana								Myrtaceae	Marlierea		teuscheriana		species	(O. Berg) D. Legrand	ICBN	Accepted
FSN_0621		en	http://creativecommons.org/publicdomain/zero/1.0/ & http://www.canadensys.net/norms	Federal University of Vicosa (UFV/LEEP)	doi:10.1007/s12224-013-9181-1; Acta bot. bras. 27(2): 270-285	http://citations.springer.com/item?doi=10.1007/s12224-011-9106-9	FSN_DynamicsPlotData_2001-2010	Observation	FSN_0621	FSN_Plot_028	2001-11-01	-20.8	-42.85	FSN_0621		http://www.tropicos.org/Name/1300086	Astronium graveolens								Anacardiaceae	Astronium		graveolens		species	Jacq.	ICBN	Accepted
FSN_0622		en	http://creativecommons.org/publicdomain/zero/1.0/ & http://www.canadensys.net/norms	Federal University of Vicosa (UFV/LEEP)	doi:10.1007/s12224-013-9181-1; Acta bot. bras. 27(2): 270-285	http://citations.springer.com/item?doi=10.1007/s12224-011-9106-9	FSN_DynamicsPlotData_2001-2010	Observation	FSN_0622	FSN_Plot_028	2001-11-01	-20.8	-42.85	FSN_0622		http://www.tropicos.org/Name/50117335	Virola gardneri								Myristicaceae	Virola		gardneri		species	(A. DC.) Warb.	ICBN	Accepted
FSN_0623		en	http://creativecommons.org/publicdomain/zero/1.0/ & http://www.canadensys.net/norms	Federal University of Vicosa (UFV/LEEP)	doi:10.1007/s12224-013-9181-1; Acta bot. bras. 27(2): 270-285	http://citations.springer.com/item?doi=10.1007/s12224-011-9106-9	FSN_DynamicsPlotData_2001-2010	Observation	FSN_0623	FSN_Plot_028	2001-11-01	-20.8	-42.85	FSN_0623		http://www.tropicos.org/Name/2400454	Euterpe edulis								Arecaceae	Euterpe		edulis		species	Mart.	ICBN	Accepted
FSN_0624		en	http://creativecommons.org/publicdomain/zero/1.0/ & http://www.canadensys.net/norms	Federal University of Vicosa (UFV/LEEP)	doi:10.1007/s12224-013-9181-1; Acta bot. bras. 27(2): 270-285	http://citations.springer.com/item?doi=10.1007/s12224-011-9106-9	FSN_DynamicsPlotData_2001-2010	Observation	FSN_0624	FSN_Plot_028	2001-11-01	-20.8	-42.85	FSN_0624		http://www.tropicos.org/Name/13015804	Apuleia leiocarpa								Fabaceae	Apuleia		leiocarpa		species	(Vogel) J.F. Macbr.	ICBN	Accepted
FSN_0626		en	http://creativecommons.org/publicdomain/zero/1.0/ & http://www.canadensys.net/norms	Federal University of Vicosa (UFV/LEEP)	doi:10.1007/s12224-013-9181-1; Acta bot. bras. 27(2): 270-285	http://citations.springer.com/item?doi=10.1007/s12224-011-9106-9	FSN_DynamicsPlotData_2001-2010	Observation	FSN_0626	FSN_Plot_028	2001-11-01	-20.8	-42.85	FSN_0626		http://www.tropicos.org/Name/20400613	Guarea macrophylla								Meliaceae	Guarea		macrophylla		species	Vahl	ICBN	Accepted
FSN_0628		en	http://creativecommons.org/publicdomain/zero/1.0/ & http://www.canadensys.net/norms	Federal University of Vicosa (UFV/LEEP)	doi:10.1007/s12224-013-9181-1; Acta bot. bras. 27(2): 270-285	http://citations.springer.com/item?doi=10.1007/s12224-011-9106-9	FSN_DynamicsPlotData_2001-2010	Observation	FSN_0628	FSN_Plot_028	2001-11-01	-20.8	-42.85	FSN_0628		http://www.tropicos.org/Name/2400454	Euterpe edulis								Arecaceae	Euterpe		edulis		species	Mart.	ICBN	Accepted
FSN_0629		en	http://creativecommons.org/publicdomain/zero/1.0/ & http://www.canadensys.net/norms	Federal University of Vicosa (UFV/LEEP)	doi:10.1007/s12224-013-9181-1; Acta bot. bras. 27(2): 270-285	http://citations.springer.com/item?doi=10.1007/s12224-011-9106-9	FSN_DynamicsPlotData_2001-2010	Observation	FSN_0629	FSN_Plot_028	2001-11-01	-20.8	-42.85	FSN_0629		http://www.tropicos.org/Name/2400454	Euterpe edulis								Arecaceae	Euterpe		edulis		species	Mart.	ICBN	Accepted
FSN_0630		en	http://creativecommons.org/publicdomain/zero/1.0/ & http://www.canadensys.net/norms	Federal University of Vicosa (UFV/LEEP)	doi:10.1007/s12224-013-9181-1; Acta bot. bras. 27(2): 270-285	http://citations.springer.com/item?doi=10.1007/s12224-011-9106-9	FSN_DynamicsPlotData_2001-2010	Observation	FSN_0630	FSN_Plot_028	2001-11-01	-20.8	-42.85	FSN_0630		http://www.tropicos.org/Name/1600178	Guatteria australis								Annonaceae	Guatteria		australis		species	A. St.-Hil.	ICBN	Accepted
FSN_0631		en	http://creativecommons.org/publicdomain/zero/1.0/ & http://www.canadensys.net/norms	Federal University of Vicosa (UFV/LEEP)	doi:10.1007/s12224-013-9181-1; Acta bot. bras. 27(2): 270-285	http://citations.springer.com/item?doi=10.1007/s12224-011-9106-9	FSN_DynamicsPlotData_2001-2010	Observation	FSN_0631	FSN_Plot_028	2001-11-01	-20.8	-42.85	FSN_0631		http://www.tropicos.org/Name/21300624	Pourouma guianensis								Urticaceae	Pourouma		guianensis		species	Aubl.	ICBN	Accepted
FSN_0632		en	http://creativecommons.org/publicdomain/zero/1.0/ & http://www.canadensys.net/norms	Federal University of Vicosa (UFV/LEEP)	doi:10.1007/s12224-013-9181-1; Acta bot. bras. 27(2): 270-285	http://citations.springer.com/item?doi=10.1007/s12224-011-9106-9	FSN_DynamicsPlotData_2001-2010	Observation	FSN_0632	FSN_Plot_028	2001-11-01	-20.8	-42.85	FSN_0632		http://www.tropicos.org/Name/20400613	Guarea macrophylla								Meliaceae	Guarea		macrophylla		species	Vahl	ICBN	Accepted
FSN_0633		en	http://creativecommons.org/publicdomain/zero/1.0/ & http://www.canadensys.net/norms	Federal University of Vicosa (UFV/LEEP)	doi:10.1007/s12224-013-9181-1; Acta bot. bras. 27(2): 270-285	http://citations.springer.com/item?doi=10.1007/s12224-011-9106-9	FSN_DynamicsPlotData_2001-2010	Observation	FSN_0633	FSN_Plot_029	2001-11-01	-20.8	-42.85	FSN_0633		http://www.tropicos.org/Name/21301591	Clarisia ilicifolia								Moraceae	Clarisia		ilicifolia		species	(Spreng.) Lanj. & Rossberg	ICBN	Accepted
FSN_0634		en	http://creativecommons.org/publicdomain/zero/1.0/ & http://www.canadensys.net/norms	Federal University of Vicosa (UFV/LEEP)	doi:10.1007/s12224-013-9181-1; Acta bot. bras. 27(2): 270-285	http://citations.springer.com/item?doi=10.1007/s12224-011-9106-9	FSN_DynamicsPlotData_2001-2010	Observation	FSN_0634	FSN_Plot_029	2001-11-01	-20.8	-42.85	FSN_0634		http://www.tropicos.org/Name/50061245	Guapira opposita								Nyctaginaceae	Guapira		opposita		species	(Vell.) Reitz	ICBN	Accepted
FSN_0635		en	http://creativecommons.org/publicdomain/zero/1.0/ & http://www.canadensys.net/norms	Federal University of Vicosa (UFV/LEEP)	doi:10.1007/s12224-013-9181-1; Acta bot. bras. 27(2): 270-285	http://citations.springer.com/item?doi=10.1007/s12224-011-9106-9	FSN_DynamicsPlotData_2001-2010	Observation	FSN_0635	FSN_Plot_029	2001-11-01	-20.8	-42.85	FSN_0635		http://www.tropicos.org/Name/1600178	Guatteria australis								Annonaceae	Guatteria		australis		species	A. St.-Hil.	ICBN	Accepted
FSN_0636		en	http://creativecommons.org/publicdomain/zero/1.0/ & http://www.canadensys.net/norms	Federal University of Vicosa (UFV/LEEP)	doi:10.1007/s12224-013-9181-1; Acta bot. bras. 27(2): 270-285	http://citations.springer.com/item?doi=10.1007/s12224-011-9106-9	FSN_DynamicsPlotData_2001-2010	Observation	FSN_0636	FSN_Plot_029	2001-11-01	-20.8	-42.85	FSN_0636		http://www.tropicos.org/Name/27904166	Amaioua guianensis								Rubiaceae	Amaioua		guianensis		species	Aubl.	ICBN	Accepted
FSN_0637		en	http://creativecommons.org/publicdomain/zero/1.0/ & http://www.canadensys.net/norms	Federal University of Vicosa (UFV/LEEP)	doi:10.1007/s12224-013-9181-1; Acta bot. bras. 27(2): 270-285	http://citations.springer.com/item?doi=10.1007/s12224-011-9106-9	FSN_DynamicsPlotData_2001-2010	Observation	FSN_0637	FSN_Plot_029	2001-11-01	-20.8	-42.85	FSN_0637		http://www.tropicos.org/Name/2400454	Euterpe edulis								Arecaceae	Euterpe		edulis		species	Mart.	ICBN	Accepted
FSN_0638		en	http://creativecommons.org/publicdomain/zero/1.0/ & http://www.canadensys.net/norms	Federal University of Vicosa (UFV/LEEP)	doi:10.1007/s12224-013-9181-1; Acta bot. bras. 27(2): 270-285	http://citations.springer.com/item?doi=10.1007/s12224-011-9106-9	FSN_DynamicsPlotData_2001-2010	Observation	FSN_0638	FSN_Plot_029	2001-11-01	-20.8	-42.85	FSN_0638		http://www.tropicos.org/Name/1600178	Guatteria australis								Annonaceae	Guatteria		australis		species	A. St.-Hil.	ICBN	Accepted
FSN_0639		en	http://creativecommons.org/publicdomain/zero/1.0/ & http://www.canadensys.net/norms	Federal University of Vicosa (UFV/LEEP)	doi:10.1007/s12224-013-9181-1; Acta bot. bras. 27(2): 270-285	http://citations.springer.com/item?doi=10.1007/s12224-011-9106-9	FSN_DynamicsPlotData_2001-2010	Observation	FSN_0639	FSN_Plot_029	2001-11-01	-20.8	-42.85	FSN_0639		http://www.tropicos.org/Name/22101177	Myrcia laxiflora								Myrtaceae	Myrcia		laxiflora		species	Cambess.	ICBN	Accepted
FSN_0640		en	http://creativecommons.org/publicdomain/zero/1.0/ & http://www.canadensys.net/norms	Federal University of Vicosa (UFV/LEEP)	doi:10.1007/s12224-013-9181-1; Acta bot. bras. 27(2): 270-285	http://citations.springer.com/item?doi=10.1007/s12224-011-9106-9	FSN_DynamicsPlotData_2001-2010	Observation	FSN_0640	FSN_Plot_029	2001-11-01	-20.8	-42.85	FSN_0640		http://www.tropicos.org/Name/42000133	Salicaceae								Salicaceae					family	Mirb.	ICBN	Accepted
FSN_0642		en	http://creativecommons.org/publicdomain/zero/1.0/ & http://www.canadensys.net/norms	Federal University of Vicosa (UFV/LEEP)	doi:10.1007/s12224-013-9181-1; Acta bot. bras. 27(2): 270-285	http://citations.springer.com/item?doi=10.1007/s12224-011-9106-9	FSN_DynamicsPlotData_2001-2010	Observation	FSN_0642	FSN_Plot_029	2001-11-01	-20.8	-42.85	FSN_0642		http://www.tropicos.org/Name/22100951	Marlierea excoriata								Myrtaceae	Marlierea		excoriata		species	Mart.	ICBN	Accepted
FSN_0643		en	http://creativecommons.org/publicdomain/zero/1.0/ & http://www.canadensys.net/norms	Federal University of Vicosa (UFV/LEEP)	doi:10.1007/s12224-013-9181-1; Acta bot. bras. 27(2): 270-285	http://citations.springer.com/item?doi=10.1007/s12224-011-9106-9	FSN_DynamicsPlotData_2001-2010	Observation	FSN_0643	FSN_Plot_029	2001-11-01	-20.8	-42.85	FSN_0643		http://www.tropicos.org/Name/21200261	Siparuna guianensis								Siparunaceae	Siparuna		guianensis		species	Aubl.	ICBN	Accepted
FSN_0644		en	http://creativecommons.org/publicdomain/zero/1.0/ & http://www.canadensys.net/norms	Federal University of Vicosa (UFV/LEEP)	doi:10.1007/s12224-013-9181-1; Acta bot. bras. 27(2): 270-285	http://citations.springer.com/item?doi=10.1007/s12224-011-9106-9	FSN_DynamicsPlotData_2001-2010	Observation	FSN_0644	FSN_Plot_029	2001-11-01	-20.8	-42.85	FSN_0644		http://www.tropicos.org/Name/50151103	Astrocaryum aculeatissimum								Arecaceae	Astrocaryum		aculeatissimum		species	(Schott) Burret	ICBN	Accepted
FSN_0645		en	http://creativecommons.org/publicdomain/zero/1.0/ & http://www.canadensys.net/norms	Federal University of Vicosa (UFV/LEEP)	doi:10.1007/s12224-013-9181-1; Acta bot. bras. 27(2): 270-285	http://citations.springer.com/item?doi=10.1007/s12224-011-9106-9	FSN_DynamicsPlotData_2001-2010	Observation	FSN_0645	FSN_Plot_029	2001-11-01	-20.8	-42.85	FSN_0645		http://www.tropicos.org/Name/50151103	Astrocaryum aculeatissimum								Arecaceae	Astrocaryum		aculeatissimum		species	(Schott) Burret	ICBN	Accepted
FSN_0646		en	http://creativecommons.org/publicdomain/zero/1.0/ & http://www.canadensys.net/norms	Federal University of Vicosa (UFV/LEEP)	doi:10.1007/s12224-013-9181-1; Acta bot. bras. 27(2): 270-285	http://citations.springer.com/item?doi=10.1007/s12224-011-9106-9	FSN_DynamicsPlotData_2001-2010	Observation	FSN_0646	FSN_Plot_029	2001-11-01	-20.8	-42.85	FSN_0646		http://www.tropicos.org/Name/12806648	Croton floribundus								Euphorbiaceae	Croton		floribundus		species	Spreng.	ICBN	Accepted
FSN_0647		en	http://creativecommons.org/publicdomain/zero/1.0/ & http://www.canadensys.net/norms	Federal University of Vicosa (UFV/LEEP)	doi:10.1007/s12224-013-9181-1; Acta bot. bras. 27(2): 270-285	http://citations.springer.com/item?doi=10.1007/s12224-011-9106-9	FSN_DynamicsPlotData_2001-2010	Observation	FSN_0647	FSN_Plot_029	2001-11-01	-20.8	-42.85	FSN_0647		http://www.tropicos.org/Name/40037996	Neomitranthes								Myrtaceae	Neomitranthes				genus	D. Legrand	ICBN	Accepted
FSN_0649		en	http://creativecommons.org/publicdomain/zero/1.0/ & http://www.canadensys.net/norms	Federal University of Vicosa (UFV/LEEP)	doi:10.1007/s12224-013-9181-1; Acta bot. bras. 27(2): 270-285	http://citations.springer.com/item?doi=10.1007/s12224-011-9106-9	FSN_DynamicsPlotData_2001-2010	Observation	FSN_0649	FSN_Plot_029	2001-11-01	-20.8	-42.85	FSN_0649		http://www.tropicos.org/Name/1600178	Guatteria australis								Annonaceae	Guatteria		australis		species	A. St.-Hil.	ICBN	Accepted
FSN_0651		en	http://creativecommons.org/publicdomain/zero/1.0/ & http://www.canadensys.net/norms	Federal University of Vicosa (UFV/LEEP)	doi:10.1007/s12224-013-9181-1; Acta bot. bras. 27(2): 270-285	http://citations.springer.com/item?doi=10.1007/s12224-011-9106-9	FSN_DynamicsPlotData_2001-2010	Observation	FSN_0651	FSN_Plot_030	2001-11-01	-20.8	-42.85	FSN_0651		http://www.tropicos.org/Name/27900394	Bathysa nicholsonii								Rubiaceae	Bathysa		nicholsonii		species	K. Schum.	ICBN	Accepted
FSN_0653		en	http://creativecommons.org/publicdomain/zero/1.0/ & http://www.canadensys.net/norms	Federal University of Vicosa (UFV/LEEP)	doi:10.1007/s12224-013-9181-1; Acta bot. bras. 27(2): 270-285	http://citations.springer.com/item?doi=10.1007/s12224-011-9106-9	FSN_DynamicsPlotData_2001-2010	Observation	FSN_0653	FSN_Plot_030	2001-11-01	-20.8	-42.85	FSN_0653		http://www.tropicos.org/Name/21200261	Siparuna guianensis								Siparunaceae	Siparuna		guianensis		species	Aubl.	ICBN	Accepted
FSN_0655		en	http://creativecommons.org/publicdomain/zero/1.0/ & http://www.canadensys.net/norms	Federal University of Vicosa (UFV/LEEP)	doi:10.1007/s12224-013-9181-1; Acta bot. bras. 27(2): 270-285	http://citations.springer.com/item?doi=10.1007/s12224-011-9106-9	FSN_DynamicsPlotData_2001-2010	Observation	FSN_0655	FSN_Plot_030	2001-11-01	-20.8	-42.85	FSN_0655		http://www.tropicos.org/Name/1600178	Guatteria australis								Annonaceae	Guatteria		australis		species	A. St.-Hil.	ICBN	Accepted
FSN_0657		en	http://creativecommons.org/publicdomain/zero/1.0/ & http://www.canadensys.net/norms	Federal University of Vicosa (UFV/LEEP)	doi:10.1007/s12224-013-9181-1; Acta bot. bras. 27(2): 270-285	http://citations.springer.com/item?doi=10.1007/s12224-011-9106-9	FSN_DynamicsPlotData_2001-2010	Observation	FSN_0657	FSN_Plot_030	2001-11-01	-20.8	-42.85	FSN_0657		http://www.tropicos.org/Name/22101783	Myrciaria floribunda								Myrtaceae	Myrciaria		floribunda		species	(H. West ex Willd.) O. Berg	ICBN	Accepted
FSN_0659		en	http://creativecommons.org/publicdomain/zero/1.0/ & http://www.canadensys.net/norms	Federal University of Vicosa (UFV/LEEP)	doi:10.1007/s12224-013-9181-1; Acta bot. bras. 27(2): 270-285	http://citations.springer.com/item?doi=10.1007/s12224-011-9106-9	FSN_DynamicsPlotData_2001-2010	Observation	FSN_0659	FSN_Plot_030	2001-11-01	-20.8	-42.85	FSN_0659		http://www.tropicos.org/Name/1800144	Aspidosperma polyneuron								Apocynaceae	Aspidosperma		polyneuron		species	M?ll. Arg.	ICBN	Accepted
FSN_0660		en	http://creativecommons.org/publicdomain/zero/1.0/ & http://www.canadensys.net/norms	Federal University of Vicosa (UFV/LEEP)	doi:10.1007/s12224-013-9181-1; Acta bot. bras. 27(2): 270-285	http://citations.springer.com/item?doi=10.1007/s12224-011-9106-9	FSN_DynamicsPlotData_2001-2010	Observation	FSN_0660	FSN_Plot_030	2001-11-01	-20.8	-42.85	FSN_0660		http://www.tropicos.org/Name/22100951	Marlierea excoriata								Myrtaceae	Marlierea		excoriata		species	Mart.	ICBN	Accepted
FSN_0661		en	http://creativecommons.org/publicdomain/zero/1.0/ & http://www.canadensys.net/norms	Federal University of Vicosa (UFV/LEEP)	doi:10.1007/s12224-013-9181-1; Acta bot. bras. 27(2): 270-285	http://citations.springer.com/item?doi=10.1007/s12224-011-9106-9	FSN_DynamicsPlotData_2001-2010	Observation	FSN_0661	FSN_Plot_030	2001-11-01	-20.8	-42.85	FSN_0661		http://www.tropicos.org/Name/17800493	Urbanodendron verrucosum								Lauraceae	Urbanodendron		verrucosum		species	(Nees) Mez	ICBN	Accepted
FSN_0665		en	http://creativecommons.org/publicdomain/zero/1.0/ & http://www.canadensys.net/norms	Federal University of Vicosa (UFV/LEEP)	doi:10.1007/s12224-013-9181-1; Acta bot. bras. 27(2): 270-285	http://citations.springer.com/item?doi=10.1007/s12224-011-9106-9	FSN_DynamicsPlotData_2001-2010	Observation	FSN_0665	FSN_Plot_030	2001-11-01	-20.8	-42.85	FSN_0665		http://www.tropicos.org/Name/22101783	Myrciaria floribunda								Myrtaceae	Myrciaria		floribunda		species	(H. West ex Willd.) O. Berg	ICBN	Accepted
FSN_0667		en	http://creativecommons.org/publicdomain/zero/1.0/ & http://www.canadensys.net/norms	Federal University of Vicosa (UFV/LEEP)	doi:10.1007/s12224-013-9181-1; Acta bot. bras. 27(2): 270-285	http://citations.springer.com/item?doi=10.1007/s12224-011-9106-9	FSN_DynamicsPlotData_2001-2010	Observation	FSN_0667	FSN_Plot_030	2001-11-01	-20.8	-42.85	FSN_0667		http://www.tropicos.org/Name/15600100	Salacia elliptica								Celastraceae	Salacia		elliptica		species	(Mart. ex Schult.) G. Don	ICBN	Accepted
FSN_0668		en	http://creativecommons.org/publicdomain/zero/1.0/ & http://www.canadensys.net/norms	Federal University of Vicosa (UFV/LEEP)	doi:10.1007/s12224-013-9181-1; Acta bot. bras. 27(2): 270-285	http://citations.springer.com/item?doi=10.1007/s12224-011-9106-9	FSN_DynamicsPlotData_2001-2010	Observation	FSN_0668	FSN_Plot_030	2001-11-01	-20.8	-42.85	FSN_0668		http://www.tropicos.org/Name/50117335	Virola gardneri								Myristicaceae	Virola		gardneri		species	(A. DC.) Warb.	ICBN	Accepted
FSN_0669		en	http://creativecommons.org/publicdomain/zero/1.0/ & http://www.canadensys.net/norms	Federal University of Vicosa (UFV/LEEP)	doi:10.1007/s12224-013-9181-1; Acta bot. bras. 27(2): 270-285	http://citations.springer.com/item?doi=10.1007/s12224-011-9106-9	FSN_DynamicsPlotData_2001-2010	Observation	FSN_0669	FSN_Plot_030	2001-11-01	-20.8	-42.85	FSN_0669		http://www.tropicos.org/Name/20400274	Trichilia pallida								Meliaceae	Trichilia		pallida		species	Sw.	ICBN	Accepted
FSN_0670		en	http://creativecommons.org/publicdomain/zero/1.0/ & http://www.canadensys.net/norms	Federal University of Vicosa (UFV/LEEP)	doi:10.1007/s12224-013-9181-1; Acta bot. bras. 27(2): 270-285	http://citations.springer.com/item?doi=10.1007/s12224-011-9106-9	FSN_DynamicsPlotData_2001-2010	Observation	FSN_0670	FSN_Plot_031	2001-11-01	-20.8	-42.85	FSN_0670		http://www.tropicos.org/Name/4700374	Protium heptaphyllum								Burseraceae	Protium		heptaphyllum		species	(Aubl.) Marchand	ICBN	Accepted
FSN_0671		en	http://creativecommons.org/publicdomain/zero/1.0/ & http://www.canadensys.net/norms	Federal University of Vicosa (UFV/LEEP)	doi:10.1007/s12224-013-9181-1; Acta bot. bras. 27(2): 270-285	http://citations.springer.com/item?doi=10.1007/s12224-011-9106-9	FSN_DynamicsPlotData_2001-2010	Observation	FSN_0671	FSN_Plot_031	2001-11-01	-20.8	-42.85	FSN_0671			Protium warmingiana								Burseraceae	Protium		warmingiana		species	March,L.	ICBN	No opinion
FSN_0672		en	http://creativecommons.org/publicdomain/zero/1.0/ & http://www.canadensys.net/norms	Federal University of Vicosa (UFV/LEEP)	doi:10.1007/s12224-013-9181-1; Acta bot. bras. 27(2): 270-285	http://citations.springer.com/item?doi=10.1007/s12224-011-9106-9	FSN_DynamicsPlotData_2001-2010	Observation	FSN_0672	FSN_Plot_031	2001-11-01	-20.8	-42.85	FSN_0672		http://www.tropicos.org/Name/50222323	Eriotheca candolleana								Malvaceae	Eriotheca		candolleana		species	(K. Schum.) A. Robyns	ICBN	Accepted
FSN_0673		en	http://creativecommons.org/publicdomain/zero/1.0/ & http://www.canadensys.net/norms	Federal University of Vicosa (UFV/LEEP)	doi:10.1007/s12224-013-9181-1; Acta bot. bras. 27(2): 270-285	http://citations.springer.com/item?doi=10.1007/s12224-011-9106-9	FSN_DynamicsPlotData_2001-2010	Observation	FSN_0673	FSN_Plot_031	2001-11-01	-20.8	-42.85	FSN_0673		http://www.tropicos.org/Name/50197494	Pseudopiptadenia contorta								Fabaceae	Pseudopiptadenia		contorta		species	(DC.) G.P. Lewis & M.P. Lima	ICBN	Accepted
FSN_0674		en	http://creativecommons.org/publicdomain/zero/1.0/ & http://www.canadensys.net/norms	Federal University of Vicosa (UFV/LEEP)	doi:10.1007/s12224-013-9181-1; Acta bot. bras. 27(2): 270-285	http://citations.springer.com/item?doi=10.1007/s12224-011-9106-9	FSN_DynamicsPlotData_2001-2010	Observation	FSN_0674	FSN_Plot_031	2001-11-01	-20.8	-42.85	FSN_0674		http://www.tropicos.org/Name/21200261	Siparuna guianensis								Siparunaceae	Siparuna		guianensis		species	Aubl.	ICBN	Accepted
FSN_0675		en	http://creativecommons.org/publicdomain/zero/1.0/ & http://www.canadensys.net/norms	Federal University of Vicosa (UFV/LEEP)	doi:10.1007/s12224-013-9181-1; Acta bot. bras. 27(2): 270-285	http://citations.springer.com/item?doi=10.1007/s12224-011-9106-9	FSN_DynamicsPlotData_2001-2010	Observation	FSN_0675	FSN_Plot_031	2001-11-01	-20.8	-42.85	FSN_0675		http://www.tropicos.org/Name/21300523	Brosimum guianense								Moraceae	Brosimum		guianense		species	(Aubl.) Huber	ICBN	Accepted
FSN_0676		en	http://creativecommons.org/publicdomain/zero/1.0/ & http://www.canadensys.net/norms	Federal University of Vicosa (UFV/LEEP)	doi:10.1007/s12224-013-9181-1; Acta bot. bras. 27(2): 270-285	http://citations.springer.com/item?doi=10.1007/s12224-011-9106-9	FSN_DynamicsPlotData_2001-2010	Observation	FSN_0676	FSN_Plot_031	2001-11-01	-20.8	-42.85	FSN_0676		http://www.tropicos.org/Name/27900394	Bathysa nicholsonii								Rubiaceae	Bathysa		nicholsonii		species	K. Schum.	ICBN	Accepted
FSN_0677		en	http://creativecommons.org/publicdomain/zero/1.0/ & http://www.canadensys.net/norms	Federal University of Vicosa (UFV/LEEP)	doi:10.1007/s12224-013-9181-1; Acta bot. bras. 27(2): 270-285	http://citations.springer.com/item?doi=10.1007/s12224-011-9106-9	FSN_DynamicsPlotData_2001-2010	Observation	FSN_0677	FSN_Plot_031	2001-11-01	-20.8	-42.85	FSN_0677		http://www.tropicos.org/Name/21301159	Sorocea bonplandii								Moraceae	Sorocea		bonplandii		species	(Baill.) W.C. Burger, Lanj. & Wess. Boer	ICBN	Accepted
FSN_0678		en	http://creativecommons.org/publicdomain/zero/1.0/ & http://www.canadensys.net/norms	Federal University of Vicosa (UFV/LEEP)	doi:10.1007/s12224-013-9181-1; Acta bot. bras. 27(2): 270-285	http://citations.springer.com/item?doi=10.1007/s12224-011-9106-9	FSN_DynamicsPlotData_2001-2010	Observation	FSN_0678	FSN_Plot_031	2001-11-01	-20.8	-42.85	FSN_0678		http://www.tropicos.org/Name/21200261	Siparuna guianensis								Siparunaceae	Siparuna		guianensis		species	Aubl.	ICBN	Accepted
FSN_0679		en	http://creativecommons.org/publicdomain/zero/1.0/ & http://www.canadensys.net/norms	Federal University of Vicosa (UFV/LEEP)	doi:10.1007/s12224-013-9181-1; Acta bot. bras. 27(2): 270-285	http://citations.springer.com/item?doi=10.1007/s12224-011-9106-9	FSN_DynamicsPlotData_2001-2010	Observation	FSN_0679	FSN_Plot_031	2001-11-01	-20.8	-42.85	FSN_0679		http://www.tropicos.org/Name/17802636	Phyllostemonodaphne geminiflora								Lauraceae	Phyllostemonodaphne		geminiflora		species	(Mez) Kosterm.	ICBN	Accepted
FSN_0680		en	http://creativecommons.org/publicdomain/zero/1.0/ & http://www.canadensys.net/norms	Federal University of Vicosa (UFV/LEEP)	doi:10.1007/s12224-013-9181-1; Acta bot. bras. 27(2): 270-285	http://citations.springer.com/item?doi=10.1007/s12224-011-9106-9	FSN_DynamicsPlotData_2001-2010	Observation	FSN_0680	FSN_Plot_031	2001-11-01	-20.8	-42.85	FSN_0680			Protium warmingiana								Burseraceae	Protium		warmingiana		species	March,L.	ICBN	No opinion
FSN_0681		en	http://creativecommons.org/publicdomain/zero/1.0/ & http://www.canadensys.net/norms	Federal University of Vicosa (UFV/LEEP)	doi:10.1007/s12224-013-9181-1; Acta bot. bras. 27(2): 270-285	http://citations.springer.com/item?doi=10.1007/s12224-011-9106-9	FSN_DynamicsPlotData_2001-2010	Observation	FSN_0681	FSN_Plot_031	2001-11-01	-20.8	-42.85	FSN_0681		http://www.tropicos.org/Name/27903368	Psychotria carthagenensis								Rubiaceae	Psychotria		carthagenensis		species	Jacq.	ICBN	Accepted
FSN_0682		en	http://creativecommons.org/publicdomain/zero/1.0/ & http://www.canadensys.net/norms	Federal University of Vicosa (UFV/LEEP)	doi:10.1007/s12224-013-9181-1; Acta bot. bras. 27(2): 270-285	http://citations.springer.com/item?doi=10.1007/s12224-011-9106-9	FSN_DynamicsPlotData_2001-2010	Observation	FSN_0682	FSN_Plot_031	2001-11-01	-20.8	-42.85	FSN_0682		http://www.tropicos.org/Name/13200173	Casearia ulmifolia								Salicaceae	Casearia		ulmifolia		species	Vahl ex Vent.	ICBN	Accepted
FSN_0683		en	http://creativecommons.org/publicdomain/zero/1.0/ & http://www.canadensys.net/norms	Federal University of Vicosa (UFV/LEEP)	doi:10.1007/s12224-013-9181-1; Acta bot. bras. 27(2): 270-285	http://citations.springer.com/item?doi=10.1007/s12224-011-9106-9	FSN_DynamicsPlotData_2001-2010	Observation	FSN_0683	FSN_Plot_031	2001-11-01	-20.8	-42.85	FSN_0683		http://www.tropicos.org/Name/20400411	Trichilia glabra								Meliaceae	Trichilia		glabra		species	L.	ICBN	Accepted
FSN_0684		en	http://creativecommons.org/publicdomain/zero/1.0/ & http://www.canadensys.net/norms	Federal University of Vicosa (UFV/LEEP)	doi:10.1007/s12224-013-9181-1; Acta bot. bras. 27(2): 270-285	http://citations.springer.com/item?doi=10.1007/s12224-011-9106-9	FSN_DynamicsPlotData_2001-2010	Observation	FSN_0684	FSN_Plot_031	2001-11-01	-20.8	-42.85	FSN_0684		http://www.tropicos.org/Name/17802636	Phyllostemonodaphne geminiflora								Lauraceae	Phyllostemonodaphne		geminiflora		species	(Mez) Kosterm.	ICBN	Accepted
FSN_0685		en	http://creativecommons.org/publicdomain/zero/1.0/ & http://www.canadensys.net/norms	Federal University of Vicosa (UFV/LEEP)	doi:10.1007/s12224-013-9181-1; Acta bot. bras. 27(2): 270-285	http://citations.springer.com/item?doi=10.1007/s12224-011-9106-9	FSN_DynamicsPlotData_2001-2010	Observation	FSN_0685	FSN_Plot_031	2001-11-01	-20.8	-42.85	FSN_0685		http://www.tropicos.org/Name/21200261	Siparuna guianensis								Siparunaceae	Siparuna		guianensis		species	Aubl.	ICBN	Accepted
FSN_0686		en	http://creativecommons.org/publicdomain/zero/1.0/ & http://www.canadensys.net/norms	Federal University of Vicosa (UFV/LEEP)	doi:10.1007/s12224-013-9181-1; Acta bot. bras. 27(2): 270-285	http://citations.springer.com/item?doi=10.1007/s12224-011-9106-9	FSN_DynamicsPlotData_2001-2010	Observation	FSN_0686	FSN_Plot_031	2001-11-01	-20.8	-42.85	FSN_0686		http://www.tropicos.org/Name/1300086	Astronium graveolens								Anacardiaceae	Astronium		graveolens		species	Jacq.	ICBN	Accepted
FSN_0687		en	http://creativecommons.org/publicdomain/zero/1.0/ & http://www.canadensys.net/norms	Federal University of Vicosa (UFV/LEEP)	doi:10.1007/s12224-013-9181-1; Acta bot. bras. 27(2): 270-285	http://citations.springer.com/item?doi=10.1007/s12224-011-9106-9	FSN_DynamicsPlotData_2001-2010	Observation	FSN_0687	FSN_Plot_031	2001-11-01	-20.8	-42.85	FSN_0687		http://www.tropicos.org/Name/21200261	Siparuna guianensis								Siparunaceae	Siparuna		guianensis		species	Aubl.	ICBN	Accepted
FSN_0689		en	http://creativecommons.org/publicdomain/zero/1.0/ & http://www.canadensys.net/norms	Federal University of Vicosa (UFV/LEEP)	doi:10.1007/s12224-013-9181-1; Acta bot. bras. 27(2): 270-285	http://citations.springer.com/item?doi=10.1007/s12224-011-9106-9	FSN_DynamicsPlotData_2001-2010	Observation	FSN_0689	FSN_Plot_031	2001-11-01	-20.8	-42.85	FSN_0689		http://www.tropicos.org/Name/21200261	Siparuna guianensis								Siparunaceae	Siparuna		guianensis		species	Aubl.	ICBN	Accepted
FSN_0690		en	http://creativecommons.org/publicdomain/zero/1.0/ & http://www.canadensys.net/norms	Federal University of Vicosa (UFV/LEEP)	doi:10.1007/s12224-013-9181-1; Acta bot. bras. 27(2): 270-285	http://citations.springer.com/item?doi=10.1007/s12224-011-9106-9	FSN_DynamicsPlotData_2001-2010	Observation	FSN_0690	FSN_Plot_031	2001-11-01	-20.8	-42.85	FSN_0690		http://www.tropicos.org/Name/21200261	Siparuna guianensis								Siparunaceae	Siparuna		guianensis		species	Aubl.	ICBN	Accepted
FSN_0691		en	http://creativecommons.org/publicdomain/zero/1.0/ & http://www.canadensys.net/norms	Federal University of Vicosa (UFV/LEEP)	doi:10.1007/s12224-013-9181-1; Acta bot. bras. 27(2): 270-285	http://citations.springer.com/item?doi=10.1007/s12224-011-9106-9	FSN_DynamicsPlotData_2001-2010	Observation	FSN_0691	FSN_Plot_031	2001-11-01	-20.8	-42.85	FSN_0691		http://www.tropicos.org/Name/21200261	Siparuna guianensis								Siparunaceae	Siparuna		guianensis		species	Aubl.	ICBN	Accepted
FSN_0692		en	http://creativecommons.org/publicdomain/zero/1.0/ & http://www.canadensys.net/norms	Federal University of Vicosa (UFV/LEEP)	doi:10.1007/s12224-013-9181-1; Acta bot. bras. 27(2): 270-285	http://citations.springer.com/item?doi=10.1007/s12224-011-9106-9	FSN_DynamicsPlotData_2001-2010	Observation	FSN_0692	FSN_Plot_031	2001-11-01	-20.8	-42.85	FSN_0692		http://www.tropicos.org/Name/17802636	Phyllostemonodaphne geminiflora								Lauraceae	Phyllostemonodaphne		geminiflora		species	(Mez) Kosterm.	ICBN	Accepted
FSN_0693		en	http://creativecommons.org/publicdomain/zero/1.0/ & http://www.canadensys.net/norms	Federal University of Vicosa (UFV/LEEP)	doi:10.1007/s12224-013-9181-1; Acta bot. bras. 27(2): 270-285	http://citations.springer.com/item?doi=10.1007/s12224-011-9106-9	FSN_DynamicsPlotData_2001-2010	Observation	FSN_0693	FSN_Plot_031	2001-11-01	-20.8	-42.85	FSN_0693		http://www.tropicos.org/Name/21300523	Brosimum guianense								Moraceae	Brosimum		guianense		species	(Aubl.) Huber	ICBN	Accepted
FSN_0694		en	http://creativecommons.org/publicdomain/zero/1.0/ & http://www.canadensys.net/norms	Federal University of Vicosa (UFV/LEEP)	doi:10.1007/s12224-013-9181-1; Acta bot. bras. 27(2): 270-285	http://citations.springer.com/item?doi=10.1007/s12224-011-9106-9	FSN_DynamicsPlotData_2001-2010	Observation	FSN_0694	FSN_Plot_031	2001-11-01	-20.8	-42.85	FSN_0694		http://www.tropicos.org/Name/17802636	Phyllostemonodaphne geminiflora								Lauraceae	Phyllostemonodaphne		geminiflora		species	(Mez) Kosterm.	ICBN	Accepted
FSN_0696		en	http://creativecommons.org/publicdomain/zero/1.0/ & http://www.canadensys.net/norms	Federal University of Vicosa (UFV/LEEP)	doi:10.1007/s12224-013-9181-1; Acta bot. bras. 27(2): 270-285	http://citations.springer.com/item?doi=10.1007/s12224-011-9106-9	FSN_DynamicsPlotData_2001-2010	Observation	FSN_0696	FSN_Plot_032	2001-11-01	-20.8	-42.85	FSN_0696		http://www.tropicos.org/Name/20400411	Trichilia glabra								Meliaceae	Trichilia		glabra		species	L.	ICBN	Accepted
FSN_0697		en	http://creativecommons.org/publicdomain/zero/1.0/ & http://www.canadensys.net/norms	Federal University of Vicosa (UFV/LEEP)	doi:10.1007/s12224-013-9181-1; Acta bot. bras. 27(2): 270-285	http://citations.springer.com/item?doi=10.1007/s12224-011-9106-9	FSN_DynamicsPlotData_2001-2010	Observation	FSN_0697	FSN_Plot_032	2001-11-01	-20.8	-42.85	FSN_0697		http://www.tropicos.org/Name/17802636	Phyllostemonodaphne geminiflora								Lauraceae	Phyllostemonodaphne		geminiflora		species	(Mez) Kosterm.	ICBN	Accepted
FSN_0698		en	http://creativecommons.org/publicdomain/zero/1.0/ & http://www.canadensys.net/norms	Federal University of Vicosa (UFV/LEEP)	doi:10.1007/s12224-013-9181-1; Acta bot. bras. 27(2): 270-285	http://citations.springer.com/item?doi=10.1007/s12224-011-9106-9	FSN_DynamicsPlotData_2001-2010	Observation	FSN_0698	FSN_Plot_032	2001-11-01	-20.8	-42.85	FSN_0698		http://www.tropicos.org/Name/13006163	Inga capitata								Fabaceae	Inga		capitata		species	Desv.	ICBN	Accepted
FSN_0699		en	http://creativecommons.org/publicdomain/zero/1.0/ & http://www.canadensys.net/norms	Federal University of Vicosa (UFV/LEEP)	doi:10.1007/s12224-013-9181-1; Acta bot. bras. 27(2): 270-285	http://citations.springer.com/item?doi=10.1007/s12224-011-9106-9	FSN_DynamicsPlotData_2001-2010	Observation	FSN_0699	FSN_Plot_032	2001-11-01	-20.8	-42.85	FSN_0699		http://www.tropicos.org/Name/22100280	Calyptranthes brasiliensis								Myrtaceae	Calyptranthes		brasiliensis		species	Spreng.	ICBN	Accepted
FSN_0700		en	http://creativecommons.org/publicdomain/zero/1.0/ & http://www.canadensys.net/norms	Federal University of Vicosa (UFV/LEEP)	doi:10.1007/s12224-013-9181-1; Acta bot. bras. 27(2): 270-285	http://citations.springer.com/item?doi=10.1007/s12224-011-9106-9	FSN_DynamicsPlotData_2001-2010	Observation	FSN_0700	FSN_Plot_032	2001-11-01	-20.8	-42.85	FSN_0700		http://www.tropicos.org/Name/17802636	Phyllostemonodaphne geminiflora								Lauraceae	Phyllostemonodaphne		geminiflora		species	(Mez) Kosterm.	ICBN	Accepted
FSN_0704		en	http://creativecommons.org/publicdomain/zero/1.0/ & http://www.canadensys.net/norms	Federal University of Vicosa (UFV/LEEP)	doi:10.1007/s12224-013-9181-1; Acta bot. bras. 27(2): 270-285	http://citations.springer.com/item?doi=10.1007/s12224-011-9106-9	FSN_DynamicsPlotData_2001-2010	Observation	FSN_0704	FSN_Plot_032	2001-11-01	-20.8	-42.85	FSN_0704		http://www.tropicos.org/Name/21200261	Siparuna guianensis								Siparunaceae	Siparuna		guianensis		species	Aubl.	ICBN	Accepted
FSN_0705		en	http://creativecommons.org/publicdomain/zero/1.0/ & http://www.canadensys.net/norms	Federal University of Vicosa (UFV/LEEP)	doi:10.1007/s12224-013-9181-1; Acta bot. bras. 27(2): 270-285	http://citations.springer.com/item?doi=10.1007/s12224-011-9106-9	FSN_DynamicsPlotData_2001-2010	Observation	FSN_0705	FSN_Plot_032	2001-11-01	-20.8	-42.85	FSN_0705		http://www.tropicos.org/Name/17806000	Ocotea odorifera								Lauraceae	Ocotea		odorifera		species	Rohwer	ICBN	Accepted
FSN_0706		en	http://creativecommons.org/publicdomain/zero/1.0/ & http://www.canadensys.net/norms	Federal University of Vicosa (UFV/LEEP)	doi:10.1007/s12224-013-9181-1; Acta bot. bras. 27(2): 270-285	http://citations.springer.com/item?doi=10.1007/s12224-011-9106-9	FSN_DynamicsPlotData_2001-2010	Observation	FSN_0706	FSN_Plot_032	2001-11-01	-20.8	-42.85	FSN_0706			Protium warmingiana								Burseraceae	Protium		warmingiana		species	March,L.	ICBN	No opinion
FSN_0709		en	http://creativecommons.org/publicdomain/zero/1.0/ & http://www.canadensys.net/norms	Federal University of Vicosa (UFV/LEEP)	doi:10.1007/s12224-013-9181-1; Acta bot. bras. 27(2): 270-285	http://citations.springer.com/item?doi=10.1007/s12224-011-9106-9	FSN_DynamicsPlotData_2001-2010	Observation	FSN_0709	FSN_Plot_032	2001-11-01	-20.8	-42.85	FSN_0709		http://www.tropicos.org/Name/50224203	Carpotroche brasiliensis								Achariaceae	Carpotroche		brasiliensis		species	(Raddi) Endl.	ICBN	Accepted
FSN_0710		en	http://creativecommons.org/publicdomain/zero/1.0/ & http://www.canadensys.net/norms	Federal University of Vicosa (UFV/LEEP)	doi:10.1007/s12224-013-9181-1; Acta bot. bras. 27(2): 270-285	http://citations.springer.com/item?doi=10.1007/s12224-011-9106-9	FSN_DynamicsPlotData_2001-2010	Observation	FSN_0710	FSN_Plot_032	2001-11-01	-20.8	-42.85	FSN_0710		http://www.tropicos.org/Name/17802636	Phyllostemonodaphne geminiflora								Lauraceae	Phyllostemonodaphne		geminiflora		species	(Mez) Kosterm.	ICBN	Accepted
FSN_0711		en	http://creativecommons.org/publicdomain/zero/1.0/ & http://www.canadensys.net/norms	Federal University of Vicosa (UFV/LEEP)	doi:10.1007/s12224-013-9181-1; Acta bot. bras. 27(2): 270-285	http://citations.springer.com/item?doi=10.1007/s12224-011-9106-9	FSN_DynamicsPlotData_2001-2010	Observation	FSN_0711	FSN_Plot_032	2001-11-01	-20.8	-42.85	FSN_0711		http://www.tropicos.org/Name/22100951	Marlierea excoriata								Myrtaceae	Marlierea		excoriata		species	Mart.	ICBN	Accepted
FSN_0712		en	http://creativecommons.org/publicdomain/zero/1.0/ & http://www.canadensys.net/norms	Federal University of Vicosa (UFV/LEEP)	doi:10.1007/s12224-013-9181-1; Acta bot. bras. 27(2): 270-285	http://citations.springer.com/item?doi=10.1007/s12224-011-9106-9	FSN_DynamicsPlotData_2001-2010	Observation	FSN_0712	FSN_Plot_032	2001-11-01	-20.8	-42.85	FSN_0712		http://www.tropicos.org/Name/1600178	Guatteria australis								Annonaceae	Guatteria		australis		species	A. St.-Hil.	ICBN	Accepted
FSN_0713		en	http://creativecommons.org/publicdomain/zero/1.0/ & http://www.canadensys.net/norms	Federal University of Vicosa (UFV/LEEP)	doi:10.1007/s12224-013-9181-1; Acta bot. bras. 27(2): 270-285	http://citations.springer.com/item?doi=10.1007/s12224-011-9106-9	FSN_DynamicsPlotData_2001-2010	Observation	FSN_0713	FSN_Plot_032	2001-11-01	-20.8	-42.85	FSN_0713		http://www.tropicos.org/Name/21300516	Maclura tinctoria								Moraceae	Maclura		tinctoria		species	(L.) D. Don ex Steud.	ICBN	Accepted
FSN_0714		en	http://creativecommons.org/publicdomain/zero/1.0/ & http://www.canadensys.net/norms	Federal University of Vicosa (UFV/LEEP)	doi:10.1007/s12224-013-9181-1; Acta bot. bras. 27(2): 270-285	http://citations.springer.com/item?doi=10.1007/s12224-011-9106-9	FSN_DynamicsPlotData_2001-2010	Observation	FSN_0714	FSN_Plot_032	2001-11-01	-20.8	-42.85	FSN_0714		http://www.tropicos.org/Name/1300959	Tapirira obtusa								Anacardiaceae	Tapirira		obtusa		species	(Benth.) J.D. Mitch.	ICBN	Accepted
FSN_0716		en	http://creativecommons.org/publicdomain/zero/1.0/ & http://www.canadensys.net/norms	Federal University of Vicosa (UFV/LEEP)	doi:10.1007/s12224-013-9181-1; Acta bot. bras. 27(2): 270-285	http://citations.springer.com/item?doi=10.1007/s12224-011-9106-9	FSN_DynamicsPlotData_2001-2010	Observation	FSN_0716	FSN_Plot_032	2001-11-01	-20.8	-42.85	FSN_0716		http://www.tropicos.org/Name/13006163	Inga capitata								Fabaceae	Inga		capitata		species	Desv.	ICBN	Accepted
FSN_0717		en	http://creativecommons.org/publicdomain/zero/1.0/ & http://www.canadensys.net/norms	Federal University of Vicosa (UFV/LEEP)	doi:10.1007/s12224-013-9181-1; Acta bot. bras. 27(2): 270-285	http://citations.springer.com/item?doi=10.1007/s12224-011-9106-9	FSN_DynamicsPlotData_2001-2010	Observation	FSN_0717	FSN_Plot_032	2001-11-01	-20.8	-42.85	FSN_0717		http://www.tropicos.org/Name/21301159	Sorocea bonplandii								Moraceae	Sorocea		bonplandii		species	(Baill.) W.C. Burger, Lanj. & Wess. Boer	ICBN	Accepted
FSN_0718		en	http://creativecommons.org/publicdomain/zero/1.0/ & http://www.canadensys.net/norms	Federal University of Vicosa (UFV/LEEP)	doi:10.1007/s12224-013-9181-1; Acta bot. bras. 27(2): 270-285	http://citations.springer.com/item?doi=10.1007/s12224-011-9106-9	FSN_DynamicsPlotData_2001-2010	Observation	FSN_0718	FSN_Plot_032	2001-11-01	-20.8	-42.85	FSN_0718		http://www.tropicos.org/Name/21300523	Brosimum guianense								Moraceae	Brosimum		guianense		species	(Aubl.) Huber	ICBN	Accepted
FSN_0719		en	http://creativecommons.org/publicdomain/zero/1.0/ & http://www.canadensys.net/norms	Federal University of Vicosa (UFV/LEEP)	doi:10.1007/s12224-013-9181-1; Acta bot. bras. 27(2): 270-285	http://citations.springer.com/item?doi=10.1007/s12224-011-9106-9	FSN_DynamicsPlotData_2001-2010	Observation	FSN_0719	FSN_Plot_032	2001-11-01	-20.8	-42.85	FSN_0719		http://www.tropicos.org/Name/42000068	Nyctaginaceae								Nyctaginaceae					family	Juss.	ICBN	Accepted
FSN_0720		en	http://creativecommons.org/publicdomain/zero/1.0/ & http://www.canadensys.net/norms	Federal University of Vicosa (UFV/LEEP)	doi:10.1007/s12224-013-9181-1; Acta bot. bras. 27(2): 270-285	http://citations.springer.com/item?doi=10.1007/s12224-011-9106-9	FSN_DynamicsPlotData_2001-2010	Observation	FSN_0720	FSN_Plot_032	2001-11-01	-20.8	-42.85	FSN_0720		http://www.tropicos.org/Name/27900394	Bathysa nicholsonii								Rubiaceae	Bathysa		nicholsonii		species	K. Schum.	ICBN	Accepted
FSN_0721		en	http://creativecommons.org/publicdomain/zero/1.0/ & http://www.canadensys.net/norms	Federal University of Vicosa (UFV/LEEP)	doi:10.1007/s12224-013-9181-1; Acta bot. bras. 27(2): 270-285	http://citations.springer.com/item?doi=10.1007/s12224-011-9106-9	FSN_DynamicsPlotData_2001-2010	Observation	FSN_0721	FSN_Plot_033	2001-11-01	-20.8	-42.85	FSN_0721		http://www.tropicos.org/Name/21301160	Ficus luschnathiana								Moraceae	Ficus		luschnathiana		species	(Miq.) Miq.	ICBN	Accepted
FSN_0722		en	http://creativecommons.org/publicdomain/zero/1.0/ & http://www.canadensys.net/norms	Federal University of Vicosa (UFV/LEEP)	doi:10.1007/s12224-013-9181-1; Acta bot. bras. 27(2): 270-285	http://citations.springer.com/item?doi=10.1007/s12224-011-9106-9	FSN_DynamicsPlotData_2001-2010	Observation	FSN_0722	FSN_Plot_033	2001-11-01	-20.8	-42.85	FSN_0722		http://www.tropicos.org/Name/22100280	Calyptranthes brasiliensis								Myrtaceae	Calyptranthes		brasiliensis		species	Spreng.	ICBN	Accepted
FSN_0723		en	http://creativecommons.org/publicdomain/zero/1.0/ & http://www.canadensys.net/norms	Federal University of Vicosa (UFV/LEEP)	doi:10.1007/s12224-013-9181-1; Acta bot. bras. 27(2): 270-285	http://citations.springer.com/item?doi=10.1007/s12224-011-9106-9	FSN_DynamicsPlotData_2001-2010	Observation	FSN_0723	FSN_Plot_033	2001-11-01	-20.8	-42.85	FSN_0723		http://www.tropicos.org/Name/13200173	Casearia ulmifolia								Salicaceae	Casearia		ulmifolia		species	Vahl ex Vent.	ICBN	Accepted
FSN_0724		en	http://creativecommons.org/publicdomain/zero/1.0/ & http://www.canadensys.net/norms	Federal University of Vicosa (UFV/LEEP)	doi:10.1007/s12224-013-9181-1; Acta bot. bras. 27(2): 270-285	http://citations.springer.com/item?doi=10.1007/s12224-011-9106-9	FSN_DynamicsPlotData_2001-2010	Observation	FSN_0724	FSN_Plot_033	2001-11-01	-20.8	-42.85	FSN_0724		http://www.tropicos.org/Name/22101783	Myrciaria floribunda								Myrtaceae	Myrciaria		floribunda		species	(H. West ex Willd.) O. Berg	ICBN	Accepted
FSN_0725		en	http://creativecommons.org/publicdomain/zero/1.0/ & http://www.canadensys.net/norms	Federal University of Vicosa (UFV/LEEP)	doi:10.1007/s12224-013-9181-1; Acta bot. bras. 27(2): 270-285	http://citations.springer.com/item?doi=10.1007/s12224-011-9106-9	FSN_DynamicsPlotData_2001-2010	Observation	FSN_0725	FSN_Plot_033	2001-11-01	-20.8	-42.85	FSN_0725		http://www.tropicos.org/Name/21300523	Brosimum guianense								Moraceae	Brosimum		guianense		species	(Aubl.) Huber	ICBN	Accepted
FSN_0726		en	http://creativecommons.org/publicdomain/zero/1.0/ & http://www.canadensys.net/norms	Federal University of Vicosa (UFV/LEEP)	doi:10.1007/s12224-013-9181-1; Acta bot. bras. 27(2): 270-285	http://citations.springer.com/item?doi=10.1007/s12224-011-9106-9	FSN_DynamicsPlotData_2001-2010	Observation	FSN_0726	FSN_Plot_033	2001-11-01	-20.8	-42.85	FSN_0726		http://www.tropicos.org/Name/22105840	Marlierea teuscheriana								Myrtaceae	Marlierea		teuscheriana		species	(O. Berg) D. Legrand	ICBN	Accepted
FSN_0727		en	http://creativecommons.org/publicdomain/zero/1.0/ & http://www.canadensys.net/norms	Federal University of Vicosa (UFV/LEEP)	doi:10.1007/s12224-013-9181-1; Acta bot. bras. 27(2): 270-285	http://citations.springer.com/item?doi=10.1007/s12224-011-9106-9	FSN_DynamicsPlotData_2001-2010	Observation	FSN_0727	FSN_Plot_033	2001-11-01	-20.8	-42.85	FSN_0727		http://www.tropicos.org/Name/20400411	Trichilia glabra								Meliaceae	Trichilia		glabra		species	L.	ICBN	Accepted
FSN_0729		en	http://creativecommons.org/publicdomain/zero/1.0/ & http://www.canadensys.net/norms	Federal University of Vicosa (UFV/LEEP)	doi:10.1007/s12224-013-9181-1; Acta bot. bras. 27(2): 270-285	http://citations.springer.com/item?doi=10.1007/s12224-011-9106-9	FSN_DynamicsPlotData_2001-2010	Observation	FSN_0729	FSN_Plot_033	2001-11-01	-20.8	-42.85	FSN_0729		http://www.tropicos.org/Name/40037996	Neomitranthes								Myrtaceae	Neomitranthes				genus	D. Legrand	ICBN	Accepted
FSN_0731		en	http://creativecommons.org/publicdomain/zero/1.0/ & http://www.canadensys.net/norms	Federal University of Vicosa (UFV/LEEP)	doi:10.1007/s12224-013-9181-1; Acta bot. bras. 27(2): 270-285	http://citations.springer.com/item?doi=10.1007/s12224-011-9106-9	FSN_DynamicsPlotData_2001-2010	Observation	FSN_0731	FSN_Plot_033	2001-11-01	-20.8	-42.85	FSN_0731		http://www.tropicos.org/Name/17800493	Urbanodendron verrucosum								Lauraceae	Urbanodendron		verrucosum		species	(Nees) Mez	ICBN	Accepted
FSN_0732		en	http://creativecommons.org/publicdomain/zero/1.0/ & http://www.canadensys.net/norms	Federal University of Vicosa (UFV/LEEP)	doi:10.1007/s12224-013-9181-1; Acta bot. bras. 27(2): 270-285	http://citations.springer.com/item?doi=10.1007/s12224-011-9106-9	FSN_DynamicsPlotData_2001-2010	Observation	FSN_0732	FSN_Plot_033	2001-11-01	-20.8	-42.85	FSN_0732		http://www.tropicos.org/Name/21200261	Siparuna guianensis								Siparunaceae	Siparuna		guianensis		species	Aubl.	ICBN	Accepted
FSN_0735		en	http://creativecommons.org/publicdomain/zero/1.0/ & http://www.canadensys.net/norms	Federal University of Vicosa (UFV/LEEP)	doi:10.1007/s12224-013-9181-1; Acta bot. bras. 27(2): 270-285	http://citations.springer.com/item?doi=10.1007/s12224-011-9106-9	FSN_DynamicsPlotData_2001-2010	Observation	FSN_0735	FSN_Plot_033	2001-11-01	-20.8	-42.85	FSN_0735		http://www.tropicos.org/Name/27904166	Amaioua guianensis								Rubiaceae	Amaioua		guianensis		species	Aubl.	ICBN	Accepted
FSN_0737		en	http://creativecommons.org/publicdomain/zero/1.0/ & http://www.canadensys.net/norms	Federal University of Vicosa (UFV/LEEP)	doi:10.1007/s12224-013-9181-1; Acta bot. bras. 27(2): 270-285	http://citations.springer.com/item?doi=10.1007/s12224-011-9106-9	FSN_DynamicsPlotData_2001-2010	Observation	FSN_0737	FSN_Plot_033	2001-11-01	-20.8	-42.85	FSN_0737			Guarea pendula								Meliaceae	Guarea		pendula		species	R.da Silva Ramalho, A.L. Pinheiro & T.D. Penn.	ICBN	No opinion
FSN_0739		en	http://creativecommons.org/publicdomain/zero/1.0/ & http://www.canadensys.net/norms	Federal University of Vicosa (UFV/LEEP)	doi:10.1007/s12224-013-9181-1; Acta bot. bras. 27(2): 270-285	http://citations.springer.com/item?doi=10.1007/s12224-011-9106-9	FSN_DynamicsPlotData_2001-2010	Observation	FSN_0739	FSN_Plot_033	2001-11-01	-20.8	-42.85	FSN_0739		http://www.tropicos.org/Name/50167503	Tetrastylidium grandifolium								Olacaceae	Tetrastylidium		grandifolium		species	(Baill.) Sleumer	ICBN	Accepted
FSN_0741		en	http://creativecommons.org/publicdomain/zero/1.0/ & http://www.canadensys.net/norms	Federal University of Vicosa (UFV/LEEP)	doi:10.1007/s12224-013-9181-1; Acta bot. bras. 27(2): 270-285	http://citations.springer.com/item?doi=10.1007/s12224-011-9106-9	FSN_DynamicsPlotData_2001-2010	Observation	FSN_0741	FSN_Plot_033	2001-11-01	-20.8	-42.85	FSN_0741			Guarea pendula								Meliaceae	Guarea		pendula		species	R.da Silva Ramalho, A.L. Pinheiro & T.D. Penn.	ICBN	No opinion
FSN_0742		en	http://creativecommons.org/publicdomain/zero/1.0/ & http://www.canadensys.net/norms	Federal University of Vicosa (UFV/LEEP)	doi:10.1007/s12224-013-9181-1; Acta bot. bras. 27(2): 270-285	http://citations.springer.com/item?doi=10.1007/s12224-011-9106-9	FSN_DynamicsPlotData_2001-2010	Observation	FSN_0742	FSN_Plot_033	2001-11-01	-20.8	-42.85	FSN_0742			Protium warmingiana								Burseraceae	Protium		warmingiana		species	March,L.	ICBN	No opinion
FSN_0743		en	http://creativecommons.org/publicdomain/zero/1.0/ & http://www.canadensys.net/norms	Federal University of Vicosa (UFV/LEEP)	doi:10.1007/s12224-013-9181-1; Acta bot. bras. 27(2): 270-285	http://citations.springer.com/item?doi=10.1007/s12224-011-9106-9	FSN_DynamicsPlotData_2001-2010	Observation	FSN_0743	FSN_Plot_033	2001-11-01	-20.8	-42.85	FSN_0743		http://www.tropicos.org/Name/22101783	Myrciaria floribunda								Myrtaceae	Myrciaria		floribunda		species	(H. West ex Willd.) O. Berg	ICBN	Accepted
FSN_0744		en	http://creativecommons.org/publicdomain/zero/1.0/ & http://www.canadensys.net/norms	Federal University of Vicosa (UFV/LEEP)	doi:10.1007/s12224-013-9181-1; Acta bot. bras. 27(2): 270-285	http://citations.springer.com/item?doi=10.1007/s12224-011-9106-9	FSN_DynamicsPlotData_2001-2010	Observation	FSN_0744	FSN_Plot_033	2001-11-01	-20.8	-42.85	FSN_0744		http://www.tropicos.org/Name/21200261	Siparuna guianensis								Siparunaceae	Siparuna		guianensis		species	Aubl.	ICBN	Accepted
FSN_0745		en	http://creativecommons.org/publicdomain/zero/1.0/ & http://www.canadensys.net/norms	Federal University of Vicosa (UFV/LEEP)	doi:10.1007/s12224-013-9181-1; Acta bot. bras. 27(2): 270-285	http://citations.springer.com/item?doi=10.1007/s12224-011-9106-9	FSN_DynamicsPlotData_2001-2010	Observation	FSN_0745	FSN_Plot_033	2001-11-01	-20.8	-42.85	FSN_0745		http://www.tropicos.org/Name/13200173	Casearia ulmifolia								Salicaceae	Casearia		ulmifolia		species	Vahl ex Vent.	ICBN	Accepted
FSN_0746		en	http://creativecommons.org/publicdomain/zero/1.0/ & http://www.canadensys.net/norms	Federal University of Vicosa (UFV/LEEP)	doi:10.1007/s12224-013-9181-1; Acta bot. bras. 27(2): 270-285	http://citations.springer.com/item?doi=10.1007/s12224-011-9106-9	FSN_DynamicsPlotData_2001-2010	Observation	FSN_0746	FSN_Plot_033	2001-11-01	-20.8	-42.85	FSN_0746		http://www.tropicos.org/Name/22105840	Marlierea teuscheriana								Myrtaceae	Marlierea		teuscheriana		species	(O. Berg) D. Legrand	ICBN	Accepted
FSN_0748		en	http://creativecommons.org/publicdomain/zero/1.0/ & http://www.canadensys.net/norms	Federal University of Vicosa (UFV/LEEP)	doi:10.1007/s12224-013-9181-1; Acta bot. bras. 27(2): 270-285	http://citations.springer.com/item?doi=10.1007/s12224-011-9106-9	FSN_DynamicsPlotData_2001-2010	Observation	FSN_0748	FSN_Plot_033	2001-11-01	-20.8	-42.85	FSN_0748		http://www.tropicos.org/Name/22100616	Eugenia lambertiana								Myrtaceae	Eugenia		lambertiana		species	DC.	ICBN	Accepted
FSN_0749		en	http://creativecommons.org/publicdomain/zero/1.0/ & http://www.canadensys.net/norms	Federal University of Vicosa (UFV/LEEP)	doi:10.1007/s12224-013-9181-1; Acta bot. bras. 27(2): 270-285	http://citations.springer.com/item?doi=10.1007/s12224-011-9106-9	FSN_DynamicsPlotData_2001-2010	Observation	FSN_0749	FSN_Plot_033	2001-11-01	-20.8	-42.85	FSN_0749		http://www.tropicos.org/Name/17802636	Phyllostemonodaphne geminiflora								Lauraceae	Phyllostemonodaphne		geminiflora		species	(Mez) Kosterm.	ICBN	Accepted
FSN_0750		en	http://creativecommons.org/publicdomain/zero/1.0/ & http://www.canadensys.net/norms	Federal University of Vicosa (UFV/LEEP)	doi:10.1007/s12224-013-9181-1; Acta bot. bras. 27(2): 270-285	http://citations.springer.com/item?doi=10.1007/s12224-011-9106-9	FSN_DynamicsPlotData_2001-2010	Observation	FSN_0750	FSN_Plot_033	2001-11-01	-20.8	-42.85	FSN_0750		http://www.tropicos.org/Name/50117335	Virola gardneri								Myristicaceae	Virola		gardneri		species	(A. DC.) Warb.	ICBN	Accepted
FSN_0752		en	http://creativecommons.org/publicdomain/zero/1.0/ & http://www.canadensys.net/norms	Federal University of Vicosa (UFV/LEEP)	doi:10.1007/s12224-013-9181-1; Acta bot. bras. 27(2): 270-285	http://citations.springer.com/item?doi=10.1007/s12224-011-9106-9	FSN_DynamicsPlotData_2001-2010	Observation	FSN_0752	FSN_Plot_033	2001-11-01	-20.8	-42.85	FSN_0752		http://www.tropicos.org/Name/17802636	Phyllostemonodaphne geminiflora								Lauraceae	Phyllostemonodaphne		geminiflora		species	(Mez) Kosterm.	ICBN	Accepted
FSN_0753		en	http://creativecommons.org/publicdomain/zero/1.0/ & http://www.canadensys.net/norms	Federal University of Vicosa (UFV/LEEP)	doi:10.1007/s12224-013-9181-1; Acta bot. bras. 27(2): 270-285	http://citations.springer.com/item?doi=10.1007/s12224-011-9106-9	FSN_DynamicsPlotData_2001-2010	Observation	FSN_0753	FSN_Plot_034	2001-11-01	-20.8	-42.85	FSN_0753			Protium warmingiana								Burseraceae	Protium		warmingiana		species	March,L.	ICBN	No opinion
FSN_0754		en	http://creativecommons.org/publicdomain/zero/1.0/ & http://www.canadensys.net/norms	Federal University of Vicosa (UFV/LEEP)	doi:10.1007/s12224-013-9181-1; Acta bot. bras. 27(2): 270-285	http://citations.springer.com/item?doi=10.1007/s12224-011-9106-9	FSN_DynamicsPlotData_2001-2010	Observation	FSN_0754	FSN_Plot_034	2001-11-01	-20.8	-42.85	FSN_0754		http://www.tropicos.org/Name/27901395	Ixora gardneriana								Rubiaceae	Ixora		gardneriana		species	Benth.	ICBN	Accepted
FSN_0755		en	http://creativecommons.org/publicdomain/zero/1.0/ & http://www.canadensys.net/norms	Federal University of Vicosa (UFV/LEEP)	doi:10.1007/s12224-013-9181-1; Acta bot. bras. 27(2): 270-285	http://citations.springer.com/item?doi=10.1007/s12224-011-9106-9	FSN_DynamicsPlotData_2001-2010	Observation	FSN_0755	FSN_Plot_034	2001-11-01	-20.8	-42.85	FSN_0755		http://www.tropicos.org/Name/21200261	Siparuna guianensis								Siparunaceae	Siparuna		guianensis		species	Aubl.	ICBN	Accepted
FSN_0756		en	http://creativecommons.org/publicdomain/zero/1.0/ & http://www.canadensys.net/norms	Federal University of Vicosa (UFV/LEEP)	doi:10.1007/s12224-013-9181-1; Acta bot. bras. 27(2): 270-285	http://citations.springer.com/item?doi=10.1007/s12224-011-9106-9	FSN_DynamicsPlotData_2001-2010	Observation	FSN_0756	FSN_Plot_034	2001-11-01	-20.8	-42.85	FSN_0756		http://www.tropicos.org/Name/50197494	Pseudopiptadenia contorta								Fabaceae	Pseudopiptadenia		contorta		species	(DC.) G.P. Lewis & M.P. Lima	ICBN	Accepted
FSN_0757		en	http://creativecommons.org/publicdomain/zero/1.0/ & http://www.canadensys.net/norms	Federal University of Vicosa (UFV/LEEP)	doi:10.1007/s12224-013-9181-1; Acta bot. bras. 27(2): 270-285	http://citations.springer.com/item?doi=10.1007/s12224-011-9106-9	FSN_DynamicsPlotData_2001-2010	Observation	FSN_0757	FSN_Plot_034	2001-11-01	-20.8	-42.85	FSN_0757		http://www.tropicos.org/Name/13012468	Piptadenia gonoacantha								Fabaceae	Piptadenia		gonoacantha		species	(Mart.) J.F. Macbr.	ICBN	Accepted
FSN_0758		en	http://creativecommons.org/publicdomain/zero/1.0/ & http://www.canadensys.net/norms	Federal University of Vicosa (UFV/LEEP)	doi:10.1007/s12224-013-9181-1; Acta bot. bras. 27(2): 270-285	http://citations.springer.com/item?doi=10.1007/s12224-011-9106-9	FSN_DynamicsPlotData_2001-2010	Observation	FSN_0758	FSN_Plot_034	2001-11-01	-20.8	-42.85	FSN_0758		http://www.tropicos.org/Name/1300086	Astronium graveolens								Anacardiaceae	Astronium		graveolens		species	Jacq.	ICBN	Accepted
FSN_0759		en	http://creativecommons.org/publicdomain/zero/1.0/ & http://www.canadensys.net/norms	Federal University of Vicosa (UFV/LEEP)	doi:10.1007/s12224-013-9181-1; Acta bot. bras. 27(2): 270-285	http://citations.springer.com/item?doi=10.1007/s12224-011-9106-9	FSN_DynamicsPlotData_2001-2010	Observation	FSN_0759	FSN_Plot_034	2001-11-01	-20.8	-42.85	FSN_0759		http://www.tropicos.org/Name/27900394	Bathysa nicholsonii								Rubiaceae	Bathysa		nicholsonii		species	K. Schum.	ICBN	Accepted
FSN_0760		en	http://creativecommons.org/publicdomain/zero/1.0/ & http://www.canadensys.net/norms	Federal University of Vicosa (UFV/LEEP)	doi:10.1007/s12224-013-9181-1; Acta bot. bras. 27(2): 270-285	http://citations.springer.com/item?doi=10.1007/s12224-011-9106-9	FSN_DynamicsPlotData_2001-2010	Observation	FSN_0760	FSN_Plot_034	2001-11-01	-20.8	-42.85	FSN_0760		http://www.tropicos.org/Name/27900394	Bathysa nicholsonii								Rubiaceae	Bathysa		nicholsonii		species	K. Schum.	ICBN	Accepted
FSN_0761		en	http://creativecommons.org/publicdomain/zero/1.0/ & http://www.canadensys.net/norms	Federal University of Vicosa (UFV/LEEP)	doi:10.1007/s12224-013-9181-1; Acta bot. bras. 27(2): 270-285	http://citations.springer.com/item?doi=10.1007/s12224-011-9106-9	FSN_DynamicsPlotData_2001-2010	Observation	FSN_0761	FSN_Plot_034	2001-11-01	-20.8	-42.85	FSN_0761		http://www.tropicos.org/Name/17900002	Cariniana estrellensis								Lecythidaceae	Cariniana		estrellensis		species	(Raddi) Kuntze	ICBN	Accepted
FSN_0762		en	http://creativecommons.org/publicdomain/zero/1.0/ & http://www.canadensys.net/norms	Federal University of Vicosa (UFV/LEEP)	doi:10.1007/s12224-013-9181-1; Acta bot. bras. 27(2): 270-285	http://citations.springer.com/item?doi=10.1007/s12224-011-9106-9	FSN_DynamicsPlotData_2001-2010	Observation	FSN_0762	FSN_Plot_034	2001-11-01	-20.8	-42.85	FSN_0762		http://www.tropicos.org/Name/21200261	Siparuna guianensis								Siparunaceae	Siparuna		guianensis		species	Aubl.	ICBN	Accepted
FSN_0763		en	http://creativecommons.org/publicdomain/zero/1.0/ & http://www.canadensys.net/norms	Federal University of Vicosa (UFV/LEEP)	doi:10.1007/s12224-013-9181-1; Acta bot. bras. 27(2): 270-285	http://citations.springer.com/item?doi=10.1007/s12224-011-9106-9	FSN_DynamicsPlotData_2001-2010	Observation	FSN_0763	FSN_Plot_034	2001-11-01	-20.8	-42.85	FSN_0763		http://www.tropicos.org/Name/17803080	Ocotea silvestris								Lauraceae	Ocotea		silvestris		species	Vattimo	ICBN	Accepted
FSN_0765		en	http://creativecommons.org/publicdomain/zero/1.0/ & http://www.canadensys.net/norms	Federal University of Vicosa (UFV/LEEP)	doi:10.1007/s12224-013-9181-1; Acta bot. bras. 27(2): 270-285	http://citations.springer.com/item?doi=10.1007/s12224-011-9106-9	FSN_DynamicsPlotData_2001-2010	Observation	FSN_0765	FSN_Plot_034	2001-11-01	-20.8	-42.85	FSN_0765		http://www.tropicos.org/Name/17801069	Nectandra lanceolata								Lauraceae	Nectandra		lanceolata		species	Nees & Mart.	ICBN	Accepted
FSN_0767		en	http://creativecommons.org/publicdomain/zero/1.0/ & http://www.canadensys.net/norms	Federal University of Vicosa (UFV/LEEP)	doi:10.1007/s12224-013-9181-1; Acta bot. bras. 27(2): 270-285	http://citations.springer.com/item?doi=10.1007/s12224-011-9106-9	FSN_DynamicsPlotData_2001-2010	Observation	FSN_0767	FSN_Plot_034	2001-11-01	-20.8	-42.85	FSN_0767		http://www.tropicos.org/Name/28600006	Cupania vernalis								Sapindaceae	Cupania		vernalis		species	Cambess.	ICBN	Accepted
FSN_0768		en	http://creativecommons.org/publicdomain/zero/1.0/ & http://www.canadensys.net/norms	Federal University of Vicosa (UFV/LEEP)	doi:10.1007/s12224-013-9181-1; Acta bot. bras. 27(2): 270-285	http://citations.springer.com/item?doi=10.1007/s12224-011-9106-9	FSN_DynamicsPlotData_2001-2010	Observation	FSN_0768	FSN_Plot_034	2001-11-01	-20.8	-42.85	FSN_0768		http://www.tropicos.org/Name/21300523	Brosimum guianense								Moraceae	Brosimum		guianense		species	(Aubl.) Huber	ICBN	Accepted
FSN_0769		en	http://creativecommons.org/publicdomain/zero/1.0/ & http://www.canadensys.net/norms	Federal University of Vicosa (UFV/LEEP)	doi:10.1007/s12224-013-9181-1; Acta bot. bras. 27(2): 270-285	http://citations.springer.com/item?doi=10.1007/s12224-011-9106-9	FSN_DynamicsPlotData_2001-2010	Observation	FSN_0769	FSN_Plot_034	2001-11-01	-20.8	-42.85	FSN_0769		http://www.tropicos.org/Name/13001763	Swartzia myrtifolia								Fabaceae	Swartzia		myrtifolia		species	Sm.	ICBN	Accepted
FSN_0770		en	http://creativecommons.org/publicdomain/zero/1.0/ & http://www.canadensys.net/norms	Federal University of Vicosa (UFV/LEEP)	doi:10.1007/s12224-013-9181-1; Acta bot. bras. 27(2): 270-285	http://citations.springer.com/item?doi=10.1007/s12224-011-9106-9	FSN_DynamicsPlotData_2001-2010	Observation	FSN_0770	FSN_Plot_034	2001-11-01	-20.8	-42.85	FSN_0770		http://www.tropicos.org/Name/1800144	Aspidosperma polyneuron								Apocynaceae	Aspidosperma		polyneuron		species	M?ll. Arg.	ICBN	Accepted
FSN_0771		en	http://creativecommons.org/publicdomain/zero/1.0/ & http://www.canadensys.net/norms	Federal University of Vicosa (UFV/LEEP)	doi:10.1007/s12224-013-9181-1; Acta bot. bras. 27(2): 270-285	http://citations.springer.com/item?doi=10.1007/s12224-011-9106-9	FSN_DynamicsPlotData_2001-2010	Observation	FSN_0771	FSN_Plot_034	2001-11-01	-20.8	-42.85	FSN_0771		http://www.tropicos.org/Name/25002004	Piper arboreum								Piperaceae	Piper		arboreum		species	Aubl.	ICBN	Accepted
FSN_0774		en	http://creativecommons.org/publicdomain/zero/1.0/ & http://www.canadensys.net/norms	Federal University of Vicosa (UFV/LEEP)	doi:10.1007/s12224-013-9181-1; Acta bot. bras. 27(2): 270-285	http://citations.springer.com/item?doi=10.1007/s12224-011-9106-9	FSN_DynamicsPlotData_2001-2010	Observation	FSN_0774	FSN_Plot_034	2001-11-01	-20.8	-42.85	FSN_0774		http://www.tropicos.org/Name/28700422	Pouteria caimito								Sapotaceae	Pouteria		caimito		species	(Ruiz & Pav.) Radlk.	ICBN	Accepted
FSN_0776		en	http://creativecommons.org/publicdomain/zero/1.0/ & http://www.canadensys.net/norms	Federal University of Vicosa (UFV/LEEP)	doi:10.1007/s12224-013-9181-1; Acta bot. bras. 27(2): 270-285	http://citations.springer.com/item?doi=10.1007/s12224-011-9106-9	FSN_DynamicsPlotData_2001-2010	Observation	FSN_0776	FSN_Plot_034	2001-11-01	-20.8	-42.85	FSN_0776		http://www.tropicos.org/Name/1600178	Guatteria australis								Annonaceae	Guatteria		australis		species	A. St.-Hil.	ICBN	Accepted
FSN_0777		en	http://creativecommons.org/publicdomain/zero/1.0/ & http://www.canadensys.net/norms	Federal University of Vicosa (UFV/LEEP)	doi:10.1007/s12224-013-9181-1; Acta bot. bras. 27(2): 270-285	http://citations.springer.com/item?doi=10.1007/s12224-011-9106-9	FSN_DynamicsPlotData_2001-2010	Observation	FSN_0777	FSN_Plot_034	2001-11-01	-20.8	-42.85	FSN_0777		http://www.tropicos.org/Name/21301159	Sorocea bonplandii								Moraceae	Sorocea		bonplandii		species	(Baill.) W.C. Burger, Lanj. & Wess. Boer	ICBN	Accepted
FSN_0778		en	http://creativecommons.org/publicdomain/zero/1.0/ & http://www.canadensys.net/norms	Federal University of Vicosa (UFV/LEEP)	doi:10.1007/s12224-013-9181-1; Acta bot. bras. 27(2): 270-285	http://citations.springer.com/item?doi=10.1007/s12224-011-9106-9	FSN_DynamicsPlotData_2001-2010	Observation	FSN_0778	FSN_Plot_034	2001-11-01	-20.8	-42.85	FSN_0778		http://www.tropicos.org/Name/25002004	Piper arboreum								Piperaceae	Piper		arboreum		species	Aubl.	ICBN	Accepted
FSN_0780		en	http://creativecommons.org/publicdomain/zero/1.0/ & http://www.canadensys.net/norms	Federal University of Vicosa (UFV/LEEP)	doi:10.1007/s12224-013-9181-1; Acta bot. bras. 27(2): 270-285	http://citations.springer.com/item?doi=10.1007/s12224-011-9106-9	FSN_DynamicsPlotData_2001-2010	Observation	FSN_0780	FSN_Plot_034	2001-11-01	-20.8	-42.85	FSN_0780		http://www.tropicos.org/Name/21300624	Pourouma guianensis								Urticaceae	Pourouma		guianensis		species	Aubl.	ICBN	Accepted
FSN_0781		en	http://creativecommons.org/publicdomain/zero/1.0/ & http://www.canadensys.net/norms	Federal University of Vicosa (UFV/LEEP)	doi:10.1007/s12224-013-9181-1; Acta bot. bras. 27(2): 270-285	http://citations.springer.com/item?doi=10.1007/s12224-011-9106-9	FSN_DynamicsPlotData_2001-2010	Observation	FSN_0781	FSN_Plot_034	2001-11-01	-20.8	-42.85	FSN_0781		http://www.tropicos.org/Name/17800126	Aniba firmula								Lauraceae	Aniba		firmula		species	(Nees & Mart.) Mez	ICBN	Accepted
FSN_0782		en	http://creativecommons.org/publicdomain/zero/1.0/ & http://www.canadensys.net/norms	Federal University of Vicosa (UFV/LEEP)	doi:10.1007/s12224-013-9181-1; Acta bot. bras. 27(2): 270-285	http://citations.springer.com/item?doi=10.1007/s12224-011-9106-9	FSN_DynamicsPlotData_2001-2010	Observation	FSN_0782	FSN_Plot_034	2001-11-01	-20.8	-42.85	FSN_0782		http://www.tropicos.org/Name/21200261	Siparuna guianensis								Siparunaceae	Siparuna		guianensis		species	Aubl.	ICBN	Accepted
FSN_0785		en	http://creativecommons.org/publicdomain/zero/1.0/ & http://www.canadensys.net/norms	Federal University of Vicosa (UFV/LEEP)	doi:10.1007/s12224-013-9181-1; Acta bot. bras. 27(2): 270-285	http://citations.springer.com/item?doi=10.1007/s12224-011-9106-9	FSN_DynamicsPlotData_2001-2010	Observation	FSN_0785	FSN_Plot_035	2001-11-01	-20.8	-42.85	FSN_0785		http://www.tropicos.org/Name/21200261	Siparuna guianensis								Siparunaceae	Siparuna		guianensis		species	Aubl.	ICBN	Accepted
FSN_0786		en	http://creativecommons.org/publicdomain/zero/1.0/ & http://www.canadensys.net/norms	Federal University of Vicosa (UFV/LEEP)	doi:10.1007/s12224-013-9181-1; Acta bot. bras. 27(2): 270-285	http://citations.springer.com/item?doi=10.1007/s12224-011-9106-9	FSN_DynamicsPlotData_2001-2010	Observation	FSN_0786	FSN_Plot_035	2001-11-01	-20.8	-42.85	FSN_0786		http://www.tropicos.org/Name/1300083	Astronium fraxinifolium								Anacardiaceae	Astronium		fraxinifolium		species	Schott ex Spreng.	ICBN	Accepted
FSN_0787		en	http://creativecommons.org/publicdomain/zero/1.0/ & http://www.canadensys.net/norms	Federal University of Vicosa (UFV/LEEP)	doi:10.1007/s12224-013-9181-1; Acta bot. bras. 27(2): 270-285	http://citations.springer.com/item?doi=10.1007/s12224-011-9106-9	FSN_DynamicsPlotData_2001-2010	Observation	FSN_0787	FSN_Plot_035	2001-11-01	-20.8	-42.85	FSN_0787		http://www.tropicos.org/Name/21300523	Brosimum guianense								Moraceae	Brosimum		guianense		species	(Aubl.) Huber	ICBN	Accepted
FSN_0789		en	http://creativecommons.org/publicdomain/zero/1.0/ & http://www.canadensys.net/norms	Federal University of Vicosa (UFV/LEEP)	doi:10.1007/s12224-013-9181-1; Acta bot. bras. 27(2): 270-285	http://citations.springer.com/item?doi=10.1007/s12224-011-9106-9	FSN_DynamicsPlotData_2001-2010	Observation	FSN_0789	FSN_Plot_035	2001-11-01	-20.8	-42.85	FSN_0789		http://www.tropicos.org/Name/21300067	Cecropia hololeuca								Urticaceae	Cecropia		hololeuca		species	Miq.	ICBN	Accepted
FSN_0790		en	http://creativecommons.org/publicdomain/zero/1.0/ & http://www.canadensys.net/norms	Federal University of Vicosa (UFV/LEEP)	doi:10.1007/s12224-013-9181-1; Acta bot. bras. 27(2): 270-285	http://citations.springer.com/item?doi=10.1007/s12224-011-9106-9	FSN_DynamicsPlotData_2001-2010	Observation	FSN_0790	FSN_Plot_035	2001-11-01	-20.8	-42.85	FSN_0790		http://www.tropicos.org/Name/21200261	Siparuna guianensis								Siparunaceae	Siparuna		guianensis		species	Aubl.	ICBN	Accepted
FSN_0792		en	http://creativecommons.org/publicdomain/zero/1.0/ & http://www.canadensys.net/norms	Federal University of Vicosa (UFV/LEEP)	doi:10.1007/s12224-013-9181-1; Acta bot. bras. 27(2): 270-285	http://citations.springer.com/item?doi=10.1007/s12224-011-9106-9	FSN_DynamicsPlotData_2001-2010	Observation	FSN_0792	FSN_Plot_035	2001-11-01	-20.8	-42.85	FSN_0792		http://www.tropicos.org/Name/1300083	Astronium fraxinifolium								Anacardiaceae	Astronium		fraxinifolium		species	Schott ex Spreng.	ICBN	Accepted
FSN_0793		en	http://creativecommons.org/publicdomain/zero/1.0/ & http://www.canadensys.net/norms	Federal University of Vicosa (UFV/LEEP)	doi:10.1007/s12224-013-9181-1; Acta bot. bras. 27(2): 270-285	http://citations.springer.com/item?doi=10.1007/s12224-011-9106-9	FSN_DynamicsPlotData_2001-2010	Observation	FSN_0793	FSN_Plot_035	2001-11-01	-20.8	-42.85	FSN_0793		http://www.tropicos.org/Name/6600215	Maytenus robusta								Celastraceae	Maytenus		robusta		species	Reissek	ICBN	Accepted
FSN_0794		en	http://creativecommons.org/publicdomain/zero/1.0/ & http://www.canadensys.net/norms	Federal University of Vicosa (UFV/LEEP)	doi:10.1007/s12224-013-9181-1; Acta bot. bras. 27(2): 270-285	http://citations.springer.com/item?doi=10.1007/s12224-011-9106-9	FSN_DynamicsPlotData_2001-2010	Observation	FSN_0794	FSN_Plot_035	2001-11-01	-20.8	-42.85	FSN_0794		http://www.tropicos.org/Name/22100616	Eugenia lambertiana								Myrtaceae	Eugenia		lambertiana		species	DC.	ICBN	Accepted
FSN_0795		en	http://creativecommons.org/publicdomain/zero/1.0/ & http://www.canadensys.net/norms	Federal University of Vicosa (UFV/LEEP)	doi:10.1007/s12224-013-9181-1; Acta bot. bras. 27(2): 270-285	http://citations.springer.com/item?doi=10.1007/s12224-011-9106-9	FSN_DynamicsPlotData_2001-2010	Observation	FSN_0795	FSN_Plot_035	2001-11-01	-20.8	-42.85	FSN_0795		http://www.tropicos.org/Name/20400208	Trichilia catigua								Meliaceae	Trichilia		catigua		species	A. Juss.	ICBN	Accepted
FSN_0796		en	http://creativecommons.org/publicdomain/zero/1.0/ & http://www.canadensys.net/norms	Federal University of Vicosa (UFV/LEEP)	doi:10.1007/s12224-013-9181-1; Acta bot. bras. 27(2): 270-285	http://citations.springer.com/item?doi=10.1007/s12224-011-9106-9	FSN_DynamicsPlotData_2001-2010	Observation	FSN_0796	FSN_Plot_035	2001-11-01	-20.8	-42.85	FSN_0796		http://www.tropicos.org/Name/50117335	Virola gardneri								Myristicaceae	Virola		gardneri		species	(A. DC.) Warb.	ICBN	Accepted
FSN_0797		en	http://creativecommons.org/publicdomain/zero/1.0/ & http://www.canadensys.net/norms	Federal University of Vicosa (UFV/LEEP)	doi:10.1007/s12224-013-9181-1; Acta bot. bras. 27(2): 270-285	http://citations.springer.com/item?doi=10.1007/s12224-011-9106-9	FSN_DynamicsPlotData_2001-2010	Observation	FSN_0797	FSN_Plot_035	2001-11-01	-20.8	-42.85	FSN_0797		http://www.tropicos.org/Name/25002004	Piper arboreum								Piperaceae	Piper		arboreum		species	Aubl.	ICBN	Accepted
FSN_0798		en	http://creativecommons.org/publicdomain/zero/1.0/ & http://www.canadensys.net/norms	Federal University of Vicosa (UFV/LEEP)	doi:10.1007/s12224-013-9181-1; Acta bot. bras. 27(2): 270-285	http://citations.springer.com/item?doi=10.1007/s12224-011-9106-9	FSN_DynamicsPlotData_2001-2010	Observation	FSN_0798	FSN_Plot_035	2001-11-01	-20.8	-42.85	FSN_0798		http://www.tropicos.org/Name/4700374	Protium heptaphyllum								Burseraceae	Protium		heptaphyllum		species	(Aubl.) Marchand	ICBN	Accepted
FSN_0799		en	http://creativecommons.org/publicdomain/zero/1.0/ & http://www.canadensys.net/norms	Federal University of Vicosa (UFV/LEEP)	doi:10.1007/s12224-013-9181-1; Acta bot. bras. 27(2): 270-285	http://citations.springer.com/item?doi=10.1007/s12224-011-9106-9	FSN_DynamicsPlotData_2001-2010	Observation	FSN_0799	FSN_Plot_035	2001-11-01	-20.8	-42.85	FSN_0799		http://www.tropicos.org/Name/27904166	Amaioua guianensis								Rubiaceae	Amaioua		guianensis		species	Aubl.	ICBN	Accepted
FSN_0801		en	http://creativecommons.org/publicdomain/zero/1.0/ & http://www.canadensys.net/norms	Federal University of Vicosa (UFV/LEEP)	doi:10.1007/s12224-013-9181-1; Acta bot. bras. 27(2): 270-285	http://citations.springer.com/item?doi=10.1007/s12224-011-9106-9	FSN_DynamicsPlotData_2001-2010	Observation	FSN_0801	FSN_Plot_035	2001-11-01	-20.8	-42.85	FSN_0801		http://www.tropicos.org/Name/22101783	Myrciaria floribunda								Myrtaceae	Myrciaria		floribunda		species	(H. West ex Willd.) O. Berg	ICBN	Accepted
FSN_0802		en	http://creativecommons.org/publicdomain/zero/1.0/ & http://www.canadensys.net/norms	Federal University of Vicosa (UFV/LEEP)	doi:10.1007/s12224-013-9181-1; Acta bot. bras. 27(2): 270-285	http://citations.springer.com/item?doi=10.1007/s12224-011-9106-9	FSN_DynamicsPlotData_2001-2010	Observation	FSN_0802	FSN_Plot_035	2001-11-01	-20.8	-42.85	FSN_0802		http://www.tropicos.org/Name/21200261	Siparuna guianensis								Siparunaceae	Siparuna		guianensis		species	Aubl.	ICBN	Accepted
FSN_0803		en	http://creativecommons.org/publicdomain/zero/1.0/ & http://www.canadensys.net/norms	Federal University of Vicosa (UFV/LEEP)	doi:10.1007/s12224-013-9181-1; Acta bot. bras. 27(2): 270-285	http://citations.springer.com/item?doi=10.1007/s12224-011-9106-9	FSN_DynamicsPlotData_2001-2010	Observation	FSN_0803	FSN_Plot_035	2001-11-01	-20.8	-42.85	FSN_0803		http://www.tropicos.org/Name/28700727	Chrysophyllum lucentifolium								Sapotaceae	Chrysophyllum		lucentifolium		species	Cronquist	ICBN	Accepted
FSN_0804		en	http://creativecommons.org/publicdomain/zero/1.0/ & http://www.canadensys.net/norms	Federal University of Vicosa (UFV/LEEP)	doi:10.1007/s12224-013-9181-1; Acta bot. bras. 27(2): 270-285	http://citations.springer.com/item?doi=10.1007/s12224-011-9106-9	FSN_DynamicsPlotData_2001-2010	Observation	FSN_0804	FSN_Plot_035	2001-11-01	-20.8	-42.85	FSN_0804			Protium warmingiana								Burseraceae	Protium		warmingiana		species	March,L.	ICBN	No opinion
FSN_0806		en	http://creativecommons.org/publicdomain/zero/1.0/ & http://www.canadensys.net/norms	Federal University of Vicosa (UFV/LEEP)	doi:10.1007/s12224-013-9181-1; Acta bot. bras. 27(2): 270-285	http://citations.springer.com/item?doi=10.1007/s12224-011-9106-9	FSN_DynamicsPlotData_2001-2010	Observation	FSN_0806	FSN_Plot_035	2001-11-01	-20.8	-42.85	FSN_0806		http://www.tropicos.org/Name/17806000	Ocotea odorifera								Lauraceae	Ocotea		odorifera		species	Rohwer	ICBN	Accepted
FSN_0807		en	http://creativecommons.org/publicdomain/zero/1.0/ & http://www.canadensys.net/norms	Federal University of Vicosa (UFV/LEEP)	doi:10.1007/s12224-013-9181-1; Acta bot. bras. 27(2): 270-285	http://citations.springer.com/item?doi=10.1007/s12224-011-9106-9	FSN_DynamicsPlotData_2001-2010	Observation	FSN_0807	FSN_Plot_035	2001-11-01	-20.8	-42.85	FSN_0807		http://www.tropicos.org/Name/22100951	Marlierea excoriata								Myrtaceae	Marlierea		excoriata		species	Mart.	ICBN	Accepted
FSN_0808		en	http://creativecommons.org/publicdomain/zero/1.0/ & http://www.canadensys.net/norms	Federal University of Vicosa (UFV/LEEP)	doi:10.1007/s12224-013-9181-1; Acta bot. bras. 27(2): 270-285	http://citations.springer.com/item?doi=10.1007/s12224-011-9106-9	FSN_DynamicsPlotData_2001-2010	Observation	FSN_0808	FSN_Plot_035	2001-11-01	-20.8	-42.85	FSN_0808		http://www.tropicos.org/Name/20400613	Guarea macrophylla								Meliaceae	Guarea		macrophylla		species	Vahl	ICBN	Accepted
FSN_0809		en	http://creativecommons.org/publicdomain/zero/1.0/ & http://www.canadensys.net/norms	Federal University of Vicosa (UFV/LEEP)	doi:10.1007/s12224-013-9181-1; Acta bot. bras. 27(2): 270-285	http://citations.springer.com/item?doi=10.1007/s12224-011-9106-9	FSN_DynamicsPlotData_2001-2010	Observation	FSN_0809	FSN_Plot_035	2001-11-01	-20.8	-42.85	FSN_0809		http://www.tropicos.org/Name/21200261	Siparuna guianensis								Siparunaceae	Siparuna		guianensis		species	Aubl.	ICBN	Accepted
FSN_0810		en	http://creativecommons.org/publicdomain/zero/1.0/ & http://www.canadensys.net/norms	Federal University of Vicosa (UFV/LEEP)	doi:10.1007/s12224-013-9181-1; Acta bot. bras. 27(2): 270-285	http://citations.springer.com/item?doi=10.1007/s12224-011-9106-9	FSN_DynamicsPlotData_2001-2010	Observation	FSN_0810	FSN_Plot_035	2001-11-01	-20.8	-42.85	FSN_0810		http://www.tropicos.org/Name/27900394	Bathysa nicholsonii								Rubiaceae	Bathysa		nicholsonii		species	K. Schum.	ICBN	Accepted
FSN_0811		en	http://creativecommons.org/publicdomain/zero/1.0/ & http://www.canadensys.net/norms	Federal University of Vicosa (UFV/LEEP)	doi:10.1007/s12224-013-9181-1; Acta bot. bras. 27(2): 270-285	http://citations.springer.com/item?doi=10.1007/s12224-011-9106-9	FSN_DynamicsPlotData_2001-2010	Observation	FSN_0811	FSN_Plot_035	2001-11-01	-20.8	-42.85	FSN_0811		http://www.tropicos.org/Name/21301159	Sorocea bonplandii								Moraceae	Sorocea		bonplandii		species	(Baill.) W.C. Burger, Lanj. & Wess. Boer	ICBN	Accepted
FSN_0812		en	http://creativecommons.org/publicdomain/zero/1.0/ & http://www.canadensys.net/norms	Federal University of Vicosa (UFV/LEEP)	doi:10.1007/s12224-013-9181-1; Acta bot. bras. 27(2): 270-285	http://citations.springer.com/item?doi=10.1007/s12224-011-9106-9	FSN_DynamicsPlotData_2001-2010	Observation	FSN_0812	FSN_Plot_035	2001-11-01	-20.8	-42.85	FSN_0812		http://www.tropicos.org/Name/22100616	Eugenia lambertiana								Myrtaceae	Eugenia		lambertiana		species	DC.	ICBN	Accepted
FSN_0815		en	http://creativecommons.org/publicdomain/zero/1.0/ & http://www.canadensys.net/norms	Federal University of Vicosa (UFV/LEEP)	doi:10.1007/s12224-013-9181-1; Acta bot. bras. 27(2): 270-285	http://citations.springer.com/item?doi=10.1007/s12224-011-9106-9	FSN_DynamicsPlotData_2001-2010	Observation	FSN_0815	FSN_Plot_035	2001-11-01	-20.8	-42.85	FSN_0815		http://www.tropicos.org/Name/17800493	Urbanodendron verrucosum								Lauraceae	Urbanodendron		verrucosum		species	(Nees) Mez	ICBN	Accepted
FSN_0816		en	http://creativecommons.org/publicdomain/zero/1.0/ & http://www.canadensys.net/norms	Federal University of Vicosa (UFV/LEEP)	doi:10.1007/s12224-013-9181-1; Acta bot. bras. 27(2): 270-285	http://citations.springer.com/item?doi=10.1007/s12224-011-9106-9	FSN_DynamicsPlotData_2001-2010	Observation	FSN_0816	FSN_Plot_035	2001-11-01	-20.8	-42.85	FSN_0816		http://www.tropicos.org/Name/20301354	Miconia tristis								Melastomataceae	Miconia		tristis		species	Spring	ICBN	Accepted
FSN_0819		en	http://creativecommons.org/publicdomain/zero/1.0/ & http://www.canadensys.net/norms	Federal University of Vicosa (UFV/LEEP)	doi:10.1007/s12224-013-9181-1; Acta bot. bras. 27(2): 270-285	http://citations.springer.com/item?doi=10.1007/s12224-011-9106-9	FSN_DynamicsPlotData_2001-2010	Observation	FSN_0819	FSN_Plot_035	2001-11-01	-20.8	-42.85	FSN_0819		http://www.tropicos.org/Name/50240055	Sterculia curiosa								Malvaceae	Sterculia		curiosa		species	(Vell.) Taroda	ICBN	Accepted
FSN_0820		en	http://creativecommons.org/publicdomain/zero/1.0/ & http://www.canadensys.net/norms	Federal University of Vicosa (UFV/LEEP)	doi:10.1007/s12224-013-9181-1; Acta bot. bras. 27(2): 270-285	http://citations.springer.com/item?doi=10.1007/s12224-011-9106-9	FSN_DynamicsPlotData_2001-2010	Observation	FSN_0820	FSN_Plot_035	2001-11-01	-20.8	-42.85	FSN_0820		http://www.tropicos.org/Name/22500158	Pisonia ambigua								Nyctaginaceae	Pisonia		ambigua		species	Heimerl	ICBN	Accepted
FSN_0821		en	http://creativecommons.org/publicdomain/zero/1.0/ & http://www.canadensys.net/norms	Federal University of Vicosa (UFV/LEEP)	doi:10.1007/s12224-013-9181-1; Acta bot. bras. 27(2): 270-285	http://citations.springer.com/item?doi=10.1007/s12224-011-9106-9	FSN_DynamicsPlotData_2001-2010	Observation	FSN_0821	FSN_Plot_035	2001-11-01	-20.8	-42.85	FSN_0821		http://www.tropicos.org/Name/21200261	Siparuna guianensis								Siparunaceae	Siparuna		guianensis		species	Aubl.	ICBN	Accepted
FSN_0823		en	http://creativecommons.org/publicdomain/zero/1.0/ & http://www.canadensys.net/norms	Federal University of Vicosa (UFV/LEEP)	doi:10.1007/s12224-013-9181-1; Acta bot. bras. 27(2): 270-285	http://citations.springer.com/item?doi=10.1007/s12224-011-9106-9	FSN_DynamicsPlotData_2001-2010	Observation	FSN_0823	FSN_Plot_035	2001-11-01	-20.8	-42.85	FSN_0823		http://www.tropicos.org/Name/50240055	Sterculia curiosa								Malvaceae	Sterculia		curiosa		species	(Vell.) Taroda	ICBN	Accepted
FSN_0824		en	http://creativecommons.org/publicdomain/zero/1.0/ & http://www.canadensys.net/norms	Federal University of Vicosa (UFV/LEEP)	doi:10.1007/s12224-013-9181-1; Acta bot. bras. 27(2): 270-285	http://citations.springer.com/item?doi=10.1007/s12224-011-9106-9	FSN_DynamicsPlotData_2001-2010	Observation	FSN_0824	FSN_Plot_036	2001-11-01	-20.8	-42.85	FSN_0824		http://www.tropicos.org/Name/21300535	Helicostylis tomentosa								Moraceae	Helicostylis		tomentosa		species	(Poepp. & Endl.) Rusby	ICBN	Accepted
FSN_0825		en	http://creativecommons.org/publicdomain/zero/1.0/ & http://www.canadensys.net/norms	Federal University of Vicosa (UFV/LEEP)	doi:10.1007/s12224-013-9181-1; Acta bot. bras. 27(2): 270-285	http://citations.springer.com/item?doi=10.1007/s12224-011-9106-9	FSN_DynamicsPlotData_2001-2010	Observation	FSN_0825	FSN_Plot_036	2001-11-01	-20.8	-42.85	FSN_0825		http://www.tropicos.org/Name/20400613	Guarea macrophylla								Meliaceae	Guarea		macrophylla		species	Vahl	ICBN	Accepted
FSN_0827		en	http://creativecommons.org/publicdomain/zero/1.0/ & http://www.canadensys.net/norms	Federal University of Vicosa (UFV/LEEP)	doi:10.1007/s12224-013-9181-1; Acta bot. bras. 27(2): 270-285	http://citations.springer.com/item?doi=10.1007/s12224-011-9106-9	FSN_DynamicsPlotData_2001-2010	Observation	FSN_0827	FSN_Plot_036	2001-11-01	-20.8	-42.85	FSN_0827		http://www.tropicos.org/Name/1300083	Astronium fraxinifolium								Anacardiaceae	Astronium		fraxinifolium		species	Schott ex Spreng.	ICBN	Accepted
FSN_0828		en	http://creativecommons.org/publicdomain/zero/1.0/ & http://www.canadensys.net/norms	Federal University of Vicosa (UFV/LEEP)	doi:10.1007/s12224-013-9181-1; Acta bot. bras. 27(2): 270-285	http://citations.springer.com/item?doi=10.1007/s12224-011-9106-9	FSN_DynamicsPlotData_2001-2010	Observation	FSN_0828	FSN_Plot_036	2001-11-01	-20.8	-42.85	FSN_0828		http://www.tropicos.org/Name/17900002	Cariniana estrellensis								Lecythidaceae	Cariniana		estrellensis		species	(Raddi) Kuntze	ICBN	Accepted
FSN_0829		en	http://creativecommons.org/publicdomain/zero/1.0/ & http://www.canadensys.net/norms	Federal University of Vicosa (UFV/LEEP)	doi:10.1007/s12224-013-9181-1; Acta bot. bras. 27(2): 270-285	http://citations.springer.com/item?doi=10.1007/s12224-011-9106-9	FSN_DynamicsPlotData_2001-2010	Observation	FSN_0829	FSN_Plot_036	2001-11-01	-20.8	-42.85	FSN_0829		http://www.tropicos.org/Name/21200261	Siparuna guianensis								Siparunaceae	Siparuna		guianensis		species	Aubl.	ICBN	Accepted
FSN_0830		en	http://creativecommons.org/publicdomain/zero/1.0/ & http://www.canadensys.net/norms	Federal University of Vicosa (UFV/LEEP)	doi:10.1007/s12224-013-9181-1; Acta bot. bras. 27(2): 270-285	http://citations.springer.com/item?doi=10.1007/s12224-011-9106-9	FSN_DynamicsPlotData_2001-2010	Observation	FSN_0830	FSN_Plot_036	2001-11-01	-20.8	-42.85	FSN_0830		http://www.tropicos.org/Name/21200261	Siparuna guianensis								Siparunaceae	Siparuna		guianensis		species	Aubl.	ICBN	Accepted
FSN_0832		en	http://creativecommons.org/publicdomain/zero/1.0/ & http://www.canadensys.net/norms	Federal University of Vicosa (UFV/LEEP)	doi:10.1007/s12224-013-9181-1; Acta bot. bras. 27(2): 270-285	http://citations.springer.com/item?doi=10.1007/s12224-011-9106-9	FSN_DynamicsPlotData_2001-2010	Observation	FSN_0832	FSN_Plot_036	2001-11-01	-20.8	-42.85	FSN_0832		http://www.tropicos.org/Name/22105840	Marlierea teuscheriana								Myrtaceae	Marlierea		teuscheriana		species	(O. Berg) D. Legrand	ICBN	Accepted
FSN_0833		en	http://creativecommons.org/publicdomain/zero/1.0/ & http://www.canadensys.net/norms	Federal University of Vicosa (UFV/LEEP)	doi:10.1007/s12224-013-9181-1; Acta bot. bras. 27(2): 270-285	http://citations.springer.com/item?doi=10.1007/s12224-011-9106-9	FSN_DynamicsPlotData_2001-2010	Observation	FSN_0833	FSN_Plot_036	2001-11-01	-20.8	-42.85	FSN_0833		http://www.tropicos.org/Name/50197494	Pseudopiptadenia contorta								Fabaceae	Pseudopiptadenia		contorta		species	(DC.) G.P. Lewis & M.P. Lima	ICBN	Accepted
FSN_0834		en	http://creativecommons.org/publicdomain/zero/1.0/ & http://www.canadensys.net/norms	Federal University of Vicosa (UFV/LEEP)	doi:10.1007/s12224-013-9181-1; Acta bot. bras. 27(2): 270-285	http://citations.springer.com/item?doi=10.1007/s12224-011-9106-9	FSN_DynamicsPlotData_2001-2010	Observation	FSN_0834	FSN_Plot_036	2001-11-01	-20.8	-42.85	FSN_0834		http://www.tropicos.org/Name/27900296	Alseis floribunda								Rubiaceae	Alseis		floribunda		species	Schott	ICBN	Accepted
FSN_0836		en	http://creativecommons.org/publicdomain/zero/1.0/ & http://www.canadensys.net/norms	Federal University of Vicosa (UFV/LEEP)	doi:10.1007/s12224-013-9181-1; Acta bot. bras. 27(2): 270-285	http://citations.springer.com/item?doi=10.1007/s12224-011-9106-9	FSN_DynamicsPlotData_2001-2010	Observation	FSN_0836	FSN_Plot_036	2001-11-01	-20.8	-42.85	FSN_0836		http://www.tropicos.org/Name/13008387	Copaifera langsdorffii								Fabaceae	Copaifera		langsdorffii		species	Desf.	ICBN	Accepted
FSN_0837		en	http://creativecommons.org/publicdomain/zero/1.0/ & http://www.canadensys.net/norms	Federal University of Vicosa (UFV/LEEP)	doi:10.1007/s12224-013-9181-1; Acta bot. bras. 27(2): 270-285	http://citations.springer.com/item?doi=10.1007/s12224-011-9106-9	FSN_DynamicsPlotData_2001-2010	Observation	FSN_0837	FSN_Plot_036	2001-11-01	-20.8	-42.85	FSN_0837		http://www.tropicos.org/Name/21301159	Sorocea bonplandii								Moraceae	Sorocea		bonplandii		species	(Baill.) W.C. Burger, Lanj. & Wess. Boer	ICBN	Accepted
FSN_0838		en	http://creativecommons.org/publicdomain/zero/1.0/ & http://www.canadensys.net/norms	Federal University of Vicosa (UFV/LEEP)	doi:10.1007/s12224-013-9181-1; Acta bot. bras. 27(2): 270-285	http://citations.springer.com/item?doi=10.1007/s12224-011-9106-9	FSN_DynamicsPlotData_2001-2010	Observation	FSN_0838	FSN_Plot_036	2001-11-01	-20.8	-42.85	FSN_0838		http://www.tropicos.org/Name/1600178	Guatteria australis								Annonaceae	Guatteria		australis		species	A. St.-Hil.	ICBN	Accepted
FSN_0839		en	http://creativecommons.org/publicdomain/zero/1.0/ & http://www.canadensys.net/norms	Federal University of Vicosa (UFV/LEEP)	doi:10.1007/s12224-013-9181-1; Acta bot. bras. 27(2): 270-285	http://citations.springer.com/item?doi=10.1007/s12224-011-9106-9	FSN_DynamicsPlotData_2001-2010	Observation	FSN_0839	FSN_Plot_036	2001-11-01	-20.8	-42.85	FSN_0839		http://www.tropicos.org/Name/1300083	Astronium fraxinifolium								Anacardiaceae	Astronium		fraxinifolium		species	Schott ex Spreng.	ICBN	Accepted
FSN_0840		en	http://creativecommons.org/publicdomain/zero/1.0/ & http://www.canadensys.net/norms	Federal University of Vicosa (UFV/LEEP)	doi:10.1007/s12224-013-9181-1; Acta bot. bras. 27(2): 270-285	http://citations.springer.com/item?doi=10.1007/s12224-011-9106-9	FSN_DynamicsPlotData_2001-2010	Observation	FSN_0840	FSN_Plot_036	2001-11-01	-20.8	-42.85	FSN_0840		http://www.tropicos.org/Name/12800689	Alchornea glandulosa								Euphorbiaceae	Alchornea		glandulosa		species	Poepp.	ICBN	Accepted
FSN_0841		en	http://creativecommons.org/publicdomain/zero/1.0/ & http://www.canadensys.net/norms	Federal University of Vicosa (UFV/LEEP)	doi:10.1007/s12224-013-9181-1; Acta bot. bras. 27(2): 270-285	http://citations.springer.com/item?doi=10.1007/s12224-011-9106-9	FSN_DynamicsPlotData_2001-2010	Observation	FSN_0841	FSN_Plot_036	2001-11-01	-20.8	-42.85	FSN_0841		http://www.tropicos.org/Name/1300083	Astronium fraxinifolium								Anacardiaceae	Astronium		fraxinifolium		species	Schott ex Spreng.	ICBN	Accepted
FSN_0842		en	http://creativecommons.org/publicdomain/zero/1.0/ & http://www.canadensys.net/norms	Federal University of Vicosa (UFV/LEEP)	doi:10.1007/s12224-013-9181-1; Acta bot. bras. 27(2): 270-285	http://citations.springer.com/item?doi=10.1007/s12224-011-9106-9	FSN_DynamicsPlotData_2001-2010	Observation	FSN_0842	FSN_Plot_036	2001-11-01	-20.8	-42.85	FSN_0842		http://www.tropicos.org/Name/42000282	Solanaceae								Solanaceae					family	Juss.	ICBN	Accepted
FSN_0844		en	http://creativecommons.org/publicdomain/zero/1.0/ & http://www.canadensys.net/norms	Federal University of Vicosa (UFV/LEEP)	doi:10.1007/s12224-013-9181-1; Acta bot. bras. 27(2): 270-285	http://citations.springer.com/item?doi=10.1007/s12224-011-9106-9	FSN_DynamicsPlotData_2001-2010	Observation	FSN_0844	FSN_Plot_037	2001-11-01	-20.8	-42.85	FSN_0844		http://www.tropicos.org/Name/13012468	Piptadenia gonoacantha								Fabaceae	Piptadenia		gonoacantha		species	(Mart.) J.F. Macbr.	ICBN	Accepted
FSN_0845		en	http://creativecommons.org/publicdomain/zero/1.0/ & http://www.canadensys.net/norms	Federal University of Vicosa (UFV/LEEP)	doi:10.1007/s12224-013-9181-1; Acta bot. bras. 27(2): 270-285	http://citations.springer.com/item?doi=10.1007/s12224-011-9106-9	FSN_DynamicsPlotData_2001-2010	Observation	FSN_0845	FSN_Plot_037	2001-11-01	-20.8	-42.85	FSN_0845		http://www.tropicos.org/Name/21301159	Sorocea bonplandii								Moraceae	Sorocea		bonplandii		species	(Baill.) W.C. Burger, Lanj. & Wess. Boer	ICBN	Accepted
FSN_0847		en	http://creativecommons.org/publicdomain/zero/1.0/ & http://www.canadensys.net/norms	Federal University of Vicosa (UFV/LEEP)	doi:10.1007/s12224-013-9181-1; Acta bot. bras. 27(2): 270-285	http://citations.springer.com/item?doi=10.1007/s12224-011-9106-9	FSN_DynamicsPlotData_2001-2010	Observation	FSN_0847	FSN_Plot_037	2001-11-01	-20.8	-42.85	FSN_0847		http://www.tropicos.org/Name/1600178	Guatteria australis								Annonaceae	Guatteria		australis		species	A. St.-Hil.	ICBN	Accepted
FSN_0850		en	http://creativecommons.org/publicdomain/zero/1.0/ & http://www.canadensys.net/norms	Federal University of Vicosa (UFV/LEEP)	doi:10.1007/s12224-013-9181-1; Acta bot. bras. 27(2): 270-285	http://citations.springer.com/item?doi=10.1007/s12224-011-9106-9	FSN_DynamicsPlotData_2001-2010	Observation	FSN_0850	FSN_Plot_037	2001-11-01	-20.8	-42.85	FSN_0850		http://www.tropicos.org/Name/21301159	Sorocea bonplandii								Moraceae	Sorocea		bonplandii		species	(Baill.) W.C. Burger, Lanj. & Wess. Boer	ICBN	Accepted
FSN_0851		en	http://creativecommons.org/publicdomain/zero/1.0/ & http://www.canadensys.net/norms	Federal University of Vicosa (UFV/LEEP)	doi:10.1007/s12224-013-9181-1; Acta bot. bras. 27(2): 270-285	http://citations.springer.com/item?doi=10.1007/s12224-011-9106-9	FSN_DynamicsPlotData_2001-2010	Observation	FSN_0851	FSN_Plot_037	2001-11-01	-20.8	-42.85	FSN_0851		http://www.tropicos.org/Name/21200261	Siparuna guianensis								Siparunaceae	Siparuna		guianensis		species	Aubl.	ICBN	Accepted
FSN_0856		en	http://creativecommons.org/publicdomain/zero/1.0/ & http://www.canadensys.net/norms	Federal University of Vicosa (UFV/LEEP)	doi:10.1007/s12224-013-9181-1; Acta bot. bras. 27(2): 270-285	http://citations.springer.com/item?doi=10.1007/s12224-011-9106-9	FSN_DynamicsPlotData_2001-2010	Observation	FSN_0856	FSN_Plot_037	2001-11-01	-20.8	-42.85	FSN_0856		http://www.tropicos.org/Name/27906308	Rudgea myrsinifolia								Rubiaceae	Rudgea		myrsinifolia		species	Benth.	ICBN	Accepted
FSN_0857		en	http://creativecommons.org/publicdomain/zero/1.0/ & http://www.canadensys.net/norms	Federal University of Vicosa (UFV/LEEP)	doi:10.1007/s12224-013-9181-1; Acta bot. bras. 27(2): 270-285	http://citations.springer.com/item?doi=10.1007/s12224-011-9106-9	FSN_DynamicsPlotData_2001-2010	Observation	FSN_0857	FSN_Plot_037	2001-11-01	-20.8	-42.85	FSN_0857			Protium warmingiana								Burseraceae	Protium		warmingiana		species	March,L.	ICBN	No opinion
FSN_0858		en	http://creativecommons.org/publicdomain/zero/1.0/ & http://www.canadensys.net/norms	Federal University of Vicosa (UFV/LEEP)	doi:10.1007/s12224-013-9181-1; Acta bot. bras. 27(2): 270-285	http://citations.springer.com/item?doi=10.1007/s12224-011-9106-9	FSN_DynamicsPlotData_2001-2010	Observation	FSN_0858	FSN_Plot_037	2001-11-01	-20.8	-42.85	FSN_0858		http://www.tropicos.org/Name/1600178	Guatteria australis								Annonaceae	Guatteria		australis		species	A. St.-Hil.	ICBN	Accepted
FSN_0859		en	http://creativecommons.org/publicdomain/zero/1.0/ & http://www.canadensys.net/norms	Federal University of Vicosa (UFV/LEEP)	doi:10.1007/s12224-013-9181-1; Acta bot. bras. 27(2): 270-285	http://citations.springer.com/item?doi=10.1007/s12224-011-9106-9	FSN_DynamicsPlotData_2001-2010	Observation	FSN_0859	FSN_Plot_037	2001-11-01	-20.8	-42.85	FSN_0859		http://www.tropicos.org/Name/50117335	Virola gardneri								Myristicaceae	Virola		gardneri		species	(A. DC.) Warb.	ICBN	Accepted
FSN_0860		en	http://creativecommons.org/publicdomain/zero/1.0/ & http://www.canadensys.net/norms	Federal University of Vicosa (UFV/LEEP)	doi:10.1007/s12224-013-9181-1; Acta bot. bras. 27(2): 270-285	http://citations.springer.com/item?doi=10.1007/s12224-011-9106-9	FSN_DynamicsPlotData_2001-2010	Observation	FSN_0860	FSN_Plot_037	2001-11-01	-20.8	-42.85	FSN_0860		http://www.tropicos.org/Name/21200261	Siparuna guianensis								Siparunaceae	Siparuna		guianensis		species	Aubl.	ICBN	Accepted
FSN_0862		en	http://creativecommons.org/publicdomain/zero/1.0/ & http://www.canadensys.net/norms	Federal University of Vicosa (UFV/LEEP)	doi:10.1007/s12224-013-9181-1; Acta bot. bras. 27(2): 270-285	http://citations.springer.com/item?doi=10.1007/s12224-011-9106-9	FSN_DynamicsPlotData_2001-2010	Observation	FSN_0862	FSN_Plot_037	2001-11-01	-20.8	-42.85	FSN_0862		http://www.tropicos.org/Name/22101282	Myrcia pubipetala								Myrtaceae	Myrcia		pubipetala		species	Miq.	ICBN	Accepted
FSN_0863		en	http://creativecommons.org/publicdomain/zero/1.0/ & http://www.canadensys.net/norms	Federal University of Vicosa (UFV/LEEP)	doi:10.1007/s12224-013-9181-1; Acta bot. bras. 27(2): 270-285	http://citations.springer.com/item?doi=10.1007/s12224-011-9106-9	FSN_DynamicsPlotData_2001-2010	Observation	FSN_0863	FSN_Plot_037	2001-11-01	-20.8	-42.85	FSN_0863		http://www.tropicos.org/Name/17803080	Ocotea silvestris								Lauraceae	Ocotea		silvestris		species	Vattimo	ICBN	Accepted
FSN_0866		en	http://creativecommons.org/publicdomain/zero/1.0/ & http://www.canadensys.net/norms	Federal University of Vicosa (UFV/LEEP)	doi:10.1007/s12224-013-9181-1; Acta bot. bras. 27(2): 270-285	http://citations.springer.com/item?doi=10.1007/s12224-011-9106-9	FSN_DynamicsPlotData_2001-2010	Observation	FSN_0866	FSN_Plot_037	2001-11-01	-20.8	-42.85	FSN_0866		http://www.tropicos.org/Name/1600178	Guatteria australis								Annonaceae	Guatteria		australis		species	A. St.-Hil.	ICBN	Accepted
FSN_0867		en	http://creativecommons.org/publicdomain/zero/1.0/ & http://www.canadensys.net/norms	Federal University of Vicosa (UFV/LEEP)	doi:10.1007/s12224-013-9181-1; Acta bot. bras. 27(2): 270-285	http://citations.springer.com/item?doi=10.1007/s12224-011-9106-9	FSN_DynamicsPlotData_2001-2010	Observation	FSN_0867	FSN_Plot_037	2001-11-01	-20.8	-42.85	FSN_0867		http://www.tropicos.org/Name/17802636	Phyllostemonodaphne geminiflora								Lauraceae	Phyllostemonodaphne		geminiflora		species	(Mez) Kosterm.	ICBN	Accepted
FSN_0868		en	http://creativecommons.org/publicdomain/zero/1.0/ & http://www.canadensys.net/norms	Federal University of Vicosa (UFV/LEEP)	doi:10.1007/s12224-013-9181-1; Acta bot. bras. 27(2): 270-285	http://citations.springer.com/item?doi=10.1007/s12224-011-9106-9	FSN_DynamicsPlotData_2001-2010	Observation	FSN_0868	FSN_Plot_037	2001-11-01	-20.8	-42.85	FSN_0868		http://www.tropicos.org/Name/21301159	Sorocea bonplandii								Moraceae	Sorocea		bonplandii		species	(Baill.) W.C. Burger, Lanj. & Wess. Boer	ICBN	Accepted
FSN_0869		en	http://creativecommons.org/publicdomain/zero/1.0/ & http://www.canadensys.net/norms	Federal University of Vicosa (UFV/LEEP)	doi:10.1007/s12224-013-9181-1; Acta bot. bras. 27(2): 270-285	http://citations.springer.com/item?doi=10.1007/s12224-011-9106-9	FSN_DynamicsPlotData_2001-2010	Observation	FSN_0869	FSN_Plot_037	2001-11-01	-20.8	-42.85	FSN_0869		http://www.tropicos.org/Name/22105840	Marlierea teuscheriana								Myrtaceae	Marlierea		teuscheriana		species	(O. Berg) D. Legrand	ICBN	Accepted
FSN_0870		en	http://creativecommons.org/publicdomain/zero/1.0/ & http://www.canadensys.net/norms	Federal University of Vicosa (UFV/LEEP)	doi:10.1007/s12224-013-9181-1; Acta bot. bras. 27(2): 270-285	http://citations.springer.com/item?doi=10.1007/s12224-011-9106-9	FSN_DynamicsPlotData_2001-2010	Observation	FSN_0870	FSN_Plot_037	2001-11-01	-20.8	-42.85	FSN_0870			Protium warmingiana								Burseraceae	Protium		warmingiana		species	March,L.	ICBN	No opinion
FSN_0871		en	http://creativecommons.org/publicdomain/zero/1.0/ & http://www.canadensys.net/norms	Federal University of Vicosa (UFV/LEEP)	doi:10.1007/s12224-013-9181-1; Acta bot. bras. 27(2): 270-285	http://citations.springer.com/item?doi=10.1007/s12224-011-9106-9	FSN_DynamicsPlotData_2001-2010	Observation	FSN_0871	FSN_Plot_038	2001-11-01	-20.8	-42.85	FSN_0871		http://www.tropicos.org/Name/42000133	Salicaceae								Salicaceae					family	Mirb.	ICBN	Accepted
FSN_0872		en	http://creativecommons.org/publicdomain/zero/1.0/ & http://www.canadensys.net/norms	Federal University of Vicosa (UFV/LEEP)	doi:10.1007/s12224-013-9181-1; Acta bot. bras. 27(2): 270-285	http://citations.springer.com/item?doi=10.1007/s12224-011-9106-9	FSN_DynamicsPlotData_2001-2010	Observation	FSN_0872	FSN_Plot_038	2001-11-01	-20.8	-42.85	FSN_0872			Protium warmingiana								Burseraceae	Protium		warmingiana		species	March,L.	ICBN	No opinion
FSN_0873		en	http://creativecommons.org/publicdomain/zero/1.0/ & http://www.canadensys.net/norms	Federal University of Vicosa (UFV/LEEP)	doi:10.1007/s12224-013-9181-1; Acta bot. bras. 27(2): 270-285	http://citations.springer.com/item?doi=10.1007/s12224-011-9106-9	FSN_DynamicsPlotData_2001-2010	Observation	FSN_0873	FSN_Plot_038	2001-11-01	-20.8	-42.85	FSN_0873			Protium warmingiana								Burseraceae	Protium		warmingiana		species	March,L.	ICBN	No opinion
FSN_0874		en	http://creativecommons.org/publicdomain/zero/1.0/ & http://www.canadensys.net/norms	Federal University of Vicosa (UFV/LEEP)	doi:10.1007/s12224-013-9181-1; Acta bot. bras. 27(2): 270-285	http://citations.springer.com/item?doi=10.1007/s12224-011-9106-9	FSN_DynamicsPlotData_2001-2010	Observation	FSN_0874	FSN_Plot_038	2001-11-01	-20.8	-42.85	FSN_0874		http://www.tropicos.org/Name/17803288	Cinnamomum glaziovii								Lauraceae	Cinnamomum		glaziovii		species	(Mez) Kosterm.	ICBN	Accepted
FSN_0876		en	http://creativecommons.org/publicdomain/zero/1.0/ & http://www.canadensys.net/norms	Federal University of Vicosa (UFV/LEEP)	doi:10.1007/s12224-013-9181-1; Acta bot. bras. 27(2): 270-285	http://citations.springer.com/item?doi=10.1007/s12224-011-9106-9	FSN_DynamicsPlotData_2001-2010	Observation	FSN_0876	FSN_Plot_038	2001-11-01	-20.8	-42.85	FSN_0876		http://www.tropicos.org/Name/22101783	Myrciaria floribunda								Myrtaceae	Myrciaria		floribunda		species	(H. West ex Willd.) O. Berg	ICBN	Accepted
FSN_0877		en	http://creativecommons.org/publicdomain/zero/1.0/ & http://www.canadensys.net/norms	Federal University of Vicosa (UFV/LEEP)	doi:10.1007/s12224-013-9181-1; Acta bot. bras. 27(2): 270-285	http://citations.springer.com/item?doi=10.1007/s12224-011-9106-9	FSN_DynamicsPlotData_2001-2010	Observation	FSN_0877	FSN_Plot_038	2001-11-01	-20.8	-42.85	FSN_0877		http://www.tropicos.org/Name/6100046	Jacaratia spinosa								Caricaceae	Jacaratia		spinosa		species	(Aubl.) A. DC.	ICBN	Accepted
FSN_0878		en	http://creativecommons.org/publicdomain/zero/1.0/ & http://www.canadensys.net/norms	Federal University of Vicosa (UFV/LEEP)	doi:10.1007/s12224-013-9181-1; Acta bot. bras. 27(2): 270-285	http://citations.springer.com/item?doi=10.1007/s12224-011-9106-9	FSN_DynamicsPlotData_2001-2010	Observation	FSN_0878	FSN_Plot_038	2001-11-01	-20.8	-42.85	FSN_0878		http://www.tropicos.org/Name/3900746	Ceiba speciosa								Malvaceae	Ceiba		speciosa		species	(A. St.-Hil.) Ravenna	ICBN	Accepted
FSN_0879		en	http://creativecommons.org/publicdomain/zero/1.0/ & http://www.canadensys.net/norms	Federal University of Vicosa (UFV/LEEP)	doi:10.1007/s12224-013-9181-1; Acta bot. bras. 27(2): 270-285	http://citations.springer.com/item?doi=10.1007/s12224-011-9106-9	FSN_DynamicsPlotData_2001-2010	Observation	FSN_0879	FSN_Plot_038	2001-11-01	-20.8	-42.85	FSN_0879			Protium warmingiana								Burseraceae	Protium		warmingiana		species	March,L.	ICBN	No opinion
FSN_0880		en	http://creativecommons.org/publicdomain/zero/1.0/ & http://www.canadensys.net/norms	Federal University of Vicosa (UFV/LEEP)	doi:10.1007/s12224-013-9181-1; Acta bot. bras. 27(2): 270-285	http://citations.springer.com/item?doi=10.1007/s12224-011-9106-9	FSN_DynamicsPlotData_2001-2010	Observation	FSN_0880	FSN_Plot_038	2001-11-01	-20.8	-42.85	FSN_0880		http://www.tropicos.org/Name/21301159	Sorocea bonplandii								Moraceae	Sorocea		bonplandii		species	(Baill.) W.C. Burger, Lanj. & Wess. Boer	ICBN	Accepted
FSN_0881		en	http://creativecommons.org/publicdomain/zero/1.0/ & http://www.canadensys.net/norms	Federal University of Vicosa (UFV/LEEP)	doi:10.1007/s12224-013-9181-1; Acta bot. bras. 27(2): 270-285	http://citations.springer.com/item?doi=10.1007/s12224-011-9106-9	FSN_DynamicsPlotData_2001-2010	Observation	FSN_0881	FSN_Plot_038	2001-11-01	-20.8	-42.85	FSN_0881			Protium warmingiana								Burseraceae	Protium		warmingiana		species	March,L.	ICBN	No opinion
FSN_0882		en	http://creativecommons.org/publicdomain/zero/1.0/ & http://www.canadensys.net/norms	Federal University of Vicosa (UFV/LEEP)	doi:10.1007/s12224-013-9181-1; Acta bot. bras. 27(2): 270-285	http://citations.springer.com/item?doi=10.1007/s12224-011-9106-9	FSN_DynamicsPlotData_2001-2010	Observation	FSN_0882	FSN_Plot_038	2001-11-01	-20.8	-42.85	FSN_0882		http://www.tropicos.org/Name/17806000	Ocotea odorifera								Lauraceae	Ocotea		odorifera		species	Rohwer	ICBN	Accepted
FSN_0883		en	http://creativecommons.org/publicdomain/zero/1.0/ & http://www.canadensys.net/norms	Federal University of Vicosa (UFV/LEEP)	doi:10.1007/s12224-013-9181-1; Acta bot. bras. 27(2): 270-285	http://citations.springer.com/item?doi=10.1007/s12224-011-9106-9	FSN_DynamicsPlotData_2001-2010	Observation	FSN_0883	FSN_Plot_038	2001-11-01	-20.8	-42.85	FSN_0883		http://www.tropicos.org/Name/50264047	Lafoensia glyptocarpa								Lythraceae	Lafoensia		glyptocarpa		species	Koehne	ICBN	Accepted
FSN_0885		en	http://creativecommons.org/publicdomain/zero/1.0/ & http://www.canadensys.net/norms	Federal University of Vicosa (UFV/LEEP)	doi:10.1007/s12224-013-9181-1; Acta bot. bras. 27(2): 270-285	http://citations.springer.com/item?doi=10.1007/s12224-011-9106-9	FSN_DynamicsPlotData_2001-2010	Observation	FSN_0885	FSN_Plot_038	2001-11-01	-20.8	-42.85	FSN_0885		http://www.tropicos.org/Name/7400092	Hirtella hebeclada								Chrysobalanaceae	Hirtella		hebeclada		species	Moric. ex DC.	ICBN	Accepted
FSN_0886		en	http://creativecommons.org/publicdomain/zero/1.0/ & http://www.canadensys.net/norms	Federal University of Vicosa (UFV/LEEP)	doi:10.1007/s12224-013-9181-1; Acta bot. bras. 27(2): 270-285	http://citations.springer.com/item?doi=10.1007/s12224-011-9106-9	FSN_DynamicsPlotData_2001-2010	Observation	FSN_0886	FSN_Plot_038	2001-11-01	-20.8	-42.85	FSN_0886		http://www.tropicos.org/Name/22101177	Myrcia laxiflora								Myrtaceae	Myrcia		laxiflora		species	Cambess.	ICBN	Accepted
FSN_0887		en	http://creativecommons.org/publicdomain/zero/1.0/ & http://www.canadensys.net/norms	Federal University of Vicosa (UFV/LEEP)	doi:10.1007/s12224-013-9181-1; Acta bot. bras. 27(2): 270-285	http://citations.springer.com/item?doi=10.1007/s12224-011-9106-9	FSN_DynamicsPlotData_2001-2010	Observation	FSN_0887	FSN_Plot_038	2001-11-01	-20.8	-42.85	FSN_0887		http://www.tropicos.org/Name/21200261	Siparuna guianensis								Siparunaceae	Siparuna		guianensis		species	Aubl.	ICBN	Accepted
FSN_0888		en	http://creativecommons.org/publicdomain/zero/1.0/ & http://www.canadensys.net/norms	Federal University of Vicosa (UFV/LEEP)	doi:10.1007/s12224-013-9181-1; Acta bot. bras. 27(2): 270-285	http://citations.springer.com/item?doi=10.1007/s12224-011-9106-9	FSN_DynamicsPlotData_2001-2010	Observation	FSN_0888	FSN_Plot_039	2001-11-01	-20.8	-42.85	FSN_0888		http://www.tropicos.org/Name/27900394	Bathysa nicholsonii								Rubiaceae	Bathysa		nicholsonii		species	K. Schum.	ICBN	Accepted
FSN_0889		en	http://creativecommons.org/publicdomain/zero/1.0/ & http://www.canadensys.net/norms	Federal University of Vicosa (UFV/LEEP)	doi:10.1007/s12224-013-9181-1; Acta bot. bras. 27(2): 270-285	http://citations.springer.com/item?doi=10.1007/s12224-011-9106-9	FSN_DynamicsPlotData_2001-2010	Observation	FSN_0889	FSN_Plot_039	2001-11-01	-20.8	-42.85	FSN_0889			Protium warmingiana								Burseraceae	Protium		warmingiana		species	March,L.	ICBN	No opinion
FSN_0890		en	http://creativecommons.org/publicdomain/zero/1.0/ & http://www.canadensys.net/norms	Federal University of Vicosa (UFV/LEEP)	doi:10.1007/s12224-013-9181-1; Acta bot. bras. 27(2): 270-285	http://citations.springer.com/item?doi=10.1007/s12224-011-9106-9	FSN_DynamicsPlotData_2001-2010	Observation	FSN_0890	FSN_Plot_039	2001-11-01	-20.8	-42.85	FSN_0890		http://www.tropicos.org/Name/50264047	Lafoensia glyptocarpa								Lythraceae	Lafoensia		glyptocarpa		species	Koehne	ICBN	Accepted
FSN_0891		en	http://creativecommons.org/publicdomain/zero/1.0/ & http://www.canadensys.net/norms	Federal University of Vicosa (UFV/LEEP)	doi:10.1007/s12224-013-9181-1; Acta bot. bras. 27(2): 270-285	http://citations.springer.com/item?doi=10.1007/s12224-011-9106-9	FSN_DynamicsPlotData_2001-2010	Observation	FSN_0891	FSN_Plot_039	2001-11-01	-20.8	-42.85	FSN_0891		http://www.tropicos.org/Name/17803080	Ocotea silvestris								Lauraceae	Ocotea		silvestris		species	Vattimo	ICBN	Accepted
FSN_0892		en	http://creativecommons.org/publicdomain/zero/1.0/ & http://www.canadensys.net/norms	Federal University of Vicosa (UFV/LEEP)	doi:10.1007/s12224-013-9181-1; Acta bot. bras. 27(2): 270-285	http://citations.springer.com/item?doi=10.1007/s12224-011-9106-9	FSN_DynamicsPlotData_2001-2010	Observation	FSN_0892	FSN_Plot_039	2001-11-01	-20.8	-42.85	FSN_0892		http://www.tropicos.org/Name/2400454	Euterpe edulis								Arecaceae	Euterpe		edulis		species	Mart.	ICBN	Accepted
FSN_0893		en	http://creativecommons.org/publicdomain/zero/1.0/ & http://www.canadensys.net/norms	Federal University of Vicosa (UFV/LEEP)	doi:10.1007/s12224-013-9181-1; Acta bot. bras. 27(2): 270-285	http://citations.springer.com/item?doi=10.1007/s12224-011-9106-9	FSN_DynamicsPlotData_2001-2010	Observation	FSN_0893	FSN_Plot_039	2001-11-01	-20.8	-42.85	FSN_0893			Protium warmingiana								Burseraceae	Protium		warmingiana		species	March,L.	ICBN	No opinion
FSN_0894		en	http://creativecommons.org/publicdomain/zero/1.0/ & http://www.canadensys.net/norms	Federal University of Vicosa (UFV/LEEP)	doi:10.1007/s12224-013-9181-1; Acta bot. bras. 27(2): 270-285	http://citations.springer.com/item?doi=10.1007/s12224-011-9106-9	FSN_DynamicsPlotData_2001-2010	Observation	FSN_0894	FSN_Plot_039	2001-11-01	-20.8	-42.85	FSN_0894		http://www.tropicos.org/Name/50167503	Tetrastylidium grandifolium								Olacaceae	Tetrastylidium		grandifolium		species	(Baill.) Sleumer	ICBN	Accepted
FSN_0895		en	http://creativecommons.org/publicdomain/zero/1.0/ & http://www.canadensys.net/norms	Federal University of Vicosa (UFV/LEEP)	doi:10.1007/s12224-013-9181-1; Acta bot. bras. 27(2): 270-285	http://citations.springer.com/item?doi=10.1007/s12224-011-9106-9	FSN_DynamicsPlotData_2001-2010	Observation	FSN_0895	FSN_Plot_039	2001-11-01	-20.8	-42.85	FSN_0895		http://www.tropicos.org/Name/22101783	Myrciaria floribunda								Myrtaceae	Myrciaria		floribunda		species	(H. West ex Willd.) O. Berg	ICBN	Accepted
FSN_0896		en	http://creativecommons.org/publicdomain/zero/1.0/ & http://www.canadensys.net/norms	Federal University of Vicosa (UFV/LEEP)	doi:10.1007/s12224-013-9181-1; Acta bot. bras. 27(2): 270-285	http://citations.springer.com/item?doi=10.1007/s12224-011-9106-9	FSN_DynamicsPlotData_2001-2010	Observation	FSN_0896	FSN_Plot_039	2001-11-01	-20.8	-42.85	FSN_0896		http://www.tropicos.org/Name/50117335	Virola gardneri								Myristicaceae	Virola		gardneri		species	(A. DC.) Warb.	ICBN	Accepted
FSN_0897		en	http://creativecommons.org/publicdomain/zero/1.0/ & http://www.canadensys.net/norms	Federal University of Vicosa (UFV/LEEP)	doi:10.1007/s12224-013-9181-1; Acta bot. bras. 27(2): 270-285	http://citations.springer.com/item?doi=10.1007/s12224-011-9106-9	FSN_DynamicsPlotData_2001-2010	Observation	FSN_0897	FSN_Plot_039	2001-11-01	-20.8	-42.85	FSN_0897		http://www.tropicos.org/Name/21200261	Siparuna guianensis								Siparunaceae	Siparuna		guianensis		species	Aubl.	ICBN	Accepted
FSN_0898		en	http://creativecommons.org/publicdomain/zero/1.0/ & http://www.canadensys.net/norms	Federal University of Vicosa (UFV/LEEP)	doi:10.1007/s12224-013-9181-1; Acta bot. bras. 27(2): 270-285	http://citations.springer.com/item?doi=10.1007/s12224-011-9106-9	FSN_DynamicsPlotData_2001-2010	Observation	FSN_0898	FSN_Plot_039	2001-11-01	-20.8	-42.85	FSN_0898		http://www.tropicos.org/Name/22101783	Myrciaria floribunda								Myrtaceae	Myrciaria		floribunda		species	(H. West ex Willd.) O. Berg	ICBN	Accepted
FSN_0899		en	http://creativecommons.org/publicdomain/zero/1.0/ & http://www.canadensys.net/norms	Federal University of Vicosa (UFV/LEEP)	doi:10.1007/s12224-013-9181-1; Acta bot. bras. 27(2): 270-285	http://citations.springer.com/item?doi=10.1007/s12224-011-9106-9	FSN_DynamicsPlotData_2001-2010	Observation	FSN_0899	FSN_Plot_039	2001-11-01	-20.8	-42.85	FSN_0899			Protium warmingiana								Burseraceae	Protium		warmingiana		species	March,L.	ICBN	No opinion
FSN_0901		en	http://creativecommons.org/publicdomain/zero/1.0/ & http://www.canadensys.net/norms	Federal University of Vicosa (UFV/LEEP)	doi:10.1007/s12224-013-9181-1; Acta bot. bras. 27(2): 270-285	http://citations.springer.com/item?doi=10.1007/s12224-011-9106-9	FSN_DynamicsPlotData_2001-2010	Observation	FSN_0901	FSN_Plot_039	2001-11-01	-20.8	-42.85	FSN_0901			Protium warmingiana								Burseraceae	Protium		warmingiana		species	March,L.	ICBN	No opinion
FSN_0902		en	http://creativecommons.org/publicdomain/zero/1.0/ & http://www.canadensys.net/norms	Federal University of Vicosa (UFV/LEEP)	doi:10.1007/s12224-013-9181-1; Acta bot. bras. 27(2): 270-285	http://citations.springer.com/item?doi=10.1007/s12224-011-9106-9	FSN_DynamicsPlotData_2001-2010	Observation	FSN_0902	FSN_Plot_039	2001-11-01	-20.8	-42.85	FSN_0902		http://www.tropicos.org/Name/1600178	Guatteria australis								Annonaceae	Guatteria		australis		species	A. St.-Hil.	ICBN	Accepted
FSN_0903		en	http://creativecommons.org/publicdomain/zero/1.0/ & http://www.canadensys.net/norms	Federal University of Vicosa (UFV/LEEP)	doi:10.1007/s12224-013-9181-1; Acta bot. bras. 27(2): 270-285	http://citations.springer.com/item?doi=10.1007/s12224-011-9106-9	FSN_DynamicsPlotData_2001-2010	Observation	FSN_0903	FSN_Plot_039	2001-11-01	-20.8	-42.85	FSN_0903		http://www.tropicos.org/Name/17802636	Phyllostemonodaphne geminiflora								Lauraceae	Phyllostemonodaphne		geminiflora		species	(Mez) Kosterm.	ICBN	Accepted
FSN_0904		en	http://creativecommons.org/publicdomain/zero/1.0/ & http://www.canadensys.net/norms	Federal University of Vicosa (UFV/LEEP)	doi:10.1007/s12224-013-9181-1; Acta bot. bras. 27(2): 270-285	http://citations.springer.com/item?doi=10.1007/s12224-011-9106-9	FSN_DynamicsPlotData_2001-2010	Observation	FSN_0904	FSN_Plot_039	2001-11-01	-20.8	-42.85	FSN_0904		http://www.tropicos.org/Name/17800205	Ocotea dispersa								Lauraceae	Ocotea		dispersa		species	(Nees & Mart.) Mez	ICBN	Accepted
FSN_0905		en	http://creativecommons.org/publicdomain/zero/1.0/ & http://www.canadensys.net/norms	Federal University of Vicosa (UFV/LEEP)	doi:10.1007/s12224-013-9181-1; Acta bot. bras. 27(2): 270-285	http://citations.springer.com/item?doi=10.1007/s12224-011-9106-9	FSN_DynamicsPlotData_2001-2010	Observation	FSN_0905	FSN_Plot_039	2001-11-01	-20.8	-42.85	FSN_0905		http://www.tropicos.org/Name/22100951	Marlierea excoriata								Myrtaceae	Marlierea		excoriata		species	Mart.	ICBN	Accepted
FSN_0906		en	http://creativecommons.org/publicdomain/zero/1.0/ & http://www.canadensys.net/norms	Federal University of Vicosa (UFV/LEEP)	doi:10.1007/s12224-013-9181-1; Acta bot. bras. 27(2): 270-285	http://citations.springer.com/item?doi=10.1007/s12224-011-9106-9	FSN_DynamicsPlotData_2001-2010	Observation	FSN_0906	FSN_Plot_039	2001-11-01	-20.8	-42.85	FSN_0906		http://www.tropicos.org/Name/17803080	Ocotea silvestris								Lauraceae	Ocotea		silvestris		species	Vattimo	ICBN	Accepted
FSN_0907		en	http://creativecommons.org/publicdomain/zero/1.0/ & http://www.canadensys.net/norms	Federal University of Vicosa (UFV/LEEP)	doi:10.1007/s12224-013-9181-1; Acta bot. bras. 27(2): 270-285	http://citations.springer.com/item?doi=10.1007/s12224-011-9106-9	FSN_DynamicsPlotData_2001-2010	Observation	FSN_0907	FSN_Plot_039	2001-11-01	-20.8	-42.85	FSN_0907			Protium warmingiana								Burseraceae	Protium		warmingiana		species	March,L.	ICBN	No opinion
FSN_0909		en	http://creativecommons.org/publicdomain/zero/1.0/ & http://www.canadensys.net/norms	Federal University of Vicosa (UFV/LEEP)	doi:10.1007/s12224-013-9181-1; Acta bot. bras. 27(2): 270-285	http://citations.springer.com/item?doi=10.1007/s12224-011-9106-9	FSN_DynamicsPlotData_2001-2010	Observation	FSN_0909	FSN_Plot_040	2001-11-01	-20.8	-42.85	FSN_0909		http://www.tropicos.org/Name/21301591	Clarisia ilicifolia								Moraceae	Clarisia		ilicifolia		species	(Spreng.) Lanj. & Rossberg	ICBN	Accepted
FSN_0910		en	http://creativecommons.org/publicdomain/zero/1.0/ & http://www.canadensys.net/norms	Federal University of Vicosa (UFV/LEEP)	doi:10.1007/s12224-013-9181-1; Acta bot. bras. 27(2): 270-285	http://citations.springer.com/item?doi=10.1007/s12224-011-9106-9	FSN_DynamicsPlotData_2001-2010	Observation	FSN_0910	FSN_Plot_040	2001-11-01	-20.8	-42.85	FSN_0910		http://www.tropicos.org/Name/22101177	Myrcia laxiflora								Myrtaceae	Myrcia		laxiflora		species	Cambess.	ICBN	Accepted
FSN_0911		en	http://creativecommons.org/publicdomain/zero/1.0/ & http://www.canadensys.net/norms	Federal University of Vicosa (UFV/LEEP)	doi:10.1007/s12224-013-9181-1; Acta bot. bras. 27(2): 270-285	http://citations.springer.com/item?doi=10.1007/s12224-011-9106-9	FSN_DynamicsPlotData_2001-2010	Observation	FSN_0911	FSN_Plot_040	2001-11-01	-20.8	-42.85	FSN_0911		http://www.tropicos.org/Name/13008387	Copaifera langsdorffii								Fabaceae	Copaifera		langsdorffii		species	Desf.	ICBN	Accepted
FSN_0912		en	http://creativecommons.org/publicdomain/zero/1.0/ & http://www.canadensys.net/norms	Federal University of Vicosa (UFV/LEEP)	doi:10.1007/s12224-013-9181-1; Acta bot. bras. 27(2): 270-285	http://citations.springer.com/item?doi=10.1007/s12224-011-9106-9	FSN_DynamicsPlotData_2001-2010	Observation	FSN_0912	FSN_Plot_040	2001-11-01	-20.8	-42.85	FSN_0912		http://www.tropicos.org/Name/21301591	Clarisia ilicifolia								Moraceae	Clarisia		ilicifolia		species	(Spreng.) Lanj. & Rossberg	ICBN	Accepted
FSN_0914		en	http://creativecommons.org/publicdomain/zero/1.0/ & http://www.canadensys.net/norms	Federal University of Vicosa (UFV/LEEP)	doi:10.1007/s12224-013-9181-1; Acta bot. bras. 27(2): 270-285	http://citations.springer.com/item?doi=10.1007/s12224-011-9106-9	FSN_DynamicsPlotData_2001-2010	Observation	FSN_0914	FSN_Plot_040	2001-11-01	-20.8	-42.85	FSN_0914			Protium warmingiana								Burseraceae	Protium		warmingiana		species	March,L.	ICBN	No opinion
FSN_0915		en	http://creativecommons.org/publicdomain/zero/1.0/ & http://www.canadensys.net/norms	Federal University of Vicosa (UFV/LEEP)	doi:10.1007/s12224-013-9181-1; Acta bot. bras. 27(2): 270-285	http://citations.springer.com/item?doi=10.1007/s12224-011-9106-9	FSN_DynamicsPlotData_2001-2010	Observation	FSN_0915	FSN_Plot_040	2001-11-01	-20.8	-42.85	FSN_0915		http://www.tropicos.org/Name/22100951	Marlierea excoriata								Myrtaceae	Marlierea		excoriata		species	Mart.	ICBN	Accepted
FSN_0916		en	http://creativecommons.org/publicdomain/zero/1.0/ & http://www.canadensys.net/norms	Federal University of Vicosa (UFV/LEEP)	doi:10.1007/s12224-013-9181-1; Acta bot. bras. 27(2): 270-285	http://citations.springer.com/item?doi=10.1007/s12224-011-9106-9	FSN_DynamicsPlotData_2001-2010	Observation	FSN_0916	FSN_Plot_040	2001-11-01	-20.8	-42.85	FSN_0916		http://www.tropicos.org/Name/20400208	Trichilia catigua								Meliaceae	Trichilia		catigua		species	A. Juss.	ICBN	Accepted
FSN_0917		en	http://creativecommons.org/publicdomain/zero/1.0/ & http://www.canadensys.net/norms	Federal University of Vicosa (UFV/LEEP)	doi:10.1007/s12224-013-9181-1; Acta bot. bras. 27(2): 270-285	http://citations.springer.com/item?doi=10.1007/s12224-011-9106-9	FSN_DynamicsPlotData_2001-2010	Observation	FSN_0917	FSN_Plot_040	2001-11-01	-20.8	-42.85	FSN_0917		http://www.tropicos.org/Name/1600178	Guatteria australis								Annonaceae	Guatteria		australis		species	A. St.-Hil.	ICBN	Accepted
FSN_0918		en	http://creativecommons.org/publicdomain/zero/1.0/ & http://www.canadensys.net/norms	Federal University of Vicosa (UFV/LEEP)	doi:10.1007/s12224-013-9181-1; Acta bot. bras. 27(2): 270-285	http://citations.springer.com/item?doi=10.1007/s12224-011-9106-9	FSN_DynamicsPlotData_2001-2010	Observation	FSN_0918	FSN_Plot_040	2001-11-01	-20.8	-42.85	FSN_0918		http://www.tropicos.org/Name/1800144	Aspidosperma polyneuron								Apocynaceae	Aspidosperma		polyneuron		species	M?ll. Arg.	ICBN	Accepted
FSN_0919		en	http://creativecommons.org/publicdomain/zero/1.0/ & http://www.canadensys.net/norms	Federal University of Vicosa (UFV/LEEP)	doi:10.1007/s12224-013-9181-1; Acta bot. bras. 27(2): 270-285	http://citations.springer.com/item?doi=10.1007/s12224-011-9106-9	FSN_DynamicsPlotData_2001-2010	Observation	FSN_0919	FSN_Plot_040	2001-11-01	-20.8	-42.85	FSN_0919		http://www.tropicos.org/Name/21301159	Sorocea bonplandii								Moraceae	Sorocea		bonplandii		species	(Baill.) W.C. Burger, Lanj. & Wess. Boer	ICBN	Accepted
FSN_0920		en	http://creativecommons.org/publicdomain/zero/1.0/ & http://www.canadensys.net/norms	Federal University of Vicosa (UFV/LEEP)	doi:10.1007/s12224-013-9181-1; Acta bot. bras. 27(2): 270-285	http://citations.springer.com/item?doi=10.1007/s12224-011-9106-9	FSN_DynamicsPlotData_2001-2010	Observation	FSN_0920	FSN_Plot_040	2001-11-01	-20.8	-42.85	FSN_0920		http://www.tropicos.org/Name/13012008	Peltophorum dubium								Fabaceae	Peltophorum		dubium		species	(Spreng.) Taub.	ICBN	Accepted
FSN_0921		en	http://creativecommons.org/publicdomain/zero/1.0/ & http://www.canadensys.net/norms	Federal University of Vicosa (UFV/LEEP)	doi:10.1007/s12224-013-9181-1; Acta bot. bras. 27(2): 270-285	http://citations.springer.com/item?doi=10.1007/s12224-011-9106-9	FSN_DynamicsPlotData_2001-2010	Observation	FSN_0921	FSN_Plot_040	2001-11-01	-20.8	-42.85	FSN_0921		http://www.tropicos.org/Name/2400454	Euterpe edulis								Arecaceae	Euterpe		edulis		species	Mart.	ICBN	Accepted
FSN_0922		en	http://creativecommons.org/publicdomain/zero/1.0/ & http://www.canadensys.net/norms	Federal University of Vicosa (UFV/LEEP)	doi:10.1007/s12224-013-9181-1; Acta bot. bras. 27(2): 270-285	http://citations.springer.com/item?doi=10.1007/s12224-011-9106-9	FSN_DynamicsPlotData_2001-2010	Observation	FSN_0922	FSN_Plot_040	2001-11-01	-20.8	-42.85	FSN_0922		http://www.tropicos.org/Name/13015687	Andira fraxinifolia								Fabaceae	Andira		fraxinifolia		species	Benth.	ICBN	Accepted
FSN_0925		en	http://creativecommons.org/publicdomain/zero/1.0/ & http://www.canadensys.net/norms	Federal University of Vicosa (UFV/LEEP)	doi:10.1007/s12224-013-9181-1; Acta bot. bras. 27(2): 270-285	http://citations.springer.com/item?doi=10.1007/s12224-011-9106-9	FSN_DynamicsPlotData_2001-2010	Observation	FSN_0925	FSN_Plot_040	2001-11-01	-20.8	-42.85	FSN_0925		http://www.tropicos.org/Name/22000320	Stylogyne pauciflora								Primulaceae	Stylogyne		pauciflora		species	Mez	ICBN	Accepted
FSN_0926		en	http://creativecommons.org/publicdomain/zero/1.0/ & http://www.canadensys.net/norms	Federal University of Vicosa (UFV/LEEP)	doi:10.1007/s12224-013-9181-1; Acta bot. bras. 27(2): 270-285	http://citations.springer.com/item?doi=10.1007/s12224-011-9106-9	FSN_DynamicsPlotData_2001-2010	Observation	FSN_0926	FSN_Plot_040	2001-11-01	-20.8	-42.85	FSN_0926		http://www.tropicos.org/Name/13200173	Casearia ulmifolia								Salicaceae	Casearia		ulmifolia		species	Vahl ex Vent.	ICBN	Accepted
FSN_0927		en	http://creativecommons.org/publicdomain/zero/1.0/ & http://www.canadensys.net/norms	Federal University of Vicosa (UFV/LEEP)	doi:10.1007/s12224-013-9181-1; Acta bot. bras. 27(2): 270-285	http://citations.springer.com/item?doi=10.1007/s12224-011-9106-9	FSN_DynamicsPlotData_2001-2010	Observation	FSN_0927	FSN_Plot_041	2001-11-01	-20.8	-42.85	FSN_0927		http://www.tropicos.org/Name/13008387	Copaifera langsdorffii								Fabaceae	Copaifera		langsdorffii		species	Desf.	ICBN	Accepted
FSN_0928		en	http://creativecommons.org/publicdomain/zero/1.0/ & http://www.canadensys.net/norms	Federal University of Vicosa (UFV/LEEP)	doi:10.1007/s12224-013-9181-1; Acta bot. bras. 27(2): 270-285	http://citations.springer.com/item?doi=10.1007/s12224-011-9106-9	FSN_DynamicsPlotData_2001-2010	Observation	FSN_0928	FSN_Plot_041	2001-11-01	-20.8	-42.85	FSN_0928		http://www.tropicos.org/Name/13200173	Casearia ulmifolia								Salicaceae	Casearia		ulmifolia		species	Vahl ex Vent.	ICBN	Accepted
FSN_0929		en	http://creativecommons.org/publicdomain/zero/1.0/ & http://www.canadensys.net/norms	Federal University of Vicosa (UFV/LEEP)	doi:10.1007/s12224-013-9181-1; Acta bot. bras. 27(2): 270-285	http://citations.springer.com/item?doi=10.1007/s12224-011-9106-9	FSN_DynamicsPlotData_2001-2010	Observation	FSN_0929	FSN_Plot_041	2001-11-01	-20.8	-42.85	FSN_0929		http://www.tropicos.org/Name/21200261	Siparuna guianensis								Siparunaceae	Siparuna		guianensis		species	Aubl.	ICBN	Accepted
FSN_0930		en	http://creativecommons.org/publicdomain/zero/1.0/ & http://www.canadensys.net/norms	Federal University of Vicosa (UFV/LEEP)	doi:10.1007/s12224-013-9181-1; Acta bot. bras. 27(2): 270-285	http://citations.springer.com/item?doi=10.1007/s12224-011-9106-9	FSN_DynamicsPlotData_2001-2010	Observation	FSN_0930	FSN_Plot_041	2001-11-01	-20.8	-42.85	FSN_0930		http://www.tropicos.org/Name/22101783	Myrciaria floribunda								Myrtaceae	Myrciaria		floribunda		species	(H. West ex Willd.) O. Berg	ICBN	Accepted
FSN_0931		en	http://creativecommons.org/publicdomain/zero/1.0/ & http://www.canadensys.net/norms	Federal University of Vicosa (UFV/LEEP)	doi:10.1007/s12224-013-9181-1; Acta bot. bras. 27(2): 270-285	http://citations.springer.com/item?doi=10.1007/s12224-011-9106-9	FSN_DynamicsPlotData_2001-2010	Observation	FSN_0931	FSN_Plot_041	2001-11-01	-20.8	-42.85	FSN_0931		http://www.tropicos.org/Name/1600524	Xylopia sericea								Annonaceae	Xylopia		sericea		species	A. St.-Hil.	ICBN	Accepted
FSN_0932		en	http://creativecommons.org/publicdomain/zero/1.0/ & http://www.canadensys.net/norms	Federal University of Vicosa (UFV/LEEP)	doi:10.1007/s12224-013-9181-1; Acta bot. bras. 27(2): 270-285	http://citations.springer.com/item?doi=10.1007/s12224-011-9106-9	FSN_DynamicsPlotData_2001-2010	Observation	FSN_0932	FSN_Plot_041	2001-11-01	-20.8	-42.85	FSN_0932		http://www.tropicos.org/Name/27900394	Bathysa nicholsonii								Rubiaceae	Bathysa		nicholsonii		species	K. Schum.	ICBN	Accepted
FSN_0933		en	http://creativecommons.org/publicdomain/zero/1.0/ & http://www.canadensys.net/norms	Federal University of Vicosa (UFV/LEEP)	doi:10.1007/s12224-013-9181-1; Acta bot. bras. 27(2): 270-285	http://citations.springer.com/item?doi=10.1007/s12224-011-9106-9	FSN_DynamicsPlotData_2001-2010	Observation	FSN_0933	FSN_Plot_041	2001-11-01	-20.8	-42.85	FSN_0933		http://www.tropicos.org/Name/21301159	Sorocea bonplandii								Moraceae	Sorocea		bonplandii		species	(Baill.) W.C. Burger, Lanj. & Wess. Boer	ICBN	Accepted
FSN_0934		en	http://creativecommons.org/publicdomain/zero/1.0/ & http://www.canadensys.net/norms	Federal University of Vicosa (UFV/LEEP)	doi:10.1007/s12224-013-9181-1; Acta bot. bras. 27(2): 270-285	http://citations.springer.com/item?doi=10.1007/s12224-011-9106-9	FSN_DynamicsPlotData_2001-2010	Observation	FSN_0934	FSN_Plot_041	2001-11-01	-20.8	-42.85	FSN_0934		http://www.tropicos.org/Name/27904166	Amaioua guianensis								Rubiaceae	Amaioua		guianensis		species	Aubl.	ICBN	Accepted
FSN_0935		en	http://creativecommons.org/publicdomain/zero/1.0/ & http://www.canadensys.net/norms	Federal University of Vicosa (UFV/LEEP)	doi:10.1007/s12224-013-9181-1; Acta bot. bras. 27(2): 270-285	http://citations.springer.com/item?doi=10.1007/s12224-011-9106-9	FSN_DynamicsPlotData_2001-2010	Observation	FSN_0935	FSN_Plot_041	2001-11-01	-20.8	-42.85	FSN_0935		http://www.tropicos.org/Name/21200261	Siparuna guianensis								Siparunaceae	Siparuna		guianensis		species	Aubl.	ICBN	Accepted
FSN_0936		en	http://creativecommons.org/publicdomain/zero/1.0/ & http://www.canadensys.net/norms	Federal University of Vicosa (UFV/LEEP)	doi:10.1007/s12224-013-9181-1; Acta bot. bras. 27(2): 270-285	http://citations.springer.com/item?doi=10.1007/s12224-011-9106-9	FSN_DynamicsPlotData_2001-2010	Observation	FSN_0936	FSN_Plot_041	2001-11-01	-20.8	-42.85	FSN_0936		http://www.tropicos.org/Name/2200796	Schefflera morototoni								Araliaceae	Schefflera		morototoni		species	(Aubl.) Maguire, Steyerm. & Frodin	ICBN	Accepted
FSN_0937		en	http://creativecommons.org/publicdomain/zero/1.0/ & http://www.canadensys.net/norms	Federal University of Vicosa (UFV/LEEP)	doi:10.1007/s12224-013-9181-1; Acta bot. bras. 27(2): 270-285	http://citations.springer.com/item?doi=10.1007/s12224-011-9106-9	FSN_DynamicsPlotData_2001-2010	Observation	FSN_0937	FSN_Plot_041	2001-11-01	-20.8	-42.85	FSN_0937		http://www.tropicos.org/Name/40025463	Bathysa								Rubiaceae	Bathysa				genus	C. Presl	ICBN	Accepted
FSN_0938		en	http://creativecommons.org/publicdomain/zero/1.0/ & http://www.canadensys.net/norms	Federal University of Vicosa (UFV/LEEP)	doi:10.1007/s12224-013-9181-1; Acta bot. bras. 27(2): 270-285	http://citations.springer.com/item?doi=10.1007/s12224-011-9106-9	FSN_DynamicsPlotData_2001-2010	Observation	FSN_0938	FSN_Plot_041	2001-11-01	-20.8	-42.85	FSN_0938		http://www.tropicos.org/Name/27904166	Amaioua guianensis								Rubiaceae	Amaioua		guianensis		species	Aubl.	ICBN	Accepted
FSN_0939		en	http://creativecommons.org/publicdomain/zero/1.0/ & http://www.canadensys.net/norms	Federal University of Vicosa (UFV/LEEP)	doi:10.1007/s12224-013-9181-1; Acta bot. bras. 27(2): 270-285	http://citations.springer.com/item?doi=10.1007/s12224-011-9106-9	FSN_DynamicsPlotData_2001-2010	Observation	FSN_0939	FSN_Plot_041	2001-11-01	-20.8	-42.85	FSN_0939		http://www.tropicos.org/Name/27900296	Alseis floribunda								Rubiaceae	Alseis		floribunda		species	Schott	ICBN	Accepted
FSN_0940		en	http://creativecommons.org/publicdomain/zero/1.0/ & http://www.canadensys.net/norms	Federal University of Vicosa (UFV/LEEP)	doi:10.1007/s12224-013-9181-1; Acta bot. bras. 27(2): 270-285	http://citations.springer.com/item?doi=10.1007/s12224-011-9106-9	FSN_DynamicsPlotData_2001-2010	Observation	FSN_0940	FSN_Plot_041	2001-11-01	-20.8	-42.85	FSN_0940		http://www.tropicos.org/Name/21301159	Sorocea bonplandii								Moraceae	Sorocea		bonplandii		species	(Baill.) W.C. Burger, Lanj. & Wess. Boer	ICBN	Accepted
FSN_0943		en	http://creativecommons.org/publicdomain/zero/1.0/ & http://www.canadensys.net/norms	Federal University of Vicosa (UFV/LEEP)	doi:10.1007/s12224-013-9181-1; Acta bot. bras. 27(2): 270-285	http://citations.springer.com/item?doi=10.1007/s12224-011-9106-9	FSN_DynamicsPlotData_2001-2010	Observation	FSN_0943	FSN_Plot_041	2001-11-01	-20.8	-42.85	FSN_0943		http://www.tropicos.org/Name/22100951	Marlierea excoriata								Myrtaceae	Marlierea		excoriata		species	Mart.	ICBN	Accepted
FSN_0944		en	http://creativecommons.org/publicdomain/zero/1.0/ & http://www.canadensys.net/norms	Federal University of Vicosa (UFV/LEEP)	doi:10.1007/s12224-013-9181-1; Acta bot. bras. 27(2): 270-285	http://citations.springer.com/item?doi=10.1007/s12224-011-9106-9	FSN_DynamicsPlotData_2001-2010	Observation	FSN_0944	FSN_Plot_041	2001-11-01	-20.8	-42.85	FSN_0944		http://www.tropicos.org/Name/21300516	Maclura tinctoria								Moraceae	Maclura		tinctoria		species	(L.) D. Don ex Steud.	ICBN	Accepted
FSN_0945		en	http://creativecommons.org/publicdomain/zero/1.0/ & http://www.canadensys.net/norms	Federal University of Vicosa (UFV/LEEP)	doi:10.1007/s12224-013-9181-1; Acta bot. bras. 27(2): 270-285	http://citations.springer.com/item?doi=10.1007/s12224-011-9106-9	FSN_DynamicsPlotData_2001-2010	Observation	FSN_0945	FSN_Plot_041	2001-11-01	-20.8	-42.85	FSN_0945		http://www.tropicos.org/Name/21301159	Sorocea bonplandii								Moraceae	Sorocea		bonplandii		species	(Baill.) W.C. Burger, Lanj. & Wess. Boer	ICBN	Accepted
FSN_0946		en	http://creativecommons.org/publicdomain/zero/1.0/ & http://www.canadensys.net/norms	Federal University of Vicosa (UFV/LEEP)	doi:10.1007/s12224-013-9181-1; Acta bot. bras. 27(2): 270-285	http://citations.springer.com/item?doi=10.1007/s12224-011-9106-9	FSN_DynamicsPlotData_2001-2010	Observation	FSN_0946	FSN_Plot_041	2001-11-01	-20.8	-42.85	FSN_0946		http://www.tropicos.org/Name/2400454	Euterpe edulis								Arecaceae	Euterpe		edulis		species	Mart.	ICBN	Accepted
[truncated: 2,069 more rows]
