# Supplementary material for: Tree Diversity and Dynamics of the Forest of Seu Nico, Viçosa, Minas Gerais, Brazil
Source: Biodivers Data J. 2015 Jul 31;(3):e5425. doi: 10.3897/BDJ.3.e5425 (PMC4549651; doi:10.3897/BDJ.3.e5425)
Supplement: Supplementary material 2 — Seu Nico Community Dynamics [file biodiversity_data_journal-3-e5425-s002.zip › description.txt]

id	description	type	language
FSN_0001	seasonal semideciduous forest	habit	en-US
FSN_0002	seasonal semideciduous forest	habit	en-US
FSN_0003	seasonal semideciduous forest	habit	en-US
FSN_0004	seasonal semideciduous forest	habit	en-US
FSN_0005	seasonal semideciduous forest	habit	en-US
FSN_0006	seasonal semideciduous forest	habit	en-US
FSN_0007	seasonal semideciduous forest	habit	en-US
FSN_0008	seasonal semideciduous forest	habit	en-US
FSN_0009	seasonal semideciduous forest	habit	en-US
FSN_0010	seasonal semideciduous forest	habit	en-US
FSN_0011	seasonal semideciduous forest	habit	en-US
FSN_0012	seasonal semideciduous forest	habit	en-US
FSN_0013	seasonal semideciduous forest	habit	en-US
FSN_0014	seasonal semideciduous forest	habit	en-US
FSN_0015	seasonal semideciduous forest	habit	en-US
FSN_0016	seasonal semideciduous forest	habit	en-US
FSN_0017	seasonal semideciduous forest	habit	en-US
FSN_0018	seasonal semideciduous forest	habit	en-US
FSN_0019	seasonal semideciduous forest	habit	en-US
FSN_0021	seasonal semideciduous forest	habit	en-US
FSN_0022	seasonal semideciduous forest	habit	en-US
FSN_0023	seasonal semideciduous forest	habit	en-US
FSN_0024	seasonal semideciduous forest	habit	en-US
FSN_0025	seasonal semideciduous forest	habit	en-US
FSN_0026	seasonal semideciduous forest	habit	en-US
FSN_0027	seasonal semideciduous forest	habit	en-US
FSN_0028	seasonal semideciduous forest	habit	en-US
FSN_0029	seasonal semideciduous forest	habit	en-US
FSN_0030	seasonal semideciduous forest	habit	en-US
FSN_0031	seasonal semideciduous forest	habit	en-US
FSN_0032	seasonal semideciduous forest	habit	en-US
FSN_0033	seasonal semideciduous forest	habit	en-US
FSN_0034	seasonal semideciduous forest	habit	en-US
FSN_0035	seasonal semideciduous forest	habit	en-US
FSN_0036	seasonal semideciduous forest	habit	en-US
FSN_0037	seasonal semideciduous forest	habit	en-US
FSN_0038	seasonal semideciduous forest	habit	en-US
FSN_0039	seasonal semideciduous forest	habit	en-US
FSN_0040	seasonal semideciduous forest	habit	en-US
FSN_0041	seasonal semideciduous forest	habit	en-US
FSN_0042	seasonal semideciduous forest	habit	en-US
FSN_0043	seasonal semideciduous forest	habit	en-US
FSN_0044	seasonal semideciduous forest	habit	en-US
FSN_0045	seasonal semideciduous forest	habit	en-US
FSN_0046	seasonal semideciduous forest	habit	en-US
FSN_0047	seasonal semideciduous forest	habit	en-US
FSN_0048	seasonal semideciduous forest	habit	en-US
FSN_0049	seasonal semideciduous forest	habit	en-US
FSN_0050	seasonal semideciduous forest	habit	en-US
FSN_0051	seasonal semideciduous forest	habit	en-US
FSN_0052	seasonal semideciduous forest	habit	en-US
FSN_0053	seasonal semideciduous forest	habit	en-US
FSN_0054	seasonal semideciduous forest	habit	en-US
FSN_0055	seasonal semideciduous forest	habit	en-US
FSN_0057	seasonal semideciduous forest	habit	en-US
FSN_0058	seasonal semideciduous forest	habit	en-US
FSN_0059	seasonal semideciduous forest	habit	en-US
FSN_0060	seasonal semideciduous forest	habit	en-US
FSN_0061	seasonal semideciduous forest	habit	en-US
FSN_0062	seasonal semideciduous forest	habit	en-US
FSN_0063	seasonal semideciduous forest	habit	en-US
FSN_0065	seasonal semideciduous forest	habit	en-US
FSN_0067	seasonal semideciduous forest	habit	en-US
FSN_0068	seasonal semideciduous forest	habit	en-US
FSN_0069	seasonal semideciduous forest	habit	en-US
FSN_0070	seasonal semideciduous forest	habit	en-US
FSN_0071	seasonal semideciduous forest	habit	en-US
FSN_0072	seasonal semideciduous forest	habit	en-US
FSN_0073	seasonal semideciduous forest	habit	en-US
FSN_0074	seasonal semideciduous forest	habit	en-US
FSN_0076	seasonal semideciduous forest	habit	en-US
FSN_0077	seasonal semideciduous forest	habit	en-US
FSN_0078	seasonal semideciduous forest	habit	en-US
FSN_0079	seasonal semideciduous forest	habit	en-US
FSN_0080	seasonal semideciduous forest	habit	en-US
FSN_0081	seasonal semideciduous forest	habit	en-US
FSN_0082	seasonal semideciduous forest	habit	en-US
FSN_0083	seasonal semideciduous forest	habit	en-US
FSN_0084	seasonal semideciduous forest	habit	en-US
FSN_0085	seasonal semideciduous forest	habit	en-US
FSN_0086	seasonal semideciduous forest	habit	en-US
FSN_0087	seasonal semideciduous forest	habit	en-US
FSN_0089	seasonal semideciduous forest	habit	en-US
FSN_0090	seasonal semideciduous forest	habit	en-US
FSN_0091	seasonal semideciduous forest	habit	en-US
FSN_0092	seasonal semideciduous forest	habit	en-US
FSN_0093	seasonal semideciduous forest	habit	en-US
FSN_0094	seasonal semideciduous forest	habit	en-US
FSN_0095	seasonal semideciduous forest	habit	en-US
FSN_0096	seasonal semideciduous forest	habit	en-US
FSN_0097	seasonal semideciduous forest	habit	en-US
FSN_0098	seasonal semideciduous forest	habit	en-US
FSN_0100	seasonal semideciduous forest	habit	en-US
FSN_0101	seasonal semideciduous forest	habit	en-US
FSN_0102	seasonal semideciduous forest	habit	en-US
FSN_0103	seasonal semideciduous forest	habit	en-US
FSN_0105	seasonal semideciduous forest	habit	en-US
FSN_0106	seasonal semideciduous forest	habit	en-US
FSN_0107	seasonal semideciduous forest	habit	en-US
FSN_0108	seasonal semideciduous forest	habit	en-US
FSN_0109	seasonal semideciduous forest	habit	en-US
FSN_0110	seasonal semideciduous forest	habit	en-US
FSN_0111	seasonal semideciduous forest	habit	en-US
FSN_0112	seasonal semideciduous forest	habit	en-US
FSN_0113	seasonal semideciduous forest	habit	en-US
FSN_0114	seasonal semideciduous forest	habit	en-US
FSN_0115	seasonal semideciduous forest	habit	en-US
FSN_0117	seasonal semideciduous forest	habit	en-US
FSN_0118	seasonal semideciduous forest	habit	en-US
FSN_0119	seasonal semideciduous forest	habit	en-US
FSN_0120	seasonal semideciduous forest	habit	en-US
FSN_0121	seasonal semideciduous forest	habit	en-US
FSN_0122	seasonal semideciduous forest	habit	en-US
FSN_0123	seasonal semideciduous forest	habit	en-US
FSN_0124	seasonal semideciduous forest	habit	en-US
FSN_0125	seasonal semideciduous forest	habit	en-US
FSN_0126	seasonal semideciduous forest	habit	en-US
FSN_0127	seasonal semideciduous forest	habit	en-US
FSN_0128	seasonal semideciduous forest	habit	en-US
FSN_0129	seasonal semideciduous forest	habit	en-US
FSN_0131	seasonal semideciduous forest	habit	en-US
FSN_0132	seasonal semideciduous forest	habit	en-US
FSN_0133	seasonal semideciduous forest	habit	en-US
FSN_0135	seasonal semideciduous forest	habit	en-US
FSN_0136	seasonal semideciduous forest	habit	en-US
FSN_0137	seasonal semideciduous forest	habit	en-US
FSN_0138	seasonal semideciduous forest	habit	en-US
FSN_0139	seasonal semideciduous forest	habit	en-US
FSN_0140	seasonal semideciduous forest	habit	en-US
FSN_0141	seasonal semideciduous forest	habit	en-US
FSN_0142	seasonal semideciduous forest	habit	en-US
FSN_0143	seasonal semideciduous forest	habit	en-US
FSN_0144	seasonal semideciduous forest	habit	en-US
FSN_0145	seasonal semideciduous forest	habit	en-US
FSN_0146	seasonal semideciduous forest	habit	en-US
FSN_0147	seasonal semideciduous forest	habit	en-US
FSN_0148	seasonal semideciduous forest	habit	en-US
FSN_0149	seasonal semideciduous forest	habit	en-US
FSN_0150	seasonal semideciduous forest	habit	en-US
FSN_0151	seasonal semideciduous forest	habit	en-US
FSN_0152	seasonal semideciduous forest	habit	en-US
FSN_0153	seasonal semideciduous forest	habit	en-US
FSN_0154	seasonal semideciduous forest	habit	en-US
FSN_0155	seasonal semideciduous forest	habit	en-US
FSN_0156	seasonal semideciduous forest	habit	en-US
FSN_0157	seasonal semideciduous forest	habit	en-US
FSN_0158	seasonal semideciduous forest	habit	en-US
FSN_0159	seasonal semideciduous forest	habit	en-US
FSN_0160	seasonal semideciduous forest	habit	en-US
FSN_0161	seasonal semideciduous forest	habit	en-US
FSN_0162	seasonal semideciduous forest	habit	en-US
FSN_0165	seasonal semideciduous forest	habit	en-US
FSN_0166	seasonal semideciduous forest	habit	en-US
FSN_0167	seasonal semideciduous forest	habit	en-US
FSN_0168	seasonal semideciduous forest	habit	en-US
FSN_0169	seasonal semideciduous forest	habit	en-US
FSN_0170	seasonal semideciduous forest	habit	en-US
FSN_0171	seasonal semideciduous forest	habit	en-US
FSN_0172	seasonal semideciduous forest	habit	en-US
FSN_0174	seasonal semideciduous forest	habit	en-US
FSN_0175	seasonal semideciduous forest	habit	en-US
FSN_0176	seasonal semideciduous forest	habit	en-US
FSN_0177	seasonal semideciduous forest	habit	en-US
FSN_0178	seasonal semideciduous forest	habit	en-US
FSN_0179	seasonal semideciduous forest	habit	en-US
FSN_0180	seasonal semideciduous forest	habit	en-US
FSN_0181	seasonal semideciduous forest	habit	en-US
FSN_0182	seasonal semideciduous forest	habit	en-US
FSN_0183	seasonal semideciduous forest	habit	en-US
FSN_0185	seasonal semideciduous forest	habit	en-US
FSN_0186	seasonal semideciduous forest	habit	en-US
FSN_0187	seasonal semideciduous forest	habit	en-US
FSN_0188	seasonal semideciduous forest	habit	en-US
FSN_0189	seasonal semideciduous forest	habit	en-US
FSN_0190	seasonal semideciduous forest	habit	en-US
FSN_0191	seasonal semideciduous forest	habit	en-US
FSN_0193	seasonal semideciduous forest	habit	en-US
FSN_0194	seasonal semideciduous forest	habit	en-US
FSN_0195	seasonal semideciduous forest	habit	en-US
FSN_0197	seasonal semideciduous forest	habit	en-US
FSN_0198	seasonal semideciduous forest	habit	en-US
FSN_0199	seasonal semideciduous forest	habit	en-US
FSN_0200	seasonal semideciduous forest	habit	en-US
FSN_0201	seasonal semideciduous forest	habit	en-US
FSN_0202	seasonal semideciduous forest	habit	en-US
FSN_0203	seasonal semideciduous forest	habit	en-US
FSN_0204	seasonal semideciduous forest	habit	en-US
FSN_0205	seasonal semideciduous forest	habit	en-US
FSN_0206	seasonal semideciduous forest	habit	en-US
FSN_0207	seasonal semideciduous forest	habit	en-US
FSN_0208	seasonal semideciduous forest	habit	en-US
FSN_0209	seasonal semideciduous forest	habit	en-US
FSN_0210	seasonal semideciduous forest	habit	en-US
FSN_0211	seasonal semideciduous forest	habit	en-US
FSN_0212	seasonal semideciduous forest	habit	en-US
FSN_0213	seasonal semideciduous forest	habit	en-US
FSN_0214	seasonal semideciduous forest	habit	en-US
FSN_0216	seasonal semideciduous forest	habit	en-US
FSN_0217	seasonal semideciduous forest	habit	en-US
FSN_0219	seasonal semideciduous forest	habit	en-US
FSN_0220	seasonal semideciduous forest	habit	en-US
FSN_0222	seasonal semideciduous forest	habit	en-US
FSN_0223	seasonal semideciduous forest	habit	en-US
FSN_0224	seasonal semideciduous forest	habit	en-US
FSN_0226	seasonal semideciduous forest	habit	en-US
FSN_0227	seasonal semideciduous forest	habit	en-US
FSN_0228	seasonal semideciduous forest	habit	en-US
FSN_0229	seasonal semideciduous forest	habit	en-US
FSN_0230	seasonal semideciduous forest	habit	en-US
FSN_0232	seasonal semideciduous forest	habit	en-US
FSN_0233	seasonal semideciduous forest	habit	en-US
FSN_0234	seasonal semideciduous forest	habit	en-US
FSN_0235	seasonal semideciduous forest	habit	en-US
FSN_0236	seasonal semideciduous forest	habit	en-US
FSN_0237	seasonal semideciduous forest	habit	en-US
FSN_0238	seasonal semideciduous forest	habit	en-US
FSN_0239	seasonal semideciduous forest	habit	en-US
FSN_0240	seasonal semideciduous forest	habit	en-US
FSN_0241	seasonal semideciduous forest	habit	en-US
FSN_0242	seasonal semideciduous forest	habit	en-US
FSN_0244	seasonal semideciduous forest	habit	en-US
FSN_0245	seasonal semideciduous forest	habit	en-US
FSN_0246	seasonal semideciduous forest	habit	en-US
FSN_0247	seasonal semideciduous forest	habit	en-US
FSN_0248	seasonal semideciduous forest	habit	en-US
FSN_0249	seasonal semideciduous forest	habit	en-US
FSN_0250	seasonal semideciduous forest	habit	en-US
FSN_0251	seasonal semideciduous forest	habit	en-US
FSN_0252	seasonal semideciduous forest	habit	en-US
FSN_0253	seasonal semideciduous forest	habit	en-US
FSN_0254	seasonal semideciduous forest	habit	en-US
FSN_0255	seasonal semideciduous forest	habit	en-US
FSN_0256	seasonal semideciduous forest	habit	en-US
FSN_0257	seasonal semideciduous forest	habit	en-US
FSN_0258	seasonal semideciduous forest	habit	en-US
FSN_0260	seasonal semideciduous forest	habit	en-US
FSN_0261	seasonal semideciduous forest	habit	en-US
FSN_0262	seasonal semideciduous forest	habit	en-US
FSN_0263	seasonal semideciduous forest	habit	en-US
FSN_0264	seasonal semideciduous forest	habit	en-US
FSN_0265	seasonal semideciduous forest	habit	en-US
FSN_0266	seasonal semideciduous forest	habit	en-US
FSN_0267	seasonal semideciduous forest	habit	en-US
FSN_0268	seasonal semideciduous forest	habit	en-US
FSN_0269	seasonal semideciduous forest	habit	en-US
FSN_0270	seasonal semideciduous forest	habit	en-US
FSN_0272	seasonal semideciduous forest	habit	en-US
FSN_0273	seasonal semideciduous forest	habit	en-US
FSN_0274	seasonal semideciduous forest	habit	en-US
FSN_0275	seasonal semideciduous forest	habit	en-US
FSN_0276	seasonal semideciduous forest	habit	en-US
FSN_0277	seasonal semideciduous forest	habit	en-US
FSN_0278	seasonal semideciduous forest	habit	en-US
FSN_0279	seasonal semideciduous forest	habit	en-US
FSN_0280	seasonal semideciduous forest	habit	en-US
FSN_0281	seasonal semideciduous forest	habit	en-US
FSN_0282	seasonal semideciduous forest	habit	en-US
FSN_0283	seasonal semideciduous forest	habit	en-US
FSN_0284	seasonal semideciduous forest	habit	en-US
FSN_0285	seasonal semideciduous forest	habit	en-US
FSN_0286	seasonal semideciduous forest	habit	en-US
FSN_0287	seasonal semideciduous forest	habit	en-US
FSN_0288	seasonal semideciduous forest	habit	en-US
FSN_0289	seasonal semideciduous forest	habit	en-US
FSN_0290	seasonal semideciduous forest	habit	en-US
FSN_0291	seasonal semideciduous forest	habit	en-US
FSN_0293	seasonal semideciduous forest	habit	en-US
FSN_0294	seasonal semideciduous forest	habit	en-US
FSN_0295	seasonal semideciduous forest	habit	en-US
FSN_0296	seasonal semideciduous forest	habit	en-US
FSN_0298	seasonal semideciduous forest	habit	en-US
FSN_0299	seasonal semideciduous forest	habit	en-US
FSN_0300	seasonal semideciduous forest	habit	en-US
FSN_0301	seasonal semideciduous forest	habit	en-US
FSN_0302	seasonal semideciduous forest	habit	en-US
FSN_0303	seasonal semideciduous forest	habit	en-US
FSN_0304	seasonal semideciduous forest	habit	en-US
FSN_0305	seasonal semideciduous forest	habit	en-US
FSN_0308	seasonal semideciduous forest	habit	en-US
FSN_0309	seasonal semideciduous forest	habit	en-US
FSN_0310	seasonal semideciduous forest	habit	en-US
FSN_0311	seasonal semideciduous forest	habit	en-US
FSN_0312	seasonal semideciduous forest	habit	en-US
FSN_0313	seasonal semideciduous forest	habit	en-US
FSN_0314	seasonal semideciduous forest	habit	en-US
FSN_0315	seasonal semideciduous forest	habit	en-US
FSN_0316	seasonal semideciduous forest	habit	en-US
FSN_0318	seasonal semideciduous forest	habit	en-US
FSN_0319	seasonal semideciduous forest	habit	en-US
FSN_0320	seasonal semideciduous forest	habit	en-US
FSN_0321	seasonal semideciduous forest	habit	en-US
FSN_0322	seasonal semideciduous forest	habit	en-US
FSN_0323	seasonal semideciduous forest	habit	en-US
FSN_0324	seasonal semideciduous forest	habit	en-US
FSN_0325	seasonal semideciduous forest	habit	en-US
FSN_0327	seasonal semideciduous forest	habit	en-US
FSN_0328	seasonal semideciduous forest	habit	en-US
FSN_0329	seasonal semideciduous forest	habit	en-US
FSN_0330	seasonal semideciduous forest	habit	en-US
FSN_0331	seasonal semideciduous forest	habit	en-US
FSN_0332	seasonal semideciduous forest	habit	en-US
FSN_0333	seasonal semideciduous forest	habit	en-US
FSN_0334	seasonal semideciduous forest	habit	en-US
FSN_0335	seasonal semideciduous forest	habit	en-US
FSN_0336	seasonal semideciduous forest	habit	en-US
FSN_0337	seasonal semideciduous forest	habit	en-US
FSN_0338	seasonal semideciduous forest	habit	en-US
FSN_0339	seasonal semideciduous forest	habit	en-US
FSN_0340	seasonal semideciduous forest	habit	en-US
FSN_0341	seasonal semideciduous forest	habit	en-US
FSN_0342	seasonal semideciduous forest	habit	en-US
FSN_0343	seasonal semideciduous forest	habit	en-US
FSN_0345	seasonal semideciduous forest	habit	en-US
FSN_0347	seasonal semideciduous forest	habit	en-US
FSN_0348	seasonal semideciduous forest	habit	en-US
FSN_0349	seasonal semideciduous forest	habit	en-US
FSN_0350	seasonal semideciduous forest	habit	en-US
FSN_0352	seasonal semideciduous forest	habit	en-US
FSN_0353	seasonal semideciduous forest	habit	en-US
FSN_0355	seasonal semideciduous forest	habit	en-US
FSN_0356	seasonal semideciduous forest	habit	en-US
FSN_0357	seasonal semideciduous forest	habit	en-US
FSN_0358	seasonal semideciduous forest	habit	en-US
FSN_0359	seasonal semideciduous forest	habit	en-US
FSN_0360	seasonal semideciduous forest	habit	en-US
FSN_0361	seasonal semideciduous forest	habit	en-US
FSN_0362	seasonal semideciduous forest	habit	en-US
FSN_0363	seasonal semideciduous forest	habit	en-US
FSN_0364	seasonal semideciduous forest	habit	en-US
FSN_0365	seasonal semideciduous forest	habit	en-US
FSN_0366	seasonal semideciduous forest	habit	en-US
FSN_0367	seasonal semideciduous forest	habit	en-US
FSN_0368	seasonal semideciduous forest	habit	en-US
FSN_0369	seasonal semideciduous forest	habit	en-US
FSN_0370	seasonal semideciduous forest	habit	en-US
FSN_0372	seasonal semideciduous forest	habit	en-US
FSN_0373	seasonal semideciduous forest	habit	en-US
FSN_0374	seasonal semideciduous forest	habit	en-US
FSN_0376	seasonal semideciduous forest	habit	en-US
FSN_0377	seasonal semideciduous forest	habit	en-US
FSN_0378	seasonal semideciduous forest	habit	en-US
FSN_0379	seasonal semideciduous forest	habit	en-US
FSN_0380	seasonal semideciduous forest	habit	en-US
FSN_0381	seasonal semideciduous forest	habit	en-US
FSN_0383	seasonal semideciduous forest	habit	en-US
FSN_0385	seasonal semideciduous forest	habit	en-US
FSN_0386	seasonal semideciduous forest	habit	en-US
FSN_0387	seasonal semideciduous forest	habit	en-US
FSN_0388	seasonal semideciduous forest	habit	en-US
FSN_0389	seasonal semideciduous forest	habit	en-US
FSN_0390	seasonal semideciduous forest	habit	en-US
FSN_0391	seasonal semideciduous forest	habit	en-US
FSN_0392	seasonal semideciduous forest	habit	en-US
FSN_0393	seasonal semideciduous forest	habit	en-US
FSN_0394	seasonal semideciduous forest	habit	en-US
FSN_0395	seasonal semideciduous forest	habit	en-US
FSN_0396	seasonal semideciduous forest	habit	en-US
FSN_0397	seasonal semideciduous forest	habit	en-US
FSN_0398	seasonal semideciduous forest	habit	en-US
FSN_0399	seasonal semideciduous forest	habit	en-US
FSN_0400	seasonal semideciduous forest	habit	en-US
FSN_0401	seasonal semideciduous forest	habit	en-US
FSN_0402	seasonal semideciduous forest	habit	en-US
FSN_0403	seasonal semideciduous forest	habit	en-US
FSN_0404	seasonal semideciduous forest	habit	en-US
FSN_0405	seasonal semideciduous forest	habit	en-US
FSN_0406	seasonal semideciduous forest	habit	en-US
FSN_0407	seasonal semideciduous forest	habit	en-US
FSN_0408	seasonal semideciduous forest	habit	en-US
FSN_0410	seasonal semideciduous forest	habit	en-US
FSN_0411	seasonal semideciduous forest	habit	en-US
FSN_0412	seasonal semideciduous forest	habit	en-US
FSN_0413	seasonal semideciduous forest	habit	en-US
FSN_0414	seasonal semideciduous forest	habit	en-US
FSN_0415	seasonal semideciduous forest	habit	en-US
FSN_0417	seasonal semideciduous forest	habit	en-US
FSN_0418	seasonal semideciduous forest	habit	en-US
FSN_0419	seasonal semideciduous forest	habit	en-US
FSN_0420	seasonal semideciduous forest	habit	en-US
FSN_0421	seasonal semideciduous forest	habit	en-US
FSN_0422	seasonal semideciduous forest	habit	en-US
FSN_0423	seasonal semideciduous forest	habit	en-US
FSN_0424	seasonal semideciduous forest	habit	en-US
FSN_0425	seasonal semideciduous forest	habit	en-US
FSN_0426	seasonal semideciduous forest	habit	en-US
FSN_0427	seasonal semideciduous forest	habit	en-US
FSN_0429	seasonal semideciduous forest	habit	en-US
FSN_0432	seasonal semideciduous forest	habit	en-US
FSN_0434	seasonal semideciduous forest	habit	en-US
FSN_0435	seasonal semideciduous forest	habit	en-US
FSN_0437	seasonal semideciduous forest	habit	en-US
FSN_0438	seasonal semideciduous forest	habit	en-US
FSN_0440	seasonal semideciduous forest	habit	en-US
FSN_0441	seasonal semideciduous forest	habit	en-US
FSN_0442	seasonal semideciduous forest	habit	en-US
FSN_0443	seasonal semideciduous forest	habit	en-US
FSN_0444	seasonal semideciduous forest	habit	en-US
FSN_0445	seasonal semideciduous forest	habit	en-US
FSN_0446	seasonal semideciduous forest	habit	en-US
FSN_0447	seasonal semideciduous forest	habit	en-US
FSN_0448	seasonal semideciduous forest	habit	en-US
FSN_0452	seasonal semideciduous forest	habit	en-US
FSN_0453	seasonal semideciduous forest	habit	en-US
FSN_0454	seasonal semideciduous forest	habit	en-US
FSN_0455	seasonal semideciduous forest	habit	en-US
FSN_0456	seasonal semideciduous forest	habit	en-US
FSN_0457	seasonal semideciduous forest	habit	en-US
FSN_0458	seasonal semideciduous forest	habit	en-US
FSN_0459	seasonal semideciduous forest	habit	en-US
FSN_0460	seasonal semideciduous forest	habit	en-US
FSN_0460	seasonal semideciduous forest	habit	en-US
FSN_0461	seasonal semideciduous forest	habit	en-US
FSN_0462	seasonal semideciduous forest	habit	en-US
FSN_0463	seasonal semideciduous forest	habit	en-US
FSN_0466	seasonal semideciduous forest	habit	en-US
FSN_0467	seasonal semideciduous forest	habit	en-US
FSN_0468	seasonal semideciduous forest	habit	en-US
FSN_0469	seasonal semideciduous forest	habit	en-US
FSN_0470	seasonal semideciduous forest	habit	en-US
FSN_0471	seasonal semideciduous forest	habit	en-US
FSN_0472	seasonal semideciduous forest	habit	en-US
FSN_0473	seasonal semideciduous forest	habit	en-US
FSN_0474	seasonal semideciduous forest	habit	en-US
FSN_0475	seasonal semideciduous forest	habit	en-US
FSN_0476	seasonal semideciduous forest	habit	en-US
FSN_0477	seasonal semideciduous forest	habit	en-US
FSN_0478	seasonal semideciduous forest	habit	en-US
FSN_0479	seasonal semideciduous forest	habit	en-US
FSN_0480	seasonal semideciduous forest	habit	en-US
FSN_0481	seasonal semideciduous forest	habit	en-US
FSN_0482	seasonal semideciduous forest	habit	en-US
FSN_0483	seasonal semideciduous forest	habit	en-US
FSN_0484	seasonal semideciduous forest	habit	en-US
FSN_0485	seasonal semideciduous forest	habit	en-US
FSN_0486	seasonal semideciduous forest	habit	en-US
FSN_0487	seasonal semideciduous forest	habit	en-US
FSN_0488	seasonal semideciduous forest	habit	en-US
FSN_0490	seasonal semideciduous forest	habit	en-US
FSN_0491	seasonal semideciduous forest	habit	en-US
FSN_0492	seasonal semideciduous forest	habit	en-US
FSN_0493	seasonal semideciduous forest	habit	en-US
FSN_0494	seasonal semideciduous forest	habit	en-US
FSN_0495	seasonal semideciduous forest	habit	en-US
FSN_0496	seasonal semideciduous forest	habit	en-US
FSN_0497	seasonal semideciduous forest	habit	en-US
FSN_0498	seasonal semideciduous forest	habit	en-US
FSN_0499	seasonal semideciduous forest	habit	en-US
FSN_0500	seasonal semideciduous forest	habit	en-US
FSN_0501	seasonal semideciduous forest	habit	en-US
FSN_0503	seasonal semideciduous forest	habit	en-US
FSN_0504	seasonal semideciduous forest	habit	en-US
FSN_0505	seasonal semideciduous forest	habit	en-US
FSN_0506	seasonal semideciduous forest	habit	en-US
FSN_0507	seasonal semideciduous forest	habit	en-US
FSN_0508	seasonal semideciduous forest	habit	en-US
FSN_0509	seasonal semideciduous forest	habit	en-US
FSN_0510	seasonal semideciduous forest	habit	en-US
FSN_0511	seasonal semideciduous forest	habit	en-US
FSN_0512	seasonal semideciduous forest	habit	en-US
FSN_0513	seasonal semideciduous forest	habit	en-US
FSN_0516	seasonal semideciduous forest	habit	en-US
FSN_0517	seasonal semideciduous forest	habit	en-US
FSN_0518	seasonal semideciduous forest	habit	en-US
FSN_0519	seasonal semideciduous forest	habit	en-US
FSN_0520	seasonal semideciduous forest	habit	en-US
FSN_0523	seasonal semideciduous forest	habit	en-US
FSN_0524	seasonal semideciduous forest	habit	en-US
FSN_0525	seasonal semideciduous forest	habit	en-US
FSN_0526	seasonal semideciduous forest	habit	en-US
FSN_0528	seasonal semideciduous forest	habit	en-US
FSN_0529	seasonal semideciduous forest	habit	en-US
FSN_0532	seasonal semideciduous forest	habit	en-US
FSN_0533	seasonal semideciduous forest	habit	en-US
FSN_0534	seasonal semideciduous forest	habit	en-US
FSN_0535	seasonal semideciduous forest	habit	en-US
FSN_0537	seasonal semideciduous forest	habit	en-US
FSN_0539	seasonal semideciduous forest	habit	en-US
FSN_0540	seasonal semideciduous forest	habit	en-US
FSN_0541	seasonal semideciduous forest	habit	en-US
FSN_0542	seasonal semideciduous forest	habit	en-US
FSN_0543	seasonal semideciduous forest	habit	en-US
FSN_0544	seasonal semideciduous forest	habit	en-US
FSN_0545	seasonal semideciduous forest	habit	en-US
FSN_0546	seasonal semideciduous forest	habit	en-US
FSN_0547	seasonal semideciduous forest	habit	en-US
FSN_0548	seasonal semideciduous forest	habit	en-US
FSN_0549	seasonal semideciduous forest	habit	en-US
FSN_0550	seasonal semideciduous forest	habit	en-US
FSN_0551	seasonal semideciduous forest	habit	en-US
FSN_0552	seasonal semideciduous forest	habit	en-US
FSN_0553	seasonal semideciduous forest	habit	en-US
FSN_0554	seasonal semideciduous forest	habit	en-US
FSN_0556	seasonal semideciduous forest	habit	en-US
FSN_0557	seasonal semideciduous forest	habit	en-US
FSN_0558	seasonal semideciduous forest	habit	en-US
FSN_0559	seasonal semideciduous forest	habit	en-US
FSN_0560	seasonal semideciduous forest	habit	en-US
FSN_0561	seasonal semideciduous forest	habit	en-US
FSN_0564	seasonal semideciduous forest	habit	en-US
FSN_0566	seasonal semideciduous forest	habit	en-US
FSN_0567	seasonal semideciduous forest	habit	en-US
FSN_0568	seasonal semideciduous forest	habit	en-US
FSN_0569	seasonal semideciduous forest	habit	en-US
FSN_0570	seasonal semideciduous forest	habit	en-US
FSN_0574	seasonal semideciduous forest	habit	en-US
FSN_0575	seasonal semideciduous forest	habit	en-US
FSN_0576	seasonal semideciduous forest	habit	en-US
FSN_0577	seasonal semideciduous forest	habit	en-US
FSN_0578	seasonal semideciduous forest	habit	en-US
FSN_0579	seasonal semideciduous forest	habit	en-US
FSN_0580	seasonal semideciduous forest	habit	en-US
FSN_0581	seasonal semideciduous forest	habit	en-US
FSN_0582	seasonal semideciduous forest	habit	en-US
FSN_0583	seasonal semideciduous forest	habit	en-US
FSN_0584	seasonal semideciduous forest	habit	en-US
FSN_0587	seasonal semideciduous forest	habit	en-US
FSN_0588	seasonal semideciduous forest	habit	en-US
FSN_0589	seasonal semideciduous forest	habit	en-US
FSN_0593	seasonal semideciduous forest	habit	en-US
FSN_0595	seasonal semideciduous forest	habit	en-US
FSN_0596	seasonal semideciduous forest	habit	en-US
FSN_0597	seasonal semideciduous forest	habit	en-US
FSN_0598	seasonal semideciduous forest	habit	en-US
FSN_0599	seasonal semideciduous forest	habit	en-US
FSN_0600	seasonal semideciduous forest	habit	en-US
FSN_0601	seasonal semideciduous forest	habit	en-US
FSN_0602	seasonal semideciduous forest	habit	en-US
FSN_0603	seasonal semideciduous forest	habit	en-US
FSN_0604	seasonal semideciduous forest	habit	en-US
FSN_0605	seasonal semideciduous forest	habit	en-US
FSN_0606	seasonal semideciduous forest	habit	en-US
FSN_0607	seasonal semideciduous forest	habit	en-US
FSN_0608	seasonal semideciduous forest	habit	en-US
FSN_0609	seasonal semideciduous forest	habit	en-US
FSN_0611	seasonal semideciduous forest	habit	en-US
FSN_0612	seasonal semideciduous forest	habit	en-US
FSN_0613	seasonal semideciduous forest	habit	en-US
FSN_0614	seasonal semideciduous forest	habit	en-US
FSN_0615	seasonal semideciduous forest	habit	en-US
FSN_0616	seasonal semideciduous forest	habit	en-US
FSN_0617	seasonal semideciduous forest	habit	en-US
FSN_0618	seasonal semideciduous forest	habit	en-US
FSN_0619	seasonal semideciduous forest	habit	en-US
FSN_0620	seasonal semideciduous forest	habit	en-US
FSN_0621	seasonal semideciduous forest	habit	en-US
FSN_0622	seasonal semideciduous forest	habit	en-US
FSN_0623	seasonal semideciduous forest	habit	en-US
FSN_0624	seasonal semideciduous forest	habit	en-US
FSN_0626	seasonal semideciduous forest	habit	en-US
FSN_0628	seasonal semideciduous forest	habit	en-US
FSN_0629	seasonal semideciduous forest	habit	en-US
FSN_0630	seasonal semideciduous forest	habit	en-US
FSN_0631	seasonal semideciduous forest	habit	en-US
FSN_0632	seasonal semideciduous forest	habit	en-US
FSN_0633	seasonal semideciduous forest	habit	en-US
FSN_0634	seasonal semideciduous forest	habit	en-US
FSN_0635	seasonal semideciduous forest	habit	en-US
FSN_0636	seasonal semideciduous forest	habit	en-US
FSN_0637	seasonal semideciduous forest	habit	en-US
FSN_0638	seasonal semideciduous forest	habit	en-US
FSN_0639	seasonal semideciduous forest	habit	en-US
FSN_0640	seasonal semideciduous forest	habit	en-US
FSN_0642	seasonal semideciduous forest	habit	en-US
FSN_0643	seasonal semideciduous forest	habit	en-US
FSN_0644	seasonal semideciduous forest	habit	en-US
FSN_0645	seasonal semideciduous forest	habit	en-US
FSN_0646	seasonal semideciduous forest	habit	en-US
FSN_0647	seasonal semideciduous forest	habit	en-US
FSN_0649	seasonal semideciduous forest	habit	en-US
FSN_0651	seasonal semideciduous forest	habit	en-US
FSN_0653	seasonal semideciduous forest	habit	en-US
FSN_0655	seasonal semideciduous forest	habit	en-US
FSN_0657	seasonal semideciduous forest	habit	en-US
FSN_0659	seasonal semideciduous forest	habit	en-US
FSN_0660	seasonal semideciduous forest	habit	en-US
FSN_0661	seasonal semideciduous forest	habit	en-US
FSN_0665	seasonal semideciduous forest	habit	en-US
FSN_0667	seasonal semideciduous forest	habit	en-US
FSN_0668	seasonal semideciduous forest	habit	en-US
FSN_0669	seasonal semideciduous forest	habit	en-US
FSN_0670	seasonal semideciduous forest	habit	en-US
FSN_0671	seasonal semideciduous forest	habit	en-US
FSN_0672	seasonal semideciduous forest	habit	en-US
FSN_0673	seasonal semideciduous forest	habit	en-US
FSN_0674	seasonal semideciduous forest	habit	en-US
FSN_0675	seasonal semideciduous forest	habit	en-US
FSN_0676	seasonal semideciduous forest	habit	en-US
FSN_0677	seasonal semideciduous forest	habit	en-US
FSN_0678	seasonal semideciduous forest	habit	en-US
FSN_0679	seasonal semideciduous forest	habit	en-US
FSN_0680	seasonal semideciduous forest	habit	en-US
FSN_0681	seasonal semideciduous forest	habit	en-US
FSN_0682	seasonal semideciduous forest	habit	en-US
FSN_0683	seasonal semideciduous forest	habit	en-US
FSN_0684	seasonal semideciduous forest	habit	en-US
FSN_0685	seasonal semideciduous forest	habit	en-US
FSN_0686	seasonal semideciduous forest	habit	en-US
FSN_0687	seasonal semideciduous forest	habit	en-US
FSN_0689	seasonal semideciduous forest	habit	en-US
FSN_0690	seasonal semideciduous forest	habit	en-US
FSN_0691	seasonal semideciduous forest	habit	en-US
FSN_0692	seasonal semideciduous forest	habit	en-US
FSN_0693	seasonal semideciduous forest	habit	en-US
FSN_0694	seasonal semideciduous forest	habit	en-US
FSN_0696	seasonal semideciduous forest	habit	en-US
FSN_0697	seasonal semideciduous forest	habit	en-US
FSN_0698	seasonal semideciduous forest	habit	en-US
FSN_0699	seasonal semideciduous forest	habit	en-US
FSN_0700	seasonal semideciduous forest	habit	en-US
FSN_0704	seasonal semideciduous forest	habit	en-US
FSN_0705	seasonal semideciduous forest	habit	en-US
FSN_0706	seasonal semideciduous forest	habit	en-US
FSN_0709	seasonal semideciduous forest	habit	en-US
FSN_0710	seasonal semideciduous forest	habit	en-US
FSN_0711	seasonal semideciduous forest	habit	en-US
FSN_0712	seasonal semideciduous forest	habit	en-US
FSN_0713	seasonal semideciduous forest	habit	en-US
FSN_0714	seasonal semideciduous forest	habit	en-US
FSN_0716	seasonal semideciduous forest	habit	en-US
FSN_0717	seasonal semideciduous forest	habit	en-US
FSN_0718	seasonal semideciduous forest	habit	en-US
FSN_0719	seasonal semideciduous forest	habit	en-US
FSN_0720	seasonal semideciduous forest	habit	en-US
FSN_0721	seasonal semideciduous forest	habit	en-US
FSN_0722	seasonal semideciduous forest	habit	en-US
FSN_0723	seasonal semideciduous forest	habit	en-US
FSN_0724	seasonal semideciduous forest	habit	en-US
FSN_0725	seasonal semideciduous forest	habit	en-US
FSN_0726	seasonal semideciduous forest	habit	en-US
FSN_0727	seasonal semideciduous forest	habit	en-US
FSN_0729	seasonal semideciduous forest	habit	en-US
FSN_0731	seasonal semideciduous forest	habit	en-US
FSN_0732	seasonal semideciduous forest	habit	en-US
FSN_0735	seasonal semideciduous forest	habit	en-US
FSN_0737	seasonal semideciduous forest	habit	en-US
FSN_0739	seasonal semideciduous forest	habit	en-US
FSN_0741	seasonal semideciduous forest	habit	en-US
FSN_0742	seasonal semideciduous forest	habit	en-US
FSN_0743	seasonal semideciduous forest	habit	en-US
FSN_0744	seasonal semideciduous forest	habit	en-US
FSN_0745	seasonal semideciduous forest	habit	en-US
FSN_0746	seasonal semideciduous forest	habit	en-US
FSN_0748	seasonal semideciduous forest	habit	en-US
FSN_0749	seasonal semideciduous forest	habit	en-US
FSN_0750	seasonal semideciduous forest	habit	en-US
FSN_0752	seasonal semideciduous forest	habit	en-US
FSN_0753	seasonal semideciduous forest	habit	en-US
FSN_0754	seasonal semideciduous forest	habit	en-US
FSN_0755	seasonal semideciduous forest	habit	en-US
FSN_0756	seasonal semideciduous forest	habit	en-US
FSN_0757	seasonal semideciduous forest	habit	en-US
FSN_0758	seasonal semideciduous forest	habit	en-US
FSN_0759	seasonal semideciduous forest	habit	en-US
FSN_0760	seasonal semideciduous forest	habit	en-US
FSN_0761	seasonal semideciduous forest	habit	en-US
FSN_0762	seasonal semideciduous forest	habit	en-US
FSN_0763	seasonal semideciduous forest	habit	en-US
FSN_0765	seasonal semideciduous forest	habit	en-US
FSN_0767	seasonal semideciduous forest	habit	en-US
FSN_0768	seasonal semideciduous forest	habit	en-US
FSN_0769	seasonal semideciduous forest	habit	en-US
FSN_0770	seasonal semideciduous forest	habit	en-US
FSN_0771	seasonal semideciduous forest	habit	en-US
FSN_0774	seasonal semideciduous forest	habit	en-US
FSN_0776	seasonal semideciduous forest	habit	en-US
FSN_0777	seasonal semideciduous forest	habit	en-US
FSN_0778	seasonal semideciduous forest	habit	en-US
FSN_0780	seasonal semideciduous forest	habit	en-US
FSN_0781	seasonal semideciduous forest	habit	en-US
FSN_0782	seasonal semideciduous forest	habit	en-US
FSN_0785	seasonal semideciduous forest	habit	en-US
FSN_0786	seasonal semideciduous forest	habit	en-US
FSN_0787	seasonal semideciduous forest	habit	en-US
FSN_0789	seasonal semideciduous forest	habit	en-US
FSN_0790	seasonal semideciduous forest	habit	en-US
FSN_0792	seasonal semideciduous forest	habit	en-US
FSN_0793	seasonal semideciduous forest	habit	en-US
FSN_0794	seasonal semideciduous forest	habit	en-US
FSN_0795	seasonal semideciduous forest	habit	en-US
FSN_0796	seasonal semideciduous forest	habit	en-US
FSN_0797	seasonal semideciduous forest	habit	en-US
FSN_0798	seasonal semideciduous forest	habit	en-US
FSN_0799	seasonal semideciduous forest	habit	en-US
FSN_0801	seasonal semideciduous forest	habit	en-US
FSN_0802	seasonal semideciduous forest	habit	en-US
FSN_0803	seasonal semideciduous forest	habit	en-US
FSN_0804	seasonal semideciduous forest	habit	en-US
FSN_0806	seasonal semideciduous forest	habit	en-US
FSN_0807	seasonal semideciduous forest	habit	en-US
FSN_0808	seasonal semideciduous forest	habit	en-US
FSN_0809	seasonal semideciduous forest	habit	en-US
FSN_0810	seasonal semideciduous forest	habit	en-US
FSN_0811	seasonal semideciduous forest	habit	en-US
FSN_0812	seasonal semideciduous forest	habit	en-US
FSN_0815	seasonal semideciduous forest	habit	en-US
FSN_0816	seasonal semideciduous forest	habit	en-US
FSN_0819	seasonal semideciduous forest	habit	en-US
FSN_0820	seasonal semideciduous forest	habit	en-US
FSN_0821	seasonal semideciduous forest	habit	en-US
FSN_0823	seasonal semideciduous forest	habit	en-US
FSN_0824	seasonal semideciduous forest	habit	en-US
FSN_0825	seasonal semideciduous forest	habit	en-US
FSN_0827	seasonal semideciduous forest	habit	en-US
FSN_0828	seasonal semideciduous forest	habit	en-US
FSN_0829	seasonal semideciduous forest	habit	en-US
FSN_0830	seasonal semideciduous forest	habit	en-US
FSN_0832	seasonal semideciduous forest	habit	en-US
FSN_0833	seasonal semideciduous forest	habit	en-US
FSN_0834	seasonal semideciduous forest	habit	en-US
FSN_0836	seasonal semideciduous forest	habit	en-US
FSN_0837	seasonal semideciduous forest	habit	en-US
FSN_0838	seasonal semideciduous forest	habit	en-US
FSN_0839	seasonal semideciduous forest	habit	en-US
FSN_0840	seasonal semideciduous forest	habit	en-US
FSN_0841	seasonal semideciduous forest	habit	en-US
FSN_0842	seasonal semideciduous forest	habit	en-US
FSN_0844	seasonal semideciduous forest	habit	en-US
FSN_0845	seasonal semideciduous forest	habit	en-US
FSN_0847	seasonal semideciduous forest	habit	en-US
FSN_0850	seasonal semideciduous forest	habit	en-US
FSN_0851	seasonal semideciduous forest	habit	en-US
FSN_0856	seasonal semideciduous forest	habit	en-US
FSN_0857	seasonal semideciduous forest	habit	en-US
FSN_0858	seasonal semideciduous forest	habit	en-US
FSN_0859	seasonal semideciduous forest	habit	en-US
FSN_0860	seasonal semideciduous forest	habit	en-US
FSN_0862	seasonal semideciduous forest	habit	en-US
FSN_0863	seasonal semideciduous forest	habit	en-US
FSN_0866	seasonal semideciduous forest	habit	en-US
FSN_0867	seasonal semideciduous forest	habit	en-US
FSN_0868	seasonal semideciduous forest	habit	en-US
FSN_0869	seasonal semideciduous forest	habit	en-US
FSN_0870	seasonal semideciduous forest	habit	en-US
FSN_0871	seasonal semideciduous forest	habit	en-US
FSN_0872	seasonal semideciduous forest	habit	en-US
FSN_0873	seasonal semideciduous forest	habit	en-US
FSN_0874	seasonal semideciduous forest	habit	en-US
FSN_0876	seasonal semideciduous forest	habit	en-US
FSN_0877	seasonal semideciduous forest	habit	en-US
FSN_0878	seasonal semideciduous forest	habit	en-US
FSN_0879	seasonal semideciduous forest	habit	en-US
FSN_0880	seasonal semideciduous forest	habit	en-US
FSN_0881	seasonal semideciduous forest	habit	en-US
FSN_0882	seasonal semideciduous forest	habit	en-US
FSN_0883	seasonal semideciduous forest	habit	en-US
FSN_0885	seasonal semideciduous forest	habit	en-US
FSN_0886	seasonal semideciduous forest	habit	en-US
FSN_0887	seasonal semideciduous forest	habit	en-US
FSN_0888	seasonal semideciduous forest	habit	en-US
FSN_0889	seasonal semideciduous forest	habit	en-US
FSN_0890	seasonal semideciduous forest	habit	en-US
FSN_0891	seasonal semideciduous forest	habit	en-US
FSN_0892	seasonal semideciduous forest	habit	en-US
FSN_0893	seasonal semideciduous forest	habit	en-US
FSN_0894	seasonal semideciduous forest	habit	en-US
FSN_0895	seasonal semideciduous forest	habit	en-US
FSN_0896	seasonal semideciduous forest	habit	en-US
FSN_0897	seasonal semideciduous forest	habit	en-US
FSN_0898	seasonal semideciduous forest	habit	en-US
FSN_0899	seasonal semideciduous forest	habit	en-US
FSN_0901	seasonal semideciduous forest	habit	en-US
FSN_0902	seasonal semideciduous forest	habit	en-US
FSN_0903	seasonal semideciduous forest	habit	en-US
FSN_0904	seasonal semideciduous forest	habit	en-US
FSN_0905	seasonal semideciduous forest	habit	en-US
FSN_0906	seasonal semideciduous forest	habit	en-US
FSN_0907	seasonal semideciduous forest	habit	en-US
FSN_0909	seasonal semideciduous forest	habit	en-US
FSN_0910	seasonal semideciduous forest	habit	en-US
FSN_0911	seasonal semideciduous forest	habit	en-US
FSN_0912	seasonal semideciduous forest	habit	en-US
FSN_0914	seasonal semideciduous forest	habit	en-US
FSN_0915	seasonal semideciduous forest	habit	en-US
FSN_0916	seasonal semideciduous forest	habit	en-US
FSN_0917	seasonal semideciduous forest	habit	en-US
FSN_0918	seasonal semideciduous forest	habit	en-US
FSN_0919	seasonal semideciduous forest	habit	en-US
FSN_0920	seasonal semideciduous forest	habit	en-US
FSN_0921	seasonal semideciduous forest	habit	en-US
FSN_0922	seasonal semideciduous forest	habit	en-US
FSN_0925	seasonal semideciduous forest	habit	en-US
FSN_0926	seasonal semideciduous forest	habit	en-US
FSN_0927	seasonal semideciduous forest	habit	en-US
FSN_0928	seasonal semideciduous forest	habit	en-US
FSN_0929	seasonal semideciduous forest	habit	en-US
FSN_0930	seasonal semideciduous forest	habit	en-US
FSN_0931	seasonal semideciduous forest	habit	en-US
FSN_0932	seasonal semideciduous forest	habit	en-US
FSN_0933	seasonal semideciduous forest	habit	en-US
FSN_0934	seasonal semideciduous forest	habit	en-US
FSN_0935	seasonal semideciduous forest	habit	en-US
FSN_0936	seasonal semideciduous forest	habit	en-US
FSN_0937	seasonal semideciduous forest	habit	en-US
FSN_0938	seasonal semideciduous forest	habit	en-US
FSN_0939	seasonal semideciduous forest	habit	en-US
FSN_0940	seasonal semideciduous forest	habit	en-US
FSN_0943	seasonal semideciduous forest	habit	en-US
FSN_0944	seasonal semideciduous forest	habit	en-US
FSN_0945	seasonal semideciduous forest	habit	en-US
FSN_0946	seasonal semideciduous forest	habit	en-US
FSN_0948	seasonal semideciduous forest	habit	en-US
FSN_0949	seasonal semideciduous forest	habit	en-US
FSN_0951	seasonal semideciduous forest	habit	en-US
FSN_0953	seasonal semideciduous forest	habit	en-US
FSN_0954	seasonal semideciduous forest	habit	en-US
FSN_0955	seasonal semideciduous forest	habit	en-US
FSN_0956	seasonal semideciduous forest	habit	en-US
FSN_0957	seasonal semideciduous forest	habit	en-US
FSN_0959	seasonal semideciduous forest	habit	en-US
FSN_0961	seasonal semideciduous forest	habit	en-US
FSN_0962	seasonal semideciduous forest	habit	en-US
FSN_0963	seasonal semideciduous forest	habit	en-US
FSN_0964	seasonal semideciduous forest	habit	en-US
FSN_0967	seasonal semideciduous forest	habit	en-US
FSN_0968	seasonal semideciduous forest	habit	en-US
FSN_0969	seasonal semideciduous forest	habit	en-US
FSN_0972	seasonal semideciduous forest	habit	en-US
FSN_0973	seasonal semideciduous forest	habit	en-US
FSN_0974	seasonal semideciduous forest	habit	en-US
FSN_0975	seasonal semideciduous forest	habit	en-US
FSN_0976	seasonal semideciduous forest	habit	en-US
FSN_0978	seasonal semideciduous forest	habit	en-US
FSN_0979	seasonal semideciduous forest	habit	en-US
FSN_0980	seasonal semideciduous forest	habit	en-US
FSN_0981	seasonal semideciduous forest	habit	en-US
FSN_0983	seasonal semideciduous forest	habit	en-US
FSN_0984	seasonal semideciduous forest	habit	en-US
FSN_0985	seasonal semideciduous forest	habit	en-US
FSN_0987	seasonal semideciduous forest	habit	en-US
FSN_0988	seasonal semideciduous forest	habit	en-US
FSN_0989	seasonal semideciduous forest	habit	en-US
FSN_0990	seasonal semideciduous forest	habit	en-US
FSN_0992	seasonal semideciduous forest	habit	en-US
FSN_0994	seasonal semideciduous forest	habit	en-US
FSN_0995	seasonal semideciduous forest	habit	en-US
FSN_0996	seasonal semideciduous forest	habit	en-US
FSN_0998	seasonal semideciduous forest	habit	en-US
FSN_0999	seasonal semideciduous forest	habit	en-US
FSN_1000	seasonal semideciduous forest	habit	en-US
FSN_1001	seasonal semideciduous forest	habit	en-US
FSN_1002	seasonal semideciduous forest	habit	en-US
FSN_1003	seasonal semideciduous forest	habit	en-US
FSN_1006	seasonal semideciduous forest	habit	en-US
FSN_1008	seasonal semideciduous forest	habit	en-US
FSN_1009	seasonal semideciduous forest	habit	en-US
FSN_1010	seasonal semideciduous forest	habit	en-US
FSN_1012	seasonal semideciduous forest	habit	en-US
FSN_1013	seasonal semideciduous forest	habit	en-US
FSN_1014	seasonal semideciduous forest	habit	en-US
FSN_1017	seasonal semideciduous forest	habit	en-US
FSN_1019	seasonal semideciduous forest	habit	en-US
FSN_1020	seasonal semideciduous forest	habit	en-US
FSN_1021	seasonal semideciduous forest	habit	en-US
FSN_1022	seasonal semideciduous forest	habit	en-US
FSN_1023	seasonal semideciduous forest	habit	en-US
FSN_1024	seasonal semideciduous forest	habit	en-US
FSN_1026	seasonal semideciduous forest	habit	en-US
FSN_1027	seasonal semideciduous forest	habit	en-US
FSN_1029	seasonal semideciduous forest	habit	en-US
FSN_1030	seasonal semideciduous forest	habit	en-US
FSN_1031	seasonal semideciduous forest	habit	en-US
FSN_1032	seasonal semideciduous forest	habit	en-US
FSN_1034	seasonal semideciduous forest	habit	en-US
FSN_1035	seasonal semideciduous forest	habit	en-US
FSN_1036	seasonal semideciduous forest	habit	en-US
FSN_1037	seasonal semideciduous forest	habit	en-US
FSN_1038	seasonal semideciduous forest	habit	en-US
FSN_1039	seasonal semideciduous forest	habit	en-US
FSN_1040	seasonal semideciduous forest	habit	en-US
FSN_1041	seasonal semideciduous forest	habit	en-US
FSN_1044	seasonal semideciduous forest	habit	en-US
FSN_1045	seasonal semideciduous forest	habit	en-US
FSN_1046	seasonal semideciduous forest	habit	en-US
FSN_1047	seasonal semideciduous forest	habit	en-US
FSN_1050	seasonal semideciduous forest	habit	en-US
FSN_1051	seasonal semideciduous forest	habit	en-US
FSN_1053	seasonal semideciduous forest	habit	en-US
FSN_1054	seasonal semideciduous forest	habit	en-US
FSN_1055	seasonal semideciduous forest	habit	en-US
FSN_1056	seasonal semideciduous forest	habit	en-US
FSN_1057	seasonal semideciduous forest	habit	en-US
FSN_1058	seasonal semideciduous forest	habit	en-US
FSN_1059	seasonal semideciduous forest	habit	en-US
FSN_1062	seasonal semideciduous forest	habit	en-US
FSN_1064	seasonal semideciduous forest	habit	en-US
FSN_1065	seasonal semideciduous forest	habit	en-US
FSN_1066	seasonal semideciduous forest	habit	en-US
FSN_1067	seasonal semideciduous forest	habit	en-US
FSN_1068	seasonal semideciduous forest	habit	en-US
FSN_1069	seasonal semideciduous forest	habit	en-US
FSN_1070	seasonal semideciduous forest	habit	en-US
FSN_1071	seasonal semideciduous forest	habit	en-US
FSN_1072	seasonal semideciduous forest	habit	en-US
FSN_1073	seasonal semideciduous forest	habit	en-US
FSN_1074	seasonal semideciduous forest	habit	en-US
FSN_1077	seasonal semideciduous forest	habit	en-US
FSN_1078	seasonal semideciduous forest	habit	en-US
FSN_1079	seasonal semideciduous forest	habit	en-US
FSN_1080	seasonal semideciduous forest	habit	en-US
FSN_1081	seasonal semideciduous forest	habit	en-US
FSN_1083	seasonal semideciduous forest	habit	en-US
FSN_1084	seasonal semideciduous forest	habit	en-US
FSN_1085	seasonal semideciduous forest	habit	en-US
FSN_1086	seasonal semideciduous forest	habit	en-US
FSN_1087	seasonal semideciduous forest	habit	en-US
FSN_1088	seasonal semideciduous forest	habit	en-US
FSN_1090	seasonal semideciduous forest	habit	en-US
FSN_1091	seasonal semideciduous forest	habit	en-US
FSN_1092	seasonal semideciduous forest	habit	en-US
FSN_1093	seasonal semideciduous forest	habit	en-US
FSN_1094	seasonal semideciduous forest	habit	en-US
FSN_1095	seasonal semideciduous forest	habit	en-US
FSN_1096	seasonal semideciduous forest	habit	en-US
FSN_1097	seasonal semideciduous forest	habit	en-US
FSN_1098	seasonal semideciduous forest	habit	en-US
FSN_1099	seasonal semideciduous forest	habit	en-US
FSN_1100	seasonal semideciduous forest	habit	en-US
FSN_1101	seasonal semideciduous forest	habit	en-US
FSN_1102	seasonal semideciduous forest	habit	en-US
FSN_1103	seasonal semideciduous forest	habit	en-US
FSN_1104	seasonal semideciduous forest	habit	en-US
FSN_1105	seasonal semideciduous forest	habit	en-US
FSN_1106	seasonal semideciduous forest	habit	en-US
FSN_1107	seasonal semideciduous forest	habit	en-US
FSN_1109	seasonal semideciduous forest	habit	en-US
FSN_1110	seasonal semideciduous forest	habit	en-US
FSN_1111	seasonal semideciduous forest	habit	en-US
FSN_1113	seasonal semideciduous forest	habit	en-US
FSN_1114	seasonal semideciduous forest	habit	en-US
FSN_1115	seasonal semideciduous forest	habit	en-US
FSN_1116	seasonal semideciduous forest	habit	en-US
FSN_1117	seasonal semideciduous forest	habit	en-US
FSN_1118	seasonal semideciduous forest	habit	en-US
FSN_1119	seasonal semideciduous forest	habit	en-US
FSN_1120	seasonal semideciduous forest	habit	en-US
FSN_1121	seasonal semideciduous forest	habit	en-US
FSN_1122	seasonal semideciduous forest	habit	en-US
FSN_1123	seasonal semideciduous forest	habit	en-US
FSN_1124	seasonal semideciduous forest	habit	en-US
FSN_1125	seasonal semideciduous forest	habit	en-US
FSN_1126	seasonal semideciduous forest	habit	en-US
FSN_1127	seasonal semideciduous forest	habit	en-US
FSN_1129	seasonal semideciduous forest	habit	en-US
FSN_1130	seasonal semideciduous forest	habit	en-US
FSN_1131	seasonal semideciduous forest	habit	en-US
FSN_1132	seasonal semideciduous forest	habit	en-US
FSN_1135	seasonal semideciduous forest	habit	en-US
FSN_1136	seasonal semideciduous forest	habit	en-US
FSN_1137	seasonal semideciduous forest	habit	en-US
FSN_1138	seasonal semideciduous forest	habit	en-US
FSN_1139	seasonal semideciduous forest	habit	en-US
FSN_1140	seasonal semideciduous forest	habit	en-US
FSN_1141	seasonal semideciduous forest	habit	en-US
FSN_1142	seasonal semideciduous forest	habit	en-US
FSN_1143	seasonal semideciduous forest	habit	en-US
FSN_1145	seasonal semideciduous forest	habit	en-US
FSN_1146	seasonal semideciduous forest	habit	en-US
FSN_1148	seasonal semideciduous forest	habit	en-US
FSN_1149	seasonal semideciduous forest	habit	en-US
FSN_1150	seasonal semideciduous forest	habit	en-US
FSN_1151	seasonal semideciduous forest	habit	en-US
FSN_1151	seasonal semideciduous forest	habit	en-US
FSN_1152	seasonal semideciduous forest	habit	en-US
FSN_1153	seasonal semideciduous forest	habit	en-US
FSN_1154	seasonal semideciduous forest	habit	en-US
FSN_1155	seasonal semideciduous forest	habit	en-US
FSN_1156	seasonal semideciduous forest	habit	en-US
FSN_1157	seasonal semideciduous forest	habit	en-US
FSN_1158	seasonal semideciduous forest	habit	en-US
FSN_1159	seasonal semideciduous forest	habit	en-US
FSN_1160	seasonal semideciduous forest	habit	en-US
FSN_1161	seasonal semideciduous forest	habit	en-US
FSN_1162	seasonal semideciduous forest	habit	en-US
FSN_1163	seasonal semideciduous forest	habit	en-US
FSN_1164	seasonal semideciduous forest	habit	en-US
FSN_1165	seasonal semideciduous forest	habit	en-US
FSN_1166	seasonal semideciduous forest	habit	en-US
FSN_1167	seasonal semideciduous forest	habit	en-US
FSN_1168	seasonal semideciduous forest	habit	en-US
FSN_1172	seasonal semideciduous forest	habit	en-US
FSN_1176	seasonal semideciduous forest	habit	en-US
FSN_1177	seasonal semideciduous forest	habit	en-US
FSN_1178	seasonal semideciduous forest	habit	en-US
FSN_1179	seasonal semideciduous forest	habit	en-US
FSN_1180	seasonal semideciduous forest	habit	en-US
FSN_1182	seasonal semideciduous forest	habit	en-US
FSN_1183	seasonal semideciduous forest	habit	en-US
FSN_1184	seasonal semideciduous forest	habit	en-US
FSN_1185	seasonal semideciduous forest	habit	en-US
FSN_1186	seasonal semideciduous forest	habit	en-US
FSN_1187	seasonal semideciduous forest	habit	en-US
FSN_1190	seasonal semideciduous forest	habit	en-US
FSN_1193	seasonal semideciduous forest	habit	en-US
FSN_1194	seasonal semideciduous forest	habit	en-US
FSN_1195	seasonal semideciduous forest	habit	en-US
FSN_1196	seasonal semideciduous forest	habit	en-US
FSN_1198	seasonal semideciduous forest	habit	en-US
FSN_1199	seasonal semideciduous forest	habit	en-US
FSN_1200	seasonal semideciduous forest	habit	en-US
FSN_1201	seasonal semideciduous forest	habit	en-US
FSN_1202	seasonal semideciduous forest	habit	en-US
FSN_1203	seasonal semideciduous forest	habit	en-US
FSN_1204	seasonal semideciduous forest	habit	en-US
FSN_1206	seasonal semideciduous forest	habit	en-US
FSN_1207	seasonal semideciduous forest	habit	en-US
FSN_1208	seasonal semideciduous forest	habit	en-US
FSN_1209	seasonal semideciduous forest	habit	en-US
FSN_1210	seasonal semideciduous forest	habit	en-US
FSN_1211	seasonal semideciduous forest	habit	en-US
FSN_1212	seasonal semideciduous forest	habit	en-US
FSN_1213	seasonal semideciduous forest	habit	en-US
FSN_1215	seasonal semideciduous forest	habit	en-US
FSN_1216	seasonal semideciduous forest	habit	en-US
FSN_1220	seasonal semideciduous forest	habit	en-US
FSN_1223	seasonal semideciduous forest	habit	en-US
FSN_1224	seasonal semideciduous forest	habit	en-US
FSN_1225	seasonal semideciduous forest	habit	en-US
FSN_1226	seasonal semideciduous forest	habit	en-US
FSN_1227	seasonal semideciduous forest	habit	en-US
FSN_1228	seasonal semideciduous forest	habit	en-US
FSN_1230	seasonal semideciduous forest	habit	en-US
FSN_1231	seasonal semideciduous forest	habit	en-US
FSN_1232	seasonal semideciduous forest	habit	en-US
FSN_1233	seasonal semideciduous forest	habit	en-US
FSN_1234	seasonal semideciduous forest	habit	en-US
FSN_1235	seasonal semideciduous forest	habit	en-US
FSN_1236	seasonal semideciduous forest	habit	en-US
FSN_1237	seasonal semideciduous forest	habit	en-US
FSN_1238	seasonal semideciduous forest	habit	en-US
FSN_1239	seasonal semideciduous forest	habit	en-US
FSN_1240	seasonal semideciduous forest	habit	en-US
FSN_1241	seasonal semideciduous forest	habit	en-US
FSN_1242	seasonal semideciduous forest	habit	en-US
FSN_1243	seasonal semideciduous forest	habit	en-US
FSN_1245	seasonal semideciduous forest	habit	en-US
FSN_1247	seasonal semideciduous forest	habit	en-US
FSN_1248	seasonal semideciduous forest	habit	en-US
FSN_1249	seasonal semideciduous forest	habit	en-US
FSN_1250	seasonal semideciduous forest	habit	en-US
FSN_1251	seasonal semideciduous forest	habit	en-US
FSN_1252	seasonal semideciduous forest	habit	en-US
FSN_1253	seasonal semideciduous forest	habit	en-US
FSN_1255	seasonal semideciduous forest	habit	en-US
FSN_1256	seasonal semideciduous forest	habit	en-US
FSN_1257	seasonal semideciduous forest	habit	en-US
FSN_1258	seasonal semideciduous forest	habit	en-US
FSN_1259	seasonal semideciduous forest	habit	en-US
FSN_1260	seasonal semideciduous forest	habit	en-US
FSN_1261	seasonal semideciduous forest	habit	en-US
FSN_1263	seasonal semideciduous forest	habit	en-US
FSN_1266	seasonal semideciduous forest	habit	en-US
FSN_1267	seasonal semideciduous forest	habit	en-US
FSN_1268	seasonal semideciduous forest	habit	en-US
FSN_1269	seasonal semideciduous forest	habit	en-US
FSN_1270	seasonal semideciduous forest	habit	en-US
FSN_1271	seasonal semideciduous forest	habit	en-US
FSN_1272	seasonal semideciduous forest	habit	en-US
FSN_1274	seasonal semideciduous forest	habit	en-US
FSN_1275	seasonal semideciduous forest	habit	en-US
FSN_1276	seasonal semideciduous forest	habit	en-US
FSN_1281	seasonal semideciduous forest	habit	en-US
FSN_1282	seasonal semideciduous forest	habit	en-US
FSN_1283	seasonal semideciduous forest	habit	en-US
FSN_1284	seasonal semideciduous forest	habit	en-US
FSN_1286	seasonal semideciduous forest	habit	en-US
FSN_1287	seasonal semideciduous forest	habit	en-US
FSN_1288	seasonal semideciduous forest	habit	en-US
FSN_1289	seasonal semideciduous forest	habit	en-US
FSN_1290	seasonal semideciduous forest	habit	en-US
FSN_1291	seasonal semideciduous forest	habit	en-US
FSN_1292	seasonal semideciduous forest	habit	en-US
FSN_1293	seasonal semideciduous forest	habit	en-US
FSN_1294	seasonal semideciduous forest	habit	en-US
FSN_1295	seasonal semideciduous forest	habit	en-US
FSN_1296	seasonal semideciduous forest	habit	en-US
FSN_1297	seasonal semideciduous forest	habit	en-US
FSN_1298	seasonal semideciduous forest	habit	en-US
FSN_1299	seasonal semideciduous forest	habit	en-US
FSN_1301	seasonal semideciduous forest	habit	en-US
FSN_1302	seasonal semideciduous forest	habit	en-US
FSN_1303	seasonal semideciduous forest	habit	en-US
FSN_1304	seasonal semideciduous forest	habit	en-US
FSN_1305	seasonal semideciduous forest	habit	en-US
FSN_1308	seasonal semideciduous forest	habit	en-US
FSN_1310	seasonal semideciduous forest	habit	en-US
FSN_1311	seasonal semideciduous forest	habit	en-US
FSN_1312	seasonal semideciduous forest	habit	en-US
FSN_1313	seasonal semideciduous forest	habit	en-US
FSN_1314	seasonal semideciduous forest	habit	en-US
FSN_1315	seasonal semideciduous forest	habit	en-US
FSN_1316	seasonal semideciduous forest	habit	en-US
FSN_1319	seasonal semideciduous forest	habit	en-US
FSN_1320	seasonal semideciduous forest	habit	en-US
FSN_1321	seasonal semideciduous forest	habit	en-US
FSN_1322	seasonal semideciduous forest	habit	en-US
FSN_1323	seasonal semideciduous forest	habit	en-US
FSN_1324	seasonal semideciduous forest	habit	en-US
FSN_1326	seasonal semideciduous forest	habit	en-US
FSN_1329	seasonal semideciduous forest	habit	en-US
FSN_1330	seasonal semideciduous forest	habit	en-US
FSN_1331	seasonal semideciduous forest	habit	en-US
FSN_1332	seasonal semideciduous forest	habit	en-US
FSN_1333	seasonal semideciduous forest	habit	en-US
FSN_1334	seasonal semideciduous forest	habit	en-US
FSN_1337	seasonal semideciduous forest	habit	en-US
FSN_1338	seasonal semideciduous forest	habit	en-US
FSN_1339	seasonal semideciduous forest	habit	en-US
FSN_1340	seasonal semideciduous forest	habit	en-US
FSN_1341	seasonal semideciduous forest	habit	en-US
FSN_1342	seasonal semideciduous forest	habit	en-US
FSN_1343	seasonal semideciduous forest	habit	en-US
FSN_1344	seasonal semideciduous forest	habit	en-US
FSN_1345	seasonal semideciduous forest	habit	en-US
FSN_1346	seasonal semideciduous forest	habit	en-US
FSN_1347	seasonal semideciduous forest	habit	en-US
FSN_1348	seasonal semideciduous forest	habit	en-US
FSN_1349	seasonal semideciduous forest	habit	en-US
FSN_1350	seasonal semideciduous forest	habit	en-US
FSN_1351	seasonal semideciduous forest	habit	en-US
FSN_1352	seasonal semideciduous forest	habit	en-US
FSN_1353	seasonal semideciduous forest	habit	en-US
FSN_1355	seasonal semideciduous forest	habit	en-US
FSN_1356	seasonal semideciduous forest	habit	en-US
FSN_1357	seasonal semideciduous forest	habit	en-US
FSN_1358	seasonal semideciduous forest	habit	en-US
FSN_1359	seasonal semideciduous forest	habit	en-US
FSN_1360	seasonal semideciduous forest	habit	en-US
FSN_1361	seasonal semideciduous forest	habit	en-US
FSN_1362	seasonal semideciduous forest	habit	en-US
FSN_1363	seasonal semideciduous forest	habit	en-US
FSN_1364	seasonal semideciduous forest	habit	en-US
FSN_1365	seasonal semideciduous forest	habit	en-US
FSN_1366	seasonal semideciduous forest	habit	en-US
FSN_1367	seasonal semideciduous forest	habit	en-US
FSN_1368	seasonal semideciduous forest	habit	en-US
FSN_1369	seasonal semideciduous forest	habit	en-US
FSN_1370	seasonal semideciduous forest	habit	en-US
FSN_1372	seasonal semideciduous forest	habit	en-US
FSN_1373	seasonal semideciduous forest	habit	en-US
FSN_1374	seasonal semideciduous forest	habit	en-US
FSN_1375	seasonal semideciduous forest	habit	en-US
FSN_1376	seasonal semideciduous forest	habit	en-US
FSN_1377	seasonal semideciduous forest	habit	en-US
FSN_1378	seasonal semideciduous forest	habit	en-US
FSN_1379	seasonal semideciduous forest	habit	en-US
FSN_1381	seasonal semideciduous forest	habit	en-US
FSN_1382	seasonal semideciduous forest	habit	en-US
FSN_1384	seasonal semideciduous forest	habit	en-US
FSN_1385	seasonal semideciduous forest	habit	en-US
FSN_1386	seasonal semideciduous forest	habit	en-US
FSN_1387	seasonal semideciduous forest	habit	en-US
FSN_1388	seasonal semideciduous forest	habit	en-US
FSN_1389	seasonal semideciduous forest	habit	en-US
FSN_1390	seasonal semideciduous forest	habit	en-US
FSN_1391	seasonal semideciduous forest	habit	en-US
FSN_1392	seasonal semideciduous forest	habit	en-US
FSN_1393	seasonal semideciduous forest	habit	en-US
FSN_1394	seasonal semideciduous forest	habit	en-US
FSN_1395	seasonal semideciduous forest	habit	en-US
FSN_1396	seasonal semideciduous forest	habit	en-US
FSN_1397	seasonal semideciduous forest	habit	en-US
FSN_1398	seasonal semideciduous forest	habit	en-US
FSN_1399	seasonal semideciduous forest	habit	en-US
FSN_1400	seasonal semideciduous forest	habit	en-US
FSN_1401	seasonal semideciduous forest	habit	en-US
FSN_1402	seasonal semideciduous forest	habit	en-US
FSN_1403	seasonal semideciduous forest	habit	en-US
FSN_1404	seasonal semideciduous forest	habit	en-US
FSN_1405	seasonal semideciduous forest	habit	en-US
FSN_1407	seasonal semideciduous forest	habit	en-US
FSN_1409	seasonal semideciduous forest	habit	en-US
FSN_1410	seasonal semideciduous forest	habit	en-US
FSN_1411	seasonal semideciduous forest	habit	en-US
FSN_1412	seasonal semideciduous forest	habit	en-US
FSN_1413	seasonal semideciduous forest	habit	en-US
FSN_1414	seasonal semideciduous forest	habit	en-US
FSN_1415	seasonal semideciduous forest	habit	en-US
FSN_1416	seasonal semideciduous forest	habit	en-US
FSN_1417	seasonal semideciduous forest	habit	en-US
FSN_1419	seasonal semideciduous forest	habit	en-US
FSN_1420	seasonal semideciduous forest	habit	en-US
FSN_1421	seasonal semideciduous forest	habit	en-US
FSN_1422	seasonal semideciduous forest	habit	en-US
FSN_1423	seasonal semideciduous forest	habit	en-US
FSN_1424	seasonal semideciduous forest	habit	en-US
FSN_1425	seasonal semideciduous forest	habit	en-US
FSN_1426	seasonal semideciduous forest	habit	en-US
FSN_1427	seasonal semideciduous forest	habit	en-US
FSN_1428	seasonal semideciduous forest	habit	en-US
FSN_1429	seasonal semideciduous forest	habit	en-US
FSN_1430	seasonal semideciduous forest	habit	en-US
FSN_1431	seasonal semideciduous forest	habit	en-US
FSN_1432	seasonal semideciduous forest	habit	en-US
FSN_1434	seasonal semideciduous forest	habit	en-US
FSN_1435	seasonal semideciduous forest	habit	en-US
FSN_1436	seasonal semideciduous forest	habit	en-US
FSN_1437	seasonal semideciduous forest	habit	en-US
FSN_1438	seasonal semideciduous forest	habit	en-US
FSN_1439	seasonal semideciduous forest	habit	en-US
FSN_1441	seasonal semideciduous forest	habit	en-US
FSN_1442	seasonal semideciduous forest	habit	en-US
FSN_1444	seasonal semideciduous forest	habit	en-US
FSN_1445	seasonal semideciduous forest	habit	en-US
FSN_1446	seasonal semideciduous forest	habit	en-US
FSN_1447	seasonal semideciduous forest	habit	en-US
FSN_1448	seasonal semideciduous forest	habit	en-US
FSN_1449	seasonal semideciduous forest	habit	en-US
FSN_1450	seasonal semideciduous forest	habit	en-US
FSN_1451	seasonal semideciduous forest	habit	en-US
FSN_1453	seasonal semideciduous forest	habit	en-US
FSN_1454	seasonal semideciduous forest	habit	en-US
FSN_1456	seasonal semideciduous forest	habit	en-US
FSN_1457	seasonal semideciduous forest	habit	en-US
FSN_1458	seasonal semideciduous forest	habit	en-US
FSN_1459	seasonal semideciduous forest	habit	en-US
FSN_1460	seasonal semideciduous forest	habit	en-US
FSN_1461	seasonal semideciduous forest	habit	en-US
FSN_1462	seasonal semideciduous forest	habit	en-US
FSN_1463	seasonal semideciduous forest	habit	en-US
FSN_1464	seasonal semideciduous forest	habit	en-US
FSN_1465	seasonal semideciduous forest	habit	en-US
FSN_1467	seasonal semideciduous forest	habit	en-US
FSN_1468	seasonal semideciduous forest	habit	en-US
FSN_1469	seasonal semideciduous forest	habit	en-US
FSN_1470	seasonal semideciduous forest	habit	en-US
FSN_1471	seasonal semideciduous forest	habit	en-US
FSN_1472	seasonal semideciduous forest	habit	en-US
FSN_1477	seasonal semideciduous forest	habit	en-US
FSN_1479	seasonal semideciduous forest	habit	en-US
FSN_1480	seasonal semideciduous forest	habit	en-US
FSN_1484	seasonal semideciduous forest	habit	en-US
FSN_1485	seasonal semideciduous forest	habit	en-US
FSN_1486	seasonal semideciduous forest	habit	en-US
FSN_1487	seasonal semideciduous forest	habit	en-US
FSN_1488	seasonal semideciduous forest	habit	en-US
FSN_1489	seasonal semideciduous forest	habit	en-US
FSN_1490	seasonal semideciduous forest	habit	en-US
FSN_1491	seasonal semideciduous forest	habit	en-US
FSN_1492	seasonal semideciduous forest	habit	en-US
FSN_1493	seasonal semideciduous forest	habit	en-US
FSN_1494	seasonal semideciduous forest	habit	en-US
FSN_1495	seasonal semideciduous forest	habit	en-US
FSN_1496	seasonal semideciduous forest	habit	en-US
FSN_1497	seasonal semideciduous forest	habit	en-US
FSN_1499	seasonal semideciduous forest	habit	en-US
FSN_1500	seasonal semideciduous forest	habit	en-US
FSN_1501	seasonal semideciduous forest	habit	en-US
FSN_1502	seasonal semideciduous forest	habit	en-US
FSN_1503	seasonal semideciduous forest	habit	en-US
FSN_1504	seasonal semideciduous forest	habit	en-US
FSN_1505	seasonal semideciduous forest	habit	en-US
FSN_1506	seasonal semideciduous forest	habit	en-US
FSN_1508	seasonal semideciduous forest	habit	en-US
FSN_1509	seasonal semideciduous forest	habit	en-US
FSN_1510	seasonal semideciduous forest	habit	en-US
FSN_1511	seasonal semideciduous forest	habit	en-US
FSN_1512	seasonal semideciduous forest	habit	en-US
FSN_1513	seasonal semideciduous forest	habit	en-US
FSN_1514	seasonal semideciduous forest	habit	en-US
FSN_1515	seasonal semideciduous forest	habit	en-US
FSN_1516	seasonal semideciduous forest	habit	en-US
FSN_1517	seasonal semideciduous forest	habit	en-US
FSN_1518	seasonal semideciduous forest	habit	en-US
FSN_1520	seasonal semideciduous forest	habit	en-US
FSN_1522	seasonal semideciduous forest	habit	en-US
FSN_1523	seasonal semideciduous forest	habit	en-US
FSN_1524	seasonal semideciduous forest	habit	en-US
FSN_1525	seasonal semideciduous forest	habit	en-US
FSN_1526	seasonal semideciduous forest	habit	en-US
FSN_1527	seasonal semideciduous forest	habit	en-US
FSN_1528	seasonal semideciduous forest	habit	en-US
FSN_1529	seasonal semideciduous forest	habit	en-US
FSN_1530	seasonal semideciduous forest	habit	en-US
FSN_1531	seasonal semideciduous forest	habit	en-US
FSN_1532	seasonal semideciduous forest	habit	en-US
FSN_1533	seasonal semideciduous forest	habit	en-US
FSN_1535	seasonal semideciduous forest	habit	en-US
FSN_1536	seasonal semideciduous forest	habit	en-US
FSN_1538	seasonal semideciduous forest	habit	en-US
FSN_1539	seasonal semideciduous forest	habit	en-US
FSN_1540	seasonal semideciduous forest	habit	en-US
FSN_1541	seasonal semideciduous forest	habit	en-US
FSN_1542	seasonal semideciduous forest	habit	en-US
FSN_1543	seasonal semideciduous forest	habit	en-US
FSN_1544	seasonal semideciduous forest	habit	en-US
FSN_1545	seasonal semideciduous forest	habit	en-US
FSN_1546	seasonal semideciduous forest	habit	en-US
FSN_1547	seasonal semideciduous forest	habit	en-US
FSN_1548	seasonal semideciduous forest	habit	en-US
FSN_1549	seasonal semideciduous forest	habit	en-US
FSN_1550	seasonal semideciduous forest	habit	en-US
FSN_1551	seasonal semideciduous forest	habit	en-US
FSN_1553	seasonal semideciduous forest	habit	en-US
FSN_1554	seasonal semideciduous forest	habit	en-US
FSN_1555	seasonal semideciduous forest	habit	en-US
FSN_1556	seasonal semideciduous forest	habit	en-US
FSN_1558	seasonal semideciduous forest	habit	en-US
FSN_1559	seasonal semideciduous forest	habit	en-US
FSN_1562	seasonal semideciduous forest	habit	en-US
FSN_1564	seasonal semideciduous forest	habit	en-US
FSN_1565	seasonal semideciduous forest	habit	en-US
FSN_1567	seasonal semideciduous forest	habit	en-US
FSN_1568	seasonal semideciduous forest	habit	en-US
FSN_1569	seasonal semideciduous forest	habit	en-US
FSN_1571	seasonal semideciduous forest	habit	en-US
FSN_1572	seasonal semideciduous forest	habit	en-US
FSN_1573	seasonal semideciduous forest	habit	en-US
FSN_1574	seasonal semideciduous forest	habit	en-US
FSN_1575	seasonal semideciduous forest	habit	en-US
FSN_1577	seasonal semideciduous forest	habit	en-US
FSN_1579	seasonal semideciduous forest	habit	en-US
FSN_1580	seasonal semideciduous forest	habit	en-US
FSN_1583	seasonal semideciduous forest	habit	en-US
FSN_1585	seasonal semideciduous forest	habit	en-US
FSN_1586	seasonal semideciduous forest	habit	en-US
FSN_1587	seasonal semideciduous forest	habit	en-US
FSN_1588	seasonal semideciduous forest	habit	en-US
FSN_1589	seasonal semideciduous forest	habit	en-US
FSN_1590	seasonal semideciduous forest	habit	en-US
FSN_1591	seasonal semideciduous forest	habit	en-US
FSN_1592	seasonal semideciduous forest	habit	en-US
FSN_1593	seasonal semideciduous forest	habit	en-US
FSN_1594	seasonal semideciduous forest	habit	en-US
FSN_1597	seasonal semideciduous forest	habit	en-US
FSN_1598	seasonal semideciduous forest	habit	en-US
FSN_1599	seasonal semideciduous forest	habit	en-US
FSN_1600	seasonal semideciduous forest	habit	en-US
FSN_1601	seasonal semideciduous forest	habit	en-US
FSN_1602	seasonal semideciduous forest	habit	en-US
FSN_1604	seasonal semideciduous forest	habit	en-US
FSN_1605	seasonal semideciduous forest	habit	en-US
FSN_1606	seasonal semideciduous forest	habit	en-US
FSN_1607	seasonal semideciduous forest	habit	en-US
FSN_1608	seasonal semideciduous forest	habit	en-US
FSN_1610	seasonal semideciduous forest	habit	en-US
FSN_1611	seasonal semideciduous forest	habit	en-US
FSN_1614	seasonal semideciduous forest	habit	en-US
FSN_1615	seasonal semideciduous forest	habit	en-US
FSN_1616	seasonal semideciduous forest	habit	en-US
FSN_1618	seasonal semideciduous forest	habit	en-US
FSN_1620	seasonal semideciduous forest	habit	en-US
FSN_1622	seasonal semideciduous forest	habit	en-US
FSN_1623	seasonal semideciduous forest	habit	en-US
FSN_1624	seasonal semideciduous forest	habit	en-US
FSN_1625	seasonal semideciduous forest	habit	en-US
FSN_1626	seasonal semideciduous forest	habit	en-US
FSN_1627	seasonal semideciduous forest	habit	en-US
FSN_1628	seasonal semideciduous forest	habit	en-US
FSN_1629	seasonal semideciduous forest	habit	en-US
FSN_1630	seasonal semideciduous forest	habit	en-US
FSN_1631	seasonal semideciduous forest	habit	en-US
FSN_1634	seasonal semideciduous forest	habit	en-US
FSN_1636	seasonal semideciduous forest	habit	en-US
FSN_1640	seasonal semideciduous forest	habit	en-US
FSN_1641	seasonal semideciduous forest	habit	en-US
FSN_1642	seasonal semideciduous forest	habit	en-US
FSN_1643	seasonal semideciduous forest	habit	en-US
FSN_1644	seasonal semideciduous forest	habit	en-US
FSN_1645	seasonal semideciduous forest	habit	en-US
FSN_1646	seasonal semideciduous forest	habit	en-US
FSN_1647	seasonal semideciduous forest	habit	en-US
FSN_1648	seasonal semideciduous forest	habit	en-US
FSN_1649	seasonal semideciduous forest	habit	en-US
FSN_1651	seasonal semideciduous forest	habit	en-US
FSN_1652	seasonal semideciduous forest	habit	en-US
FSN_1653	seasonal semideciduous forest	habit	en-US
FSN_1654	seasonal semideciduous forest	habit	en-US
FSN_1655	seasonal semideciduous forest	habit	en-US
FSN_1657	seasonal semideciduous forest	habit	en-US
FSN_1658	seasonal semideciduous forest	habit	en-US
FSN_1659	seasonal semideciduous forest	habit	en-US
FSN_1660	seasonal semideciduous forest	habit	en-US
FSN_1661	seasonal semideciduous forest	habit	en-US
FSN_1662	seasonal semideciduous forest	habit	en-US
FSN_1663	seasonal semideciduous forest	habit	en-US
FSN_1664	seasonal semideciduous forest	habit	en-US
FSN_1666	seasonal semideciduous forest	habit	en-US
FSN_1667	seasonal semideciduous forest	habit	en-US
FSN_1668	seasonal semideciduous forest	habit	en-US
FSN_1669	seasonal semideciduous forest	habit	en-US
FSN_1670	seasonal semideciduous forest	habit	en-US
FSN_1671	seasonal semideciduous forest	habit	en-US
FSN_1672	seasonal semideciduous forest	habit	en-US
FSN_1673	seasonal semideciduous forest	habit	en-US
FSN_1674	seasonal semideciduous forest	habit	en-US
FSN_1675	seasonal semideciduous forest	habit	en-US
FSN_1676	seasonal semideciduous forest	habit	en-US
FSN_1677	seasonal semideciduous forest	habit	en-US
FSN_1678	seasonal semideciduous forest	habit	en-US
FSN_1679	seasonal semideciduous forest	habit	en-US
FSN_1680	seasonal semideciduous forest	habit	en-US
FSN_1682	seasonal semideciduous forest	habit	en-US
FSN_1683	seasonal semideciduous forest	habit	en-US
FSN_1685	seasonal semideciduous forest	habit	en-US
FSN_1686	seasonal semideciduous forest	habit	en-US
FSN_1687	seasonal semideciduous forest	habit	en-US
FSN_1688	seasonal semideciduous forest	habit	en-US
FSN_1689	seasonal semideciduous forest	habit	en-US
FSN_1690	seasonal semideciduous forest	habit	en-US
FSN_1691	seasonal semideciduous forest	habit	en-US
FSN_1693	seasonal semideciduous forest	habit	en-US
FSN_1695	seasonal semideciduous forest	habit	en-US
FSN_1696	seasonal semideciduous forest	habit	en-US
FSN_1697	seasonal semideciduous forest	habit	en-US
FSN_1698	seasonal semideciduous forest	habit	en-US
FSN_1700	seasonal semideciduous forest	habit	en-US
FSN_1701	seasonal semideciduous forest	habit	en-US
FSN_1702	seasonal semideciduous forest	habit	en-US
FSN_1704	seasonal semideciduous forest	habit	en-US
FSN_1705	seasonal semideciduous forest	habit	en-US
FSN_1706	seasonal semideciduous forest	habit	en-US
FSN_1707	seasonal semideciduous forest	habit	en-US
FSN_1708	seasonal semideciduous forest	habit	en-US
FSN_1709	seasonal semideciduous forest	habit	en-US
FSN_1710	seasonal semideciduous forest	habit	en-US
FSN_1711	seasonal semideciduous forest	habit	en-US
FSN_1712	seasonal semideciduous forest	habit	en-US
FSN_1713	seasonal semideciduous forest	habit	en-US
FSN_1714	seasonal semideciduous forest	habit	en-US
FSN_1715	seasonal semideciduous forest	habit	en-US
FSN_1716	seasonal semideciduous forest	habit	en-US
FSN_1718	seasonal semideciduous forest	habit	en-US
FSN_1719	seasonal semideciduous forest	habit	en-US
FSN_1720	seasonal semideciduous forest	habit	en-US
FSN_1723	seasonal semideciduous forest	habit	en-US
FSN_1724	seasonal semideciduous forest	habit	en-US
FSN_1725	seasonal semideciduous forest	habit	en-US
FSN_1726	seasonal semideciduous forest	habit	en-US
FSN_1727	seasonal semideciduous forest	habit	en-US
FSN_1728	seasonal semideciduous forest	habit	en-US
FSN_1729	seasonal semideciduous forest	habit	en-US
FSN_1731	seasonal semideciduous forest	habit	en-US
FSN_1732	seasonal semideciduous forest	habit	en-US
FSN_1733	seasonal semideciduous forest	habit	en-US
FSN_1734	seasonal semideciduous forest	habit	en-US
FSN_1736	seasonal semideciduous forest	habit	en-US
FSN_1738	seasonal semideciduous forest	habit	en-US
FSN_1739	seasonal semideciduous forest	habit	en-US
FSN_1741	seasonal semideciduous forest	habit	en-US
FSN_1742	seasonal semideciduous forest	habit	en-US
FSN_1743	seasonal semideciduous forest	habit	en-US
FSN_1744	seasonal semideciduous forest	habit	en-US
FSN_1745	seasonal semideciduous forest	habit	en-US
FSN_1747	seasonal semideciduous forest	habit	en-US
FSN_1748	seasonal semideciduous forest	habit	en-US
FSN_1749	seasonal semideciduous forest	habit	en-US
FSN_1750	seasonal semideciduous forest	habit	en-US
FSN_1751	seasonal semideciduous forest	habit	en-US
FSN_1752	seasonal semideciduous forest	habit	en-US
FSN_1753	seasonal semideciduous forest	habit	en-US
FSN_1754	seasonal semideciduous forest	habit	en-US
FSN_1756	seasonal semideciduous forest	habit	en-US
FSN_1757	seasonal semideciduous forest	habit	en-US
FSN_1758	seasonal semideciduous forest	habit	en-US
FSN_1759	seasonal semideciduous forest	habit	en-US
FSN_1761	seasonal semideciduous forest	habit	en-US
FSN_1762	seasonal semideciduous forest	habit	en-US
FSN_1763	seasonal semideciduous forest	habit	en-US
FSN_1764	seasonal semideciduous forest	habit	en-US
FSN_1765	seasonal semideciduous forest	habit	en-US
FSN_1767	seasonal semideciduous forest	habit	en-US
FSN_1768	seasonal semideciduous forest	habit	en-US
FSN_1769	seasonal semideciduous forest	habit	en-US
FSN_1770	seasonal semideciduous forest	habit	en-US
FSN_1771	seasonal semideciduous forest	habit	en-US
FSN_1772	seasonal semideciduous forest	habit	en-US
FSN_1773	seasonal semideciduous forest	habit	en-US
FSN_1774	seasonal semideciduous forest	habit	en-US
FSN_1775	seasonal semideciduous forest	habit	en-US
FSN_1776	seasonal semideciduous forest	habit	en-US
FSN_1777	seasonal semideciduous forest	habit	en-US
FSN_1778	seasonal semideciduous forest	habit	en-US
FSN_1779	seasonal semideciduous forest	habit	en-US
FSN_1780	seasonal semideciduous forest	habit	en-US
FSN_1781	seasonal semideciduous forest	habit	en-US
FSN_1782	seasonal semideciduous forest	habit	en-US
FSN_1783	seasonal semideciduous forest	habit	en-US
FSN_1784	seasonal semideciduous forest	habit	en-US
FSN_1786	seasonal semideciduous forest	habit	en-US
FSN_1787	seasonal semideciduous forest	habit	en-US
FSN_1788	seasonal semideciduous forest	habit	en-US
FSN_1789	seasonal semideciduous forest	habit	en-US
FSN_1791	seasonal semideciduous forest	habit	en-US
FSN_1792	seasonal semideciduous forest	habit	en-US
FSN_1793	seasonal semideciduous forest	habit	en-US
FSN_1794	seasonal semideciduous forest	habit	en-US
FSN_1795	seasonal semideciduous forest	habit	en-US
FSN_1796	seasonal semideciduous forest	habit	en-US
FSN_1797	seasonal semideciduous forest	habit	en-US
FSN_1799	seasonal semideciduous forest	habit	en-US
FSN_1800	seasonal semideciduous forest	habit	en-US
FSN_1801	seasonal semideciduous forest	habit	en-US
FSN_1803	seasonal semideciduous forest	habit	en-US
FSN_1805	seasonal semideciduous forest	habit	en-US
FSN_1806	seasonal semideciduous forest	habit	en-US
FSN_1807	seasonal semideciduous forest	habit	en-US
FSN_1808	seasonal semideciduous forest	habit	en-US
FSN_1809	seasonal semideciduous forest	habit	en-US
FSN_1810	seasonal semideciduous forest	habit	en-US
FSN_1811	seasonal semideciduous forest	habit	en-US
FSN_1812	seasonal semideciduous forest	habit	en-US
FSN_1814	seasonal semideciduous forest	habit	en-US
FSN_1815	seasonal semideciduous forest	habit	en-US
FSN_1817	seasonal semideciduous forest	habit	en-US
FSN_1819	seasonal semideciduous forest	habit	en-US
FSN_1820	seasonal semideciduous forest	habit	en-US
FSN_1821	seasonal semideciduous forest	habit	en-US
FSN_1823	seasonal semideciduous forest	habit	en-US
FSN_1825	seasonal semideciduous forest	habit	en-US
FSN_1827	seasonal semideciduous forest	habit	en-US
FSN_1828	seasonal semideciduous forest	habit	en-US
FSN_1829	seasonal semideciduous forest	habit	en-US
FSN_1830	seasonal semideciduous forest	habit	en-US
FSN_1831	seasonal semideciduous forest	habit	en-US
FSN_1832	seasonal semideciduous forest	habit	en-US
FSN_1834	seasonal semideciduous forest	habit	en-US
FSN_1836	seasonal semideciduous forest	habit	en-US
FSN_1837	seasonal semideciduous forest	habit	en-US
FSN_1838	seasonal semideciduous forest	habit	en-US
FSN_1839	seasonal semideciduous forest	habit	en-US
FSN_1840	seasonal semideciduous forest	habit	en-US
FSN_1841	seasonal semideciduous forest	habit	en-US
FSN_1842	seasonal semideciduous forest	habit	en-US
FSN_1843	seasonal semideciduous forest	habit	en-US
FSN_1844	seasonal semideciduous forest	habit	en-US
FSN_1845	seasonal semideciduous forest	habit	en-US
FSN_1846	seasonal semideciduous forest	habit	en-US
FSN_1847	seasonal semideciduous forest	habit	en-US
FSN_1848	seasonal semideciduous forest	habit	en-US
FSN_1850	seasonal semideciduous forest	habit	en-US
FSN_1851	seasonal semideciduous forest	habit	en-US
FSN_1853	seasonal semideciduous forest	habit	en-US
FSN_1854	seasonal semideciduous forest	habit	en-US
FSN_1855	seasonal semideciduous forest	habit	en-US
FSN_1857	seasonal semideciduous forest	habit	en-US
FSN_1858	seasonal semideciduous forest	habit	en-US
FSN_1859	seasonal semideciduous forest	habit	en-US
FSN_1860	seasonal semideciduous forest	habit	en-US
FSN_1861	seasonal semideciduous forest	habit	en-US
FSN_1862	seasonal semideciduous forest	habit	en-US
FSN_1863	seasonal semideciduous forest	habit	en-US
FSN_1864	seasonal semideciduous forest	habit	en-US
FSN_1865	seasonal semideciduous forest	habit	en-US
FSN_1866	seasonal semideciduous forest	habit	en-US
FSN_1867	seasonal semideciduous forest	habit	en-US
FSN_1868	seasonal semideciduous forest	habit	en-US
FSN_1869	seasonal semideciduous forest	habit	en-US
FSN_1870	seasonal semideciduous forest	habit	en-US
FSN_1871	seasonal semideciduous forest	habit	en-US
FSN_1872	seasonal semideciduous forest	habit	en-US
FSN_1873	seasonal semideciduous forest	habit	en-US
FSN_1874	seasonal semideciduous forest	habit	en-US
FSN_1875	seasonal semideciduous forest	habit	en-US
FSN_1876	seasonal semideciduous forest	habit	en-US
FSN_1877	seasonal semideciduous forest	habit	en-US
FSN_1878	seasonal semideciduous forest	habit	en-US
FSN_1879	seasonal semideciduous forest	habit	en-US
FSN_1880	seasonal semideciduous forest	habit	en-US
FSN_1881	seasonal semideciduous forest	habit	en-US
FSN_1882	seasonal semideciduous forest	habit	en-US
FSN_1883	seasonal semideciduous forest	habit	en-US
FSN_1884	seasonal semideciduous forest	habit	en-US
FSN_1885	seasonal semideciduous forest	habit	en-US
FSN_1886	seasonal semideciduous forest	habit	en-US
FSN_1887	seasonal semideciduous forest	habit	en-US
FSN_1888	seasonal semideciduous forest	habit	en-US
FSN_1889	seasonal semideciduous forest	habit	en-US
FSN_1890	seasonal semideciduous forest	habit	en-US
FSN_1891	seasonal semideciduous forest	habit	en-US
FSN_1892	seasonal semideciduous forest	habit	en-US
FSN_1893	seasonal semideciduous forest	habit	en-US
FSN_1894	seasonal semideciduous forest	habit	en-US
FSN_1895	seasonal semideciduous forest	habit	en-US
FSN_1896	seasonal semideciduous forest	habit	en-US
FSN_1898	seasonal semideciduous forest	habit	en-US
FSN_1899	seasonal semideciduous forest	habit	en-US
FSN_1900	seasonal semideciduous forest	habit	en-US
FSN_1902	seasonal semideciduous forest	habit	en-US
FSN_1903	seasonal semideciduous forest	habit	en-US
FSN_1904	seasonal semideciduous forest	habit	en-US
FSN_1905	seasonal semideciduous forest	habit	en-US
FSN_1906	seasonal semideciduous forest	habit	en-US
FSN_1907	seasonal semideciduous forest	habit	en-US
FSN_1908	seasonal semideciduous forest	habit	en-US
FSN_1909	seasonal semideciduous forest	habit	en-US
FSN_1910	seasonal semideciduous forest	habit	en-US
FSN_1911	seasonal semideciduous forest	habit	en-US
FSN_1912	seasonal semideciduous forest	habit	en-US
FSN_1913	seasonal semideciduous forest	habit	en-US
FSN_1914	seasonal semideciduous forest	habit	en-US
FSN_1915	seasonal semideciduous forest	habit	en-US
FSN_1916	seasonal semideciduous forest	habit	en-US
FSN_1917	seasonal semideciduous forest	habit	en-US
FSN_1918	seasonal semideciduous forest	habit	en-US
FSN_1919	seasonal semideciduous forest	habit	en-US
FSN_1920	seasonal semideciduous forest	habit	en-US
FSN_1922	seasonal semideciduous forest	habit	en-US
FSN_1923	seasonal semideciduous forest	habit	en-US
FSN_1924	seasonal semideciduous forest	habit	en-US
FSN_1926	seasonal semideciduous forest	habit	en-US
FSN_1927	seasonal semideciduous forest	habit	en-US
FSN_1928	seasonal semideciduous forest	habit	en-US
FSN_1929	seasonal semideciduous forest	habit	en-US
FSN_1931	seasonal semideciduous forest	habit	en-US
FSN_1933	seasonal semideciduous forest	habit	en-US
FSN_1934	seasonal semideciduous forest	habit	en-US
FSN_1935	seasonal semideciduous forest	habit	en-US
FSN_1936	seasonal semideciduous forest	habit	en-US
FSN_1937	seasonal semideciduous forest	habit	en-US
FSN_1938	seasonal semideciduous forest	habit	en-US
FSN_1939	seasonal semideciduous forest	habit	en-US
FSN_1940	seasonal semideciduous forest	habit	en-US
FSN_1941	seasonal semideciduous forest	habit	en-US
FSN_1942	seasonal semideciduous forest	habit	en-US
FSN_1943	seasonal semideciduous forest	habit	en-US
FSN_1944	seasonal semideciduous forest	habit	en-US
FSN_1946	seasonal semideciduous forest	habit	en-US
FSN_1947	seasonal semideciduous forest	habit	en-US
FSN_1948	seasonal semideciduous forest	habit	en-US
FSN_1949	seasonal semideciduous forest	habit	en-US
FSN_1950	seasonal semideciduous forest	habit	en-US
FSN_1951	seasonal semideciduous forest	habit	en-US
FSN_1952	seasonal semideciduous forest	habit	en-US
FSN_1953	seasonal semideciduous forest	habit	en-US
FSN_1954	seasonal semideciduous forest	habit	en-US
FSN_1955	seasonal semideciduous forest	habit	en-US
FSN_1956	seasonal semideciduous forest	habit	en-US
FSN_1957	seasonal semideciduous forest	habit	en-US
FSN_1958	seasonal semideciduous forest	habit	en-US
FSN_1959	seasonal semideciduous forest	habit	en-US
FSN_1960	seasonal semideciduous forest	habit	en-US
FSN_1961	seasonal semideciduous forest	habit	en-US
FSN_1963	seasonal semideciduous forest	habit	en-US
FSN_1964	seasonal semideciduous forest	habit	en-US
FSN_1965	seasonal semideciduous forest	habit	en-US
FSN_1966	seasonal semideciduous forest	habit	en-US
FSN_1967	seasonal semideciduous forest	habit	en-US
FSN_1968	seasonal semideciduous forest	habit	en-US
FSN_1969	seasonal semideciduous forest	habit	en-US
FSN_1970	seasonal semideciduous forest	habit	en-US
FSN_1971	seasonal semideciduous forest	habit	en-US
FSN_1972	seasonal semideciduous forest	habit	en-US
FSN_1973	seasonal semideciduous forest	habit	en-US
FSN_1974	seasonal semideciduous forest	habit	en-US
FSN_1975	seasonal semideciduous forest	habit	en-US
FSN_1976	seasonal semideciduous forest	habit	en-US
FSN_1977	seasonal semideciduous forest	habit	en-US
FSN_1979	seasonal semideciduous forest	habit	en-US
FSN_1980	seasonal semideciduous forest	habit	en-US
FSN_1981	seasonal semideciduous forest	habit	en-US
FSN_1982	seasonal semideciduous forest	habit	en-US
FSN_1983	seasonal semideciduous forest	habit	en-US
FSN_1983	seasonal semideciduous forest	habit	en-US
FSN_1984	seasonal semideciduous forest	habit	en-US
FSN_1986	seasonal semideciduous forest	habit	en-US
FSN_1987	seasonal semideciduous forest	habit	en-US
FSN_1988	seasonal semideciduous forest	habit	en-US
FSN_1989	seasonal semideciduous forest	habit	en-US
FSN_1990	seasonal semideciduous forest	habit	en-US
FSN_1991	seasonal semideciduous forest	habit	en-US
FSN_1992	seasonal semideciduous forest	habit	en-US
FSN_1993	seasonal semideciduous forest	habit	en-US
FSN_1994	seasonal semideciduous forest	habit	en-US
FSN_1995	seasonal semideciduous forest	habit	en-US
FSN_1996	seasonal semideciduous forest	habit	en-US
FSN_1997	seasonal semideciduous forest	habit	en-US
FSN_1998	seasonal semideciduous forest	habit	en-US
FSN_1999	seasonal semideciduous forest	habit	en-US
FSN_2000	seasonal semideciduous forest	habit	en-US
FSN_2001	seasonal semideciduous forest	habit	en-US
FSN_2002	seasonal semideciduous forest	habit	en-US
FSN_2003	seasonal semideciduous forest	habit	en-US
FSN_2004	seasonal semideciduous forest	habit	en-US
FSN_2005	seasonal semideciduous forest	habit	en-US
FSN_2006	seasonal semideciduous forest	habit	en-US
FSN_2007	seasonal semideciduous forest	habit	en-US
FSN_2008	seasonal semideciduous forest	habit	en-US
FSN_2009	seasonal semideciduous forest	habit	en-US
FSN_2010	seasonal semideciduous forest	habit	en-US
FSN_2012	seasonal semideciduous forest	habit	en-US
FSN_2013	seasonal semideciduous forest	habit	en-US
FSN_2014	seasonal semideciduous forest	habit	en-US
FSN_2015	seasonal semideciduous forest	habit	en-US
FSN_2016	seasonal semideciduous forest	habit	en-US
FSN_2017	seasonal semideciduous forest	habit	en-US
FSN_2020	seasonal semideciduous forest	habit	en-US
FSN_2021	seasonal semideciduous forest	habit	en-US
FSN_2022	seasonal semideciduous forest	habit	en-US
FSN_2023	seasonal semideciduous forest	habit	en-US
FSN_2024	seasonal semideciduous forest	habit	en-US
FSN_2025	seasonal semideciduous forest	habit	en-US
FSN_2027	seasonal semideciduous forest	habit	en-US
FSN_2028	seasonal semideciduous forest	habit	en-US
FSN_2029	seasonal semideciduous forest	habit	en-US
FSN_2030	seasonal semideciduous forest	habit	en-US
FSN_2031	seasonal semideciduous forest	habit	en-US
FSN_2032	seasonal semideciduous forest	habit	en-US
FSN_2033	seasonal semideciduous forest	habit	en-US
FSN_2035	seasonal semideciduous forest	habit	en-US
FSN_2036	seasonal semideciduous forest	habit	en-US
FSN_2038	seasonal semideciduous forest	habit	en-US
FSN_2041	seasonal semideciduous forest	habit	en-US
FSN_2042	seasonal semideciduous forest	habit	en-US
FSN_2043	seasonal semideciduous forest	habit	en-US
FSN_2044	seasonal semideciduous forest	habit	en-US
FSN_2045	seasonal semideciduous forest	habit	en-US
FSN_2047	seasonal semideciduous forest	habit	en-US
FSN_2048	seasonal semideciduous forest	habit	en-US
FSN_2049	seasonal semideciduous forest	habit	en-US
FSN_2050	seasonal semideciduous forest	habit	en-US
FSN_2051	seasonal semideciduous forest	habit	en-US
FSN_2053	seasonal semideciduous forest	habit	en-US
FSN_2054	seasonal semideciduous forest	habit	en-US
FSN_2055	seasonal semideciduous forest	habit	en-US
FSN_2056	seasonal semideciduous forest	habit	en-US
FSN_2057	seasonal semideciduous forest	habit	en-US
FSN_2058	seasonal semideciduous forest	habit	en-US
FSN_2060	seasonal semideciduous forest	habit	en-US
FSN_2061	seasonal semideciduous forest	habit	en-US
FSN_2062	seasonal semideciduous forest	habit	en-US
FSN_2063	seasonal semideciduous forest	habit	en-US
FSN_2064	seasonal semideciduous forest	habit	en-US
FSN_2065	seasonal semideciduous forest	habit	en-US
FSN_2066	seasonal semideciduous forest	habit	en-US
FSN_2067	seasonal semideciduous forest	habit	en-US
FSN_2068	seasonal semideciduous forest	habit	en-US
FSN_2069	seasonal semideciduous forest	habit	en-US
FSN_2070	seasonal semideciduous forest	habit	en-US
FSN_2071	seasonal semideciduous forest	habit	en-US
FSN_2073	seasonal semideciduous forest	habit	en-US
FSN_2074	seasonal semideciduous forest	habit	en-US
FSN_2076	seasonal semideciduous forest	habit	en-US
FSN_2077	seasonal semideciduous forest	habit	en-US
FSN_2078	seasonal semideciduous forest	habit	en-US
FSN_2079	seasonal semideciduous forest	habit	en-US
FSN_2080	seasonal semideciduous forest	habit	en-US
FSN_2081	seasonal semideciduous forest	habit	en-US
FSN_2084	seasonal semideciduous forest	habit	en-US
FSN_2086	seasonal semideciduous forest	habit	en-US
FSN_2088	seasonal semideciduous forest	habit	en-US
FSN_2089	seasonal semideciduous forest	habit	en-US
FSN_2091	seasonal semideciduous forest	habit	en-US
FSN_2092	seasonal semideciduous forest	habit	en-US
FSN_2093	seasonal semideciduous forest	habit	en-US
FSN_2094	seasonal semideciduous forest	habit	en-US
FSN_2095	seasonal semideciduous forest	habit	en-US
FSN_2096	seasonal semideciduous forest	habit	en-US
FSN_2097	seasonal semideciduous forest	habit	en-US
FSN_2098	seasonal semideciduous forest	habit	en-US
FSN_2099	seasonal semideciduous forest	habit	en-US
FSN_2100	seasonal semideciduous forest	habit	en-US
FSN_2101	seasonal semideciduous forest	habit	en-US
FSN_2102	seasonal semideciduous forest	habit	en-US
FSN_2103	seasonal semideciduous forest	habit	en-US
FSN_2104	seasonal semideciduous forest	habit	en-US
FSN_2105	seasonal semideciduous forest	habit	en-US
FSN_2106	seasonal semideciduous forest	habit	en-US
FSN_2107	seasonal semideciduous forest	habit	en-US
FSN_2108	seasonal semideciduous forest	habit	en-US
FSN_2109	seasonal semideciduous forest	habit	en-US
FSN_2110	seasonal semideciduous forest	habit	en-US
FSN_2111	seasonal semideciduous forest	habit	en-US
FSN_2112	seasonal semideciduous forest	habit	en-US
FSN_2113	seasonal semideciduous forest	habit	en-US
FSN_2114	seasonal semideciduous forest	habit	en-US
FSN_2115	seasonal semideciduous forest	habit	en-US
FSN_2116	seasonal semideciduous forest	habit	en-US
FSN_2117	seasonal semideciduous forest	habit	en-US
FSN_2118	seasonal semideciduous forest	habit	en-US
FSN_2119	seasonal semideciduous forest	habit	en-US
FSN_2120	seasonal semideciduous forest	habit	en-US
FSN_2121	seasonal semideciduous forest	habit	en-US
FSN_2122	seasonal semideciduous forest	habit	en-US
FSN_2123	seasonal semideciduous forest	habit	en-US
FSN_2124	seasonal semideciduous forest	habit	en-US
FSN_2125	seasonal semideciduous forest	habit	en-US
FSN_2126	seasonal semideciduous forest	habit	en-US
FSN_2127	seasonal semideciduous forest	habit	en-US
FSN_2128	seasonal semideciduous forest	habit	en-US
FSN_2129	seasonal semideciduous forest	habit	en-US
FSN_2130	seasonal semideciduous forest	habit	en-US
FSN_2131	seasonal semideciduous forest	habit	en-US
FSN_2132	seasonal semideciduous forest	habit	en-US
FSN_2133	seasonal semideciduous forest	habit	en-US
FSN_2134	seasonal semideciduous forest	habit	en-US
FSN_2135	seasonal semideciduous forest	habit	en-US
FSN_2136	seasonal semideciduous forest	habit	en-US
FSN_2137	seasonal semideciduous forest	habit	en-US
FSN_2139	seasonal semideciduous forest	habit	en-US
FSN_2141	seasonal semideciduous forest	habit	en-US
FSN_2142	seasonal semideciduous forest	habit	en-US
FSN_2143	seasonal semideciduous forest	habit	en-US
FSN_2144	seasonal semideciduous forest	habit	en-US
FSN_2146	seasonal semideciduous forest	habit	en-US
FSN_2147	seasonal semideciduous forest	habit	en-US
FSN_2148	seasonal semideciduous forest	habit	en-US
FSN_2150	seasonal semideciduous forest	habit	en-US
FSN_2151	seasonal semideciduous forest	habit	en-US
FSN_2152	seasonal semideciduous forest	habit	en-US
FSN_2153	seasonal semideciduous forest	habit	en-US
FSN_2156	seasonal semideciduous forest	habit	en-US
FSN_2157	seasonal semideciduous forest	habit	en-US
FSN_2158	seasonal semideciduous forest	habit	en-US
FSN_2159	seasonal semideciduous forest	habit	en-US
FSN_2160	seasonal semideciduous forest	habit	en-US
FSN_2161	seasonal semideciduous forest	habit	en-US
FSN_2162	seasonal semideciduous forest	habit	en-US
FSN_2163	seasonal semideciduous forest	habit	en-US
FSN_2164	seasonal semideciduous forest	habit	en-US
FSN_2165	seasonal semideciduous forest	habit	en-US
FSN_2166	seasonal semideciduous forest	habit	en-US
FSN_2168	seasonal semideciduous forest	habit	en-US
FSN_2169	seasonal semideciduous forest	habit	en-US
FSN_2170	seasonal semideciduous forest	habit	en-US
FSN_2171	seasonal semideciduous forest	habit	en-US
FSN_2172	seasonal semideciduous forest	habit	en-US
FSN_2173	seasonal semideciduous forest	habit	en-US
FSN_2174	seasonal semideciduous forest	habit	en-US
FSN_2175	seasonal semideciduous forest	habit	en-US
FSN_2176	seasonal semideciduous forest	habit	en-US
FSN_2179	seasonal semideciduous forest	habit	en-US
FSN_2182	seasonal semideciduous forest	habit	en-US
FSN_2184	seasonal semideciduous forest	habit	en-US
FSN_2186	seasonal semideciduous forest	habit	en-US
FSN_2187	seasonal semideciduous forest	habit	en-US
FSN_2188	seasonal semideciduous forest	habit	en-US
FSN_2190	seasonal semideciduous forest	habit	en-US
FSN_2191	seasonal semideciduous forest	habit	en-US
FSN_2192	seasonal semideciduous forest	habit	en-US
FSN_2194	seasonal semideciduous forest	habit	en-US
FSN_2196	seasonal semideciduous forest	habit	en-US
FSN_2197	seasonal semideciduous forest	habit	en-US
FSN_2198	seasonal semideciduous forest	habit	en-US
FSN_2199	seasonal semideciduous forest	habit	en-US
FSN_2200	seasonal semideciduous forest	habit	en-US
FSN_2201	seasonal semideciduous forest	habit	en-US
FSN_2202	seasonal semideciduous forest	habit	en-US
FSN_2203	seasonal semideciduous forest	habit	en-US
FSN_2204	seasonal semideciduous forest	habit	en-US
FSN_2208	seasonal semideciduous forest	habit	en-US
FSN_2209	seasonal semideciduous forest	habit	en-US
FSN_2210	seasonal semideciduous forest	habit	en-US
FSN_2211	seasonal semideciduous forest	habit	en-US
FSN_2212	seasonal semideciduous forest	habit	en-US
FSN_2213	seasonal semideciduous forest	habit	en-US
FSN_2214	seasonal semideciduous forest	habit	en-US
FSN_2215	seasonal semideciduous forest	habit	en-US
FSN_2216	seasonal semideciduous forest	habit	en-US
FSN_2218	seasonal semideciduous forest	habit	en-US
FSN_2220	seasonal semideciduous forest	habit	en-US
FSN_2221	seasonal semideciduous forest	habit	en-US
FSN_2222	seasonal semideciduous forest	habit	en-US
FSN_2223	seasonal semideciduous forest	habit	en-US
FSN_2224	seasonal semideciduous forest	habit	en-US
FSN_2226	seasonal semideciduous forest	habit	en-US
FSN_2227	seasonal semideciduous forest	habit	en-US
FSN_2228	seasonal semideciduous forest	habit	en-US
FSN_2229	seasonal semideciduous forest	habit	en-US
FSN_2231	seasonal semideciduous forest	habit	en-US
FSN_2232	seasonal semideciduous forest	habit	en-US
FSN_2233	seasonal semideciduous forest	habit	en-US
FSN_2234	seasonal semideciduous forest	habit	en-US
FSN_2235	seasonal semideciduous forest	habit	en-US
FSN_2236	seasonal semideciduous forest	habit	en-US
FSN_2237	seasonal semideciduous forest	habit	en-US
FSN_2239	seasonal semideciduous forest	habit	en-US
FSN_2240	seasonal semideciduous forest	habit	en-US
FSN_2242	seasonal semideciduous forest	habit	en-US
FSN_2243	seasonal semideciduous forest	habit	en-US
FSN_2244	seasonal semideciduous forest	habit	en-US
FSN_2245	seasonal semideciduous forest	habit	en-US
FSN_2246	seasonal semideciduous forest	habit	en-US
FSN_2247	seasonal semideciduous forest	habit	en-US
FSN_2248	seasonal semideciduous forest	habit	en-US
FSN_2249	seasonal semideciduous forest	habit	en-US
FSN_2250	seasonal semideciduous forest	habit	en-US
FSN_2251	seasonal semideciduous forest	habit	en-US
FSN_2252	seasonal semideciduous forest	habit	en-US
FSN_2253	seasonal semideciduous forest	habit	en-US
FSN_2256	seasonal semideciduous forest	habit	en-US
FSN_2257	seasonal semideciduous forest	habit	en-US
FSN_2258	seasonal semideciduous forest	habit	en-US
FSN_2259	seasonal semideciduous forest	habit	en-US
FSN_2260	seasonal semideciduous forest	habit	en-US
FSN_2261	seasonal semideciduous forest	habit	en-US
FSN_2263	seasonal semideciduous forest	habit	en-US
FSN_2264	seasonal semideciduous forest	habit	en-US
FSN_2265	seasonal semideciduous forest	habit	en-US
FSN_2266	seasonal semideciduous forest	habit	en-US
FSN_2267	seasonal semideciduous forest	habit	en-US
FSN_2268	seasonal semideciduous forest	habit	en-US
FSN_2269	seasonal semideciduous forest	habit	en-US
FSN_2270	seasonal semideciduous forest	habit	en-US
FSN_2271	seasonal semideciduous forest	habit	en-US
FSN_2273	seasonal semideciduous forest	habit	en-US
FSN_2274	seasonal semideciduous forest	habit	en-US
FSN_2275	seasonal semideciduous forest	habit	en-US
FSN_2276	seasonal semideciduous forest	habit	en-US
FSN_2277	seasonal semideciduous forest	habit	en-US
FSN_2278	seasonal semideciduous forest	habit	en-US
FSN_2279	seasonal semideciduous forest	habit	en-US
FSN_2280	seasonal semideciduous forest	habit	en-US
FSN_2281	seasonal semideciduous forest	habit	en-US
FSN_2282	seasonal semideciduous forest	habit	en-US
FSN_2283	seasonal semideciduous forest	habit	en-US
FSN_2284	seasonal semideciduous forest	habit	en-US
FSN_2286	seasonal semideciduous forest	habit	en-US
FSN_2287	seasonal semideciduous forest	habit	en-US
FSN_2288	seasonal semideciduous forest	habit	en-US
FSN_2289	seasonal semideciduous forest	habit	en-US
FSN_2290	seasonal semideciduous forest	habit	en-US
FSN_2291	seasonal semideciduous forest	habit	en-US
FSN_2292	seasonal semideciduous forest	habit	en-US
FSN_2293	seasonal semideciduous forest	habit	en-US
FSN_2294	seasonal semideciduous forest	habit	en-US
FSN_2295	seasonal semideciduous forest	habit	en-US
FSN_2296	seasonal semideciduous forest	habit	en-US
FSN_2297	seasonal semideciduous forest	habit	en-US
FSN_2298	seasonal semideciduous forest	habit	en-US
FSN_2300	seasonal semideciduous forest	habit	en-US
FSN_2301	seasonal semideciduous forest	habit	en-US
FSN_2302	seasonal semideciduous forest	habit	en-US
FSN_2303	seasonal semideciduous forest	habit	en-US
FSN_2304	seasonal semideciduous forest	habit	en-US
FSN_2305	seasonal semideciduous forest	habit	en-US
FSN_2306	seasonal semideciduous forest	habit	en-US
FSN_2307	seasonal semideciduous forest	habit	en-US
FSN_2308	seasonal semideciduous forest	habit	en-US
FSN_2309	seasonal semideciduous forest	habit	en-US
FSN_2310	seasonal semideciduous forest	habit	en-US
FSN_2311	seasonal semideciduous forest	habit	en-US
FSN_2313	seasonal semideciduous forest	habit	en-US
FSN_2314	seasonal semideciduous forest	habit	en-US
FSN_2315	seasonal semideciduous forest	habit	en-US
FSN_2317	seasonal semideciduous forest	habit	en-US
FSN_2318	seasonal semideciduous forest	habit	en-US
FSN_2319	seasonal semideciduous forest	habit	en-US
FSN_2320	seasonal semideciduous forest	habit	en-US
FSN_2321	seasonal semideciduous forest	habit	en-US
FSN_2322	seasonal semideciduous forest	habit	en-US
FSN_2323	seasonal semideciduous forest	habit	en-US
FSN_2324	seasonal semideciduous forest	habit	en-US
FSN_2326	seasonal semideciduous forest	habit	en-US
FSN_2327	seasonal semideciduous forest	habit	en-US
FSN_2328	seasonal semideciduous forest	habit	en-US
FSN_2330	seasonal semideciduous forest	habit	en-US
FSN_2332	seasonal semideciduous forest	habit	en-US
FSN_2334	seasonal semideciduous forest	habit	en-US
FSN_2335	seasonal semideciduous forest	habit	en-US
FSN_2339	seasonal semideciduous forest	habit	en-US
FSN_2340	seasonal semideciduous forest	habit	en-US
FSN_2341	seasonal semideciduous forest	habit	en-US
FSN_2342	seasonal semideciduous forest	habit	en-US
FSN_2343	seasonal semideciduous forest	habit	en-US
FSN_2344	seasonal semideciduous forest	habit	en-US
FSN_2346	seasonal semideciduous forest	habit	en-US
FSN_2348	seasonal semideciduous forest	habit	en-US
FSN_2349	seasonal semideciduous forest	habit	en-US
FSN_2350	seasonal semideciduous forest	habit	en-US
FSN_2351	seasonal semideciduous forest	habit	en-US
FSN_2352	seasonal semideciduous forest	habit	en-US
FSN_2354	seasonal semideciduous forest	habit	en-US
FSN_2356	seasonal semideciduous forest	habit	en-US
FSN_2357	seasonal semideciduous forest	habit	en-US
FSN_2358	seasonal semideciduous forest	habit	en-US
FSN_2359	seasonal semideciduous forest	habit	en-US
FSN_2360	seasonal semideciduous forest	habit	en-US
FSN_2361	seasonal semideciduous forest	habit	en-US
FSN_2362	seasonal semideciduous forest	habit	en-US
FSN_2363	seasonal semideciduous forest	habit	en-US
FSN_2364	seasonal semideciduous forest	habit	en-US
FSN_2366	seasonal semideciduous forest	habit	en-US
FSN_2367	seasonal semideciduous forest	habit	en-US
FSN_2368	seasonal semideciduous forest	habit	en-US
FSN_2369	seasonal semideciduous forest	habit	en-US
FSN_2370	seasonal semideciduous forest	habit	en-US
FSN_2371	seasonal semideciduous forest	habit	en-US
FSN_2372	seasonal semideciduous forest	habit	en-US
FSN_2373	seasonal semideciduous forest	habit	en-US
FSN_2374	seasonal semideciduous forest	habit	en-US
FSN_2375	seasonal semideciduous forest	habit	en-US
FSN_2376	seasonal semideciduous forest	habit	en-US
FSN_2377	seasonal semideciduous forest	habit	en-US
FSN_2378	seasonal semideciduous forest	habit	en-US
FSN_2379	seasonal semideciduous forest	habit	en-US
FSN_2380	seasonal semideciduous forest	habit	en-US
FSN_2381	seasonal semideciduous forest	habit	en-US
FSN_2383	seasonal semideciduous forest	habit	en-US
FSN_2385	seasonal semideciduous forest	habit	en-US
FSN_2386	seasonal semideciduous forest	habit	en-US
FSN_2389	seasonal semideciduous forest	habit	en-US
FSN_2390	seasonal semideciduous forest	habit	en-US
FSN_2391	seasonal semideciduous forest	habit	en-US
FSN_2392	seasonal semideciduous forest	habit	en-US
FSN_2393	seasonal semideciduous forest	habit	en-US
FSN_2395	seasonal semideciduous forest	habit	en-US
FSN_2396	seasonal semideciduous forest	habit	en-US
FSN_2397	seasonal semideciduous forest	habit	en-US
FSN_2398	seasonal semideciduous forest	habit	en-US
[truncated: 872 more rows]
